# Supplementary material for: Dietary inclusion of Asparagopsis taxiformis significantly reduces methane emissions in dairy cows by mechanistically altering vitamin B12-dependent and other methanogenesis precursor pathways
Source: Microbiome. 2026 Jun 12;14:171. doi: 10.1186/s40168-026-02447-0 (PMC13295230; doi:10.1186/s40168-026-02447-0)
Supplement: Supplementary file 2 — Supplementary Material 1: Taxonomy of control samples. [file 40168_2026_2447_MOESM1_ESM.xlsx]

## Sheet: Sheet1
Genus	Relative abundance (%)
	Positive control	Negative control
g__Bacillus	0.120449	0
g__Cryptococcus	0.00118231	0
g__Enterococcus	0.146322	0
g__Escherichia	0.111889	0
g__Juglans	0.00014693	0
g__Limosilactobacillus	0.104313	0
g__Listeria	0.151761	0
g__Pseudomonas	0.0669272	0
g__Saccharomyces	0.0276081	0
g__Salmonella	0.0973709	0
g__Staphylococcus	0.171679	0
g__unknown	0.000351439	0
d_UNCLASSIFIED	0	1
