# Supplementary material for: Dietary inclusion of Asparagopsis taxiformis significantly reduces methane emissions in dairy cows by mechanistically altering vitamin B12-dependent and other methanogenesis precursor pathways
Source: Microbiome. 2026 Jun 12;14:171. doi: 10.1186/s40168-026-02447-0 (PMC13295230; doi:10.1186/s40168-026-02447-0)
Supplement: Supplementary file 3 — Supplementary Material 2: PERMANOVA carryover effects. PERMANOVA results testing the effect of previous treatment (PrevTrt) on taxonomic and functional profiles using Aitchison distances. [file 40168_2026_2447_MOESM2_ESM.xlsx]

## Sheet: Sheet1
Term	Df	SumOfSqs	R2	F	Pr(>F)	Pr(>F)_strong	DataType
PrevTrt	1	611.605	0.0467224	1.12025	0.1927	0.18618	arc
PrevTrt	1	12206.3	0.0424806	0.993754	0.0529	0.05267	bac
PrevTrt	1	2600.49	0.0393289	1.01705	0.0343	0.03561	EC
PrevTrt	1	203.071	0.0389008	1.01183	0.2902	0.2749	cazy
PrevTrt	1	328.454	0.0393051	0.953545	0.2462	0.24141	kegg
N.Perm	Df	Sum.Sq	Mean.Sq	F	Pr..F.	Effect	DataType
999	1	0.0831839	0.0831839	0.0138629	0.917	PrevTrt (P2)	arc
999	1	0.304283	0.304283	0.0381547	0.853	PrevTrt (P2)	bac
999	1	3.32254	3.32254	0.0662563	0.795	PrevTrt (P2)	EC
999	1	0.319381	0.319381	0.0468666	0.816	PrevTrt (P2)	cazy
999	1	9.46338	9.46338	0.999949	0.344	PrevTrt (P2)	kegg
999	1	10.7786	10.7786	3.30705	0.11	PrevTrt (P3)	arc
999	1	26.5542	26.5542	2.02331	0.226	PrevTrt (P3)	bac
999	1	9.65392	9.65392	0.10336	0.761	PrevTrt (P3)	EC
999	1	10.69	10.69	3.20509	0.108	PrevTrt (P3)	cazy
999	1	136.282	136.282	1.35878	0.281	PrevTrt (P3)	kegg
