# Supplementary material for: Dietary inclusion of Asparagopsis taxiformis significantly reduces methane emissions in dairy cows by mechanistically altering vitamin B12-dependent and other methanogenesis precursor pathways
Source: Microbiome. 2026 Jun 12;14:171. doi: 10.1186/s40168-026-02447-0 (PMC13295230; doi:10.1186/s40168-026-02447-0)
Supplement: Supplementary file 4 — Supplementary Material 3: Raw reads–full lineage taxonomy, domain, KEGG pathway, EC, CAZy. [file 40168_2026_2447_MOESM3_ESM.xlsx]

## Sheet: TAXONOMY_FULL
Lineage_Species	PN0478_340_S334	PN0478_341_S335	PN0478_342_S336	PN0478_343_S337	PN0478_344_S338	PN0478_345_S339	PN0478_346_S340	PN0478_347_S341	PN0478_348_S342	PN0478_349_S343	PN0478_350_S344	PN0478_351_S345	PN0478_352_S346	PN0478_353_S347	PN0478_354_S348	PN0478_355_S349	PN0478_356_S350	PN0478_357_S351	PN0478_358_S352	PN0478_359_S353	PN0478_360_S354	PN0478_361_S355	PN0478_362_S356	PN0478_363_S357	PN0478_364_S358	PN0478_365_S359	PN0478_366_S360	PN0478_367_S361	PN0478_368_S362	PN0478_369_S363	PN0478_370_S364	PN0478_371_S365	PN0478_372_S366	PN0478_373_S367	PN0478_374_S368	PN0478_375_S369
d__Bacteria|k__unknown|p__Bacteroidota|c__Bacteroidia|o__Bacteroidales|f__Prevotellaceae|g__Prevotella|s__Prevotella ruminicola	1916227	2100173	1113981	2024917	2427431	1891564	1880501	1839189	1337813	1376184	1771544	2357888	902785	908939	1883984	3051574	1251539	1218025	1555807	1430965	1322394	1294801	3173566	3809452	1268644	1966730	697344	390829	1559390	1597725	1563912	1471618	1466056	1794292	2186077	1966224
d__Bacteria|k__unknown|p__Bacteroidota|c__Bacteroidia|o__Bacteroidales|f__Bacteroidaceae|g__Bacteroides|s__Bacteroides thetaiotaomicron	25966	28818	5980	21460	16950	30718	15341	21634	15717	16175	41599	32471	6392	12889	19705	28383	25022	18144	28082	27722	14788	9921	38493	29873	5369	13659	13587	7915	25358	17107	25907	20658	28363	50959	29673	24096
d__Bacteria|k__unknown|p__Bacteroidota|c__Bacteroidia|o__Bacteroidales|f__Prevotellaceae|g__Prevotella|s__Prevotella communis	948107	1037116	351818	707259	1301230	970844	862041	819510	559297	611749	1057626	1423767	374811	331628	780137	1365180	677105	624169	866643	845999	611292	644985	1430438	1755163	347636	645320	278375	124102	722205	752383	870623	888248	828236	1062521	1427010	1332558
d__Bacteria|k__unknown|p__Bacteroidota|c__Bacteroidia|o__Bacteroidales|f__Prevotellaceae|g__Prevotella|s__Prevotella sp. E15-22	477058	529238	222871	488540	799211	608811	591679	573103	359941	394507	553388	728277	219421	181945	352507	567864	392445	336694	441354	425320	311093	374131	761324	945275	366816	558340	137180	76958	409793	460749	472444	512316	431424	490980	625018	618267
d__Eukaryota|k__Viridiplantae|p__Streptophyta|c__Magnoliopsida|o__Malvales|f__Malvaceae|g__Theobroma|s__Theobroma cacao	2320	2455	5092	6644	1664	824	797	757	434	1527	2467	3397	2497	1444	1001	14787	856	271	4276	3344	3051	1459	828	2059	527	1045	4237	2225	184	1955	786	1155	2394	1770	3397	3334
d__Bacteria|k__unknown|p__Cyanobacteriota|c__Cyanophyceae|o__Chroococcales|f__Chroococcaceae|g__Chondrocystis|s__Chondrocystis sp. NIES-4102	574	1168	793	14909	665	356	0	129	0	152	175	0	0	213	234	1440	0	0	0	116	196	0	148	745	0	146	0	0	0	0	590	274	815	668	4050	6945
d__Eukaryota|k__Viridiplantae|p__Streptophyta|c__Magnoliopsida|o__Solanales|f__Solanaceae|g__Capsicum|s__Capsicum annuum	38976	45591	15833	30145	40673	57218	12808	12295	6895	10463	29548	25523	8009	10127	33588	41487	7339	13800	29678	46749	32525	43390	35113	27329	6514	17925	96714	27732	7196	8371	12823	12494	20313	23477	10790	8332
d__Bacteria|k__unknown|p__Pseudomonadota|c__Betaproteobacteria|o__Burkholderiales|f__Comamonadaceae|g__Variovorax|s__Variovorax paradoxus	1084	2188	6931	8086	0	344	645	878	1274	1532	2312	792	436	713	781	962	1722	662	905	1092	1867	2707	2545	680	399	838	460	538	2286	2602	1941	4495	1214	353	335	960
d__Eukaryota|k__Viridiplantae|p__Streptophyta|c__Magnoliopsida|o__Fabales|f__Fabaceae|g__Glycine|s__Glycine soja	596	451	249	3818	930	1578	173	179	445	104	1188	1372	0	232	74	3423	2149	1211	2174	251	356	231	399	536	833	1136	4936	536	0	1799	1301	713	167	0	339	757
d__Bacteria|k__unknown|p__Bacillota|c__Bacilli|o__Bacillales|f__Staphylococcaceae|g__Staphylococcus|s__Staphylococcus aureus	15176	6808	3183	35996	5997	4588	3018	4123	4690	3959	5109	6533	3156	18203	8028	26966	4904	5018	7764	5499	6050	5926	6520	6294	1473	2192	7572	5186	2120	3437	2545	4096	10780	4810	4882	13507
d__unknown|k__unknown|p__unknown|c__unknown|o__unknown|f__unknown|g__unknown|s__unknown	439562	524617	178280	329698	576678	397784	318084	297391	304080	409306	455368	710966	320708	280695	359899	647529	358736	309374	450821	454561	359944	425630	461080	506318	187399	383837	614331	324562	273100	266911	375100	445560	397763	477502	378808	348778
d__Eukaryota|k__Metazoa|p__Chordata|c__Mammalia|o__Primates|f__Hominidae|g__Homo|s__Homo sapiens	201736	205991	62420	105172	189660	241010	47744	38758	42604	44176	137703	195314	39419	74197	94864	199655	49187	53365	189295	158744	76184	99335	163924	176964	35150	82642	672014	218742	42368	49742	47480	74183	115048	151280	84841	63914
d__Bacteria|k__unknown|p__Bacteroidota|c__Bacteroidia|o__Bacteroidales|f__Rikenellaceae|g__Alistipes|s__Alistipes megaguti	3046	9387	1650	7625	2790	6759	3932	2683	8675	8457	19684	16803	3754	1384	1697	4532	15156	14585	4384	8996	3019	2568	3012	8828	3270	4227	3862	2089	10028	7950	15486	32195	8795	31112	5586	3199
d__Bacteria|k__unknown|p__Bacteroidota|c__Bacteroidia|o__Bacteroidales|f__Prevotellaceae|g__Prevotella|s__unknown	235501	300923	96865	194833	367041	254728	247602	223907	183441	201433	294381	410671	106866	96570	158789	297199	210127	177101	281690	273906	176334	173682	296335	327448	122672	191382	97183	66708	261725	236611	260809	251585	246108	338446	326214	297426
d__Eukaryota|k__Viridiplantae|p__Streptophyta|c__Magnoliopsida|o__unknown|f__unknown|g__unknown|s__unknown	86514	119298	46809	87672	112101	94132	46055	50049	34733	42747	124645	138939	34420	58929	83240	134758	41988	44602	86372	89380	72637	86222	124407	114847	43742	95142	266385	119487	33789	34844	70833	60831	73640	102730	75072	68742
d__Bacteria|k__unknown|p__Campylobacterota|c__Epsilonproteobacteria|o__Campylobacterales|f__Arcobacteraceae|g__Arcobacter|s__Arcobacter aquimarinus	0	0	205	2491	0	0	0	0	0	0	0	0	78	0	0	0	0	0	0	0	0	0	0	0	0	0	0	0	0	0	0	0	0	0	0	0
d__Bacteria|k__unknown|p__Bacteroidota|c__Bacteroidia|o__Bacteroidales|f__Prevotellaceae|g__Prevotella|s__Prevotella sp. E13-17	272544	302436	89865	165888	491551	380791	262612	237148	213142	213351	450883	607510	109305	83177	157936	277644	236427	208510	291276	249387	180593	192927	469254	661048	111645	172740	106872	52944	245244	293797	384434	375831	367210	452724	405303	377012
d__Bacteria|k__unknown|p__Bacteroidota|c__Bacteroidia|o__Bacteroidales|f__Prevotellaceae|g__Prevotella|s__Prevotella sp. E9-3	259077	296276	104628	127968	342287	282890	195875	197939	171494	189679	352628	335392	92930	82955	155571	304551	213502	180939	242932	239870	161813	170186	458982	516905	90014	151732	91138	41716	259281	252797	301374	265231	343874	354213	393566	377207
d__Bacteria|k__unknown|p__unknown|c__unknown|o__unknown|f__unknown|g__unknown|s__unknown	486287	541821	126351	245315	399466	260517	354041	285564	380265	476213	428480	551909	409325	315737	227930	527191	406847	348120	480220	387702	412230	409430	360849	475044	189348	337957	424869	291034	296733	299998	527882	680256	443310	542558	363578	374374
d__Bacteria|k__unknown|p__Bacteroidota|c__Bacteroidia|o__Bacteroidales|f__Prevotellaceae|g__Prevotella|s__Prevotella sp. E2-28	395245	429825	190180	302335	664576	472898	416066	339875	262434	294384	551814	612032	150510	140024	299609	454200	280381	293679	388999	359451	268041	304788	623121	650473	200429	320242	185836	107435	355025	410035	428589	443625	456027	499252	646021	574900
d__Eukaryota|k__Viridiplantae|p__Streptophyta|c__Magnoliopsida|o__Dioscoreales|f__Dioscoreaceae|g__Dioscorea|s__Dioscorea cayenensis	1443	2109	5827	8795	8510	1301	1031	505	1422	1210	1337	1094	1382	1147	539	2428	2284	376	2312	1448	2776	877	3563	1671	349	2232	921	1732	1769	574	3241	3033	1292	2414	297	675
d__Bacteria|k__unknown|p__Bacteroidota|c__Bacteroidia|o__Bacteroidales|f__Bacteroidaceae|g__Bacteroides|s__unknown	39709	50108	12901	33995	68566	50701	40914	38887	27434	36366	141647	126636	16229	16750	30030	65595	44177	34244	55936	49853	31425	27651	42622	62827	18420	26466	22307	8065	39380	39036	52673	59161	179896	142873	41680	47711
d__Archaea|k__unknown|p__Euryarchaeota|c__Methanobacteria|o__Methanobacteriales|f__Methanobacteriaceae|g__Methanobrevibacter|s__Methanobrevibacter sp. YE315	0	0	70571	223617	364	1859	47832	51649	6211	4837	1702	1420	2047	72264	0	0	25229	58187	0	0	105545	94790	443597	475190	83486	355177	1715	675	153166	146508	771	141	329	418	204289	89630
d__Bacteria|k__unknown|p__Bacteroidota|c__Bacteroidia|o__Bacteroidales|f__Prevotellaceae|g__Prevotella|s__Prevotella dentalis	107300	143243	22411	42676	140698	114773	68801	62023	84714	101915	163198	218024	45972	29177	64235	116536	95260	79824	175545	183358	47868	51136	138649	148216	35584	50688	86891	47180	97784	111170	172124	254729	92565	157292	107989	128461
d__Bacteria|k__unknown|p__Pseudomonadota|c__Gammaproteobacteria|o__Vibrionales|f__Vibrionaceae|g__Vibrio|s__Vibrio tubiashii	839	613	0	3366	0	0	607	972	1082	875	0	0	549	1123	1117	1431	1965	1997	865	928	1460	1506	0	0	242	683	166	266	679	587	0	0	0	0	0	0
d__Eukaryota|k__Viridiplantae|p__Streptophyta|c__Magnoliopsida|o__Ranunculales|f__Papaveraceae|g__Papaver|s__Papaver somniferum	9701	8748	9581	28169	30087	7583	4253	3507	4731	3754	9153	11218	5349	7681	6169	16890	3208	3319	29621	15944	8223	27373	10857	17917	1604	7849	46632	13901	1599	5693	2034	7621	12640	12518	12005	7590
d__Bacteria|k__unknown|p__Bacteroidota|c__Bacteroidia|o__Bacteroidales|f__Prevotellaceae|g__Hoylesella|s__Hoylesella buccalis	6969	6822	3720	5345	12239	8448	7158	7460	9081	6932	7169	8846	2088	3623	4587	9157	4674	4246	11093	9096	5651	4623	5859	6914	4697	6002	3729	2490	6464	10121	7318	9931	7292	7172	7387	5838
d__Bacteria|k__unknown|p__Pseudomonadota|c__Alphaproteobacteria|o__unknown|f__unknown|g__unknown|s__unknown	19657	23733	2790	9783	10586	5290	13278	9222	27869	35335	12018	21242	30569	17309	17144	17262	13628	15414	28107	23826	19579	16827	10665	12519	6588	8783	17606	6099	8971	8478	16607	42799	16376	23549	13382	13592
d__Eukaryota|k__Viridiplantae|p__Streptophyta|c__Magnoliopsida|o__Apiales|f__Apiaceae|g__Daucus|s__Daucus carota	4308	577	6366	7922	2334	6022	1658	873	1188	304	1950	2116	2232	3141	3872	4017	533	801	3295	2693	1559	1088	1824	4336	517	2369	14603	9678	1741	1605	1174	258	2060	2981	676	704
d__Bacteria|k__unknown|p__Bacteroidota|c__Bacteroidia|o__Bacteroidales|f__Bacteroidaceae|g__Bacteroides|s__Bacteroides eggerthii	8476	20412	4621	11505	11644	10574	11245	14058	8253	12018	21794	47743	7579	6068	11843	19825	11623	8088	19488	5734	7126	5260	9429	8802	5964	7587	2972	3697	10654	11706	19089	16445	20138	14143	6455	8032
d__Bacteria|k__unknown|p__Bacillota|c__Clostridia|o__Eubacteriales|f__Clostridiaceae|g__Clostridium|s__unknown	6412	2101	6221	9629	943	305	970	578	899	2214	1277	1313	1137	2812	0	539	385	1221	2898	3242	3306	2999	1719	2189	116	2304	8915	2936	1014	446	1237	290	353	0	203	1549
d__Eukaryota|k__Viridiplantae|p__Streptophyta|c__Magnoliopsida|o__Solanales|f__Solanaceae|g__Solanum|s__Solanum dulcamara	4238	7144	3174	6705	9304	7008	3399	2550	2305	2420	5849	9547	1398	1778	3326	6218	3460	3916	5284	5214	3841	5531	8772	10310	1907	4554	13743	4114	4444	2920	3174	2415	5098	6765	4574	4333
d__Bacteria|k__unknown|p__Bacteroidota|c__Bacteroidia|o__Bacteroidales|f__Porphyromonadaceae|g__Porphyromonas|s__Porphyromonas somerae	749	2737	0	2043	318	0	471	303	706	262	3971	2557	0	142	0	156	631	388	4655	3232	342	198	407	284	0	209	1602	1241	0	937	4358	4316	5140	5678	159	0
d__Bacteria|k__unknown|p__Bacillota|c__Clostridia|o__Eubacteriales|f__Clostridiaceae|g__Clostridium|s__Clostridium saccharoperbutylacetonicum	439	607	544	1574	1275	544	514	0	306	288	0	337	195	0	110	1137	0	279	240	0	119	185	153	1166	0	1319	1988	1050	0	241	139	0	0	0	358	0
d__Archaea|k__unknown|p__Euryarchaeota|c__Methanobacteria|o__Methanobacteriales|f__Methanobacteriaceae|g__Methanobrevibacter|s__Methanobrevibacter smithii	0	0	4566	9314	1087	388	1085	3578	793	180	403	262	87	2699	0	0	2339	4230	0	0	6768	7824	20710	20612	3602	13510	135	0	5156	4533	0	0	0	0	9457	6206
d__Eukaryota|k__Viridiplantae|p__Streptophyta|c__Magnoliopsida|o__Zingiberales|f__Zingiberaceae|g__Zingiber|s__Zingiber officinale	9387	9600	3222	9864	20490	13716	7253	11256	7274	4907	13120	21229	8918	14564	17617	26295	5143	6176	6032	25681	8058	8218	6301	9756	2739	6254	14181	8077	2651	5841	6302	2883	9094	13523	5924	2756
d__Bacteria|k__unknown|p__Bacillota|c__Clostridia|o__Eubacteriales|f__Oscillospiraceae|g__Ruminococcus|s__Ruminococcus bovis	5629	5594	4086	4972	1321	336	6259	7821	178588	232956	6530	16460	8295	7506	818	2477	2914	2244	39191	154932	27461	25880	7909	2404	2049	2760	29552	17053	7701	6576	2428	14969	305	494	1692	527
d__Eukaryota|k__Viridiplantae|p__Streptophyta|c__Magnoliopsida|o__Asterales|f__Asteraceae|g__Lactuca|s__Lactuca sativa	6430	8972	6447	10137	21440	13953	9173	6634	3511	2459	13859	12745	4671	2637	7188	19170	3348	3976	16794	8530	7482	18214	10082	9784	6597	10615	27857	7842	6411	5614	2864	4011	7214	9277	7825	4358
d__Bacteria|k__unknown|p__Pseudomonadota|c__Gammaproteobacteria|o__unknown|f__unknown|g__unknown|s__unknown	63667	77871	15073	23098	14498	21043	41703	38320	63042	62608	41598	57205	59008	39027	44660	88864	64764	62021	51413	53990	73647	61164	27565	31769	22196	43832	73537	39201	52112	60032	38593	53831	44963	63227	23561	22549
d__Bacteria|k__unknown|p__Pseudomonadota|c__Gammaproteobacteria|o__Aeromonadales|f__Aeromonadaceae|g__Aeromonas|s__Aeromonas salmonicida	3005	3749	0	1279	0	0	3016	2204	4068	4797	0	1184	3116	3682	2333	4216	5935	6988	3003	3979	5402	5008	0	0	564	1501	2182	694	3438	3069	585	130	164	133	0	392
d__Eukaryota|k__Viridiplantae|p__Streptophyta|c__Magnoliopsida|o__Asterales|f__Asteraceae|g__Helianthus|s__Helianthus annuus	10066	14017	2818	7017	17671	14698	8847	9320	5633	7987	12695	17641	2680	4507	27314	56073	10955	9510	14565	10587	14713	13741	6313	13743	1425	6531	20169	6106	8789	9998	8793	12202	19277	23185	11405	1404
d__Bacteria|k__unknown|p__Pseudomonadota|c__Gammaproteobacteria|o__Enterobacterales|f__Erwiniaceae|g__Buchnera|s__Buchnera aphidicola	9919	4566	725	1848	124	223	418	846	948	1108	596	3055	173	2964	1606	3975	1889	5487	3046	2667	8466	8379	76	164	0	1095	4437	3100	2607	3250	95	534	645	202	132	0
d__Bacteria|k__unknown|p__Bacteroidota|c__Bacteroidia|o__Bacteroidales|f__Muribaculaceae|g__unknown|s__unknown	614	1272	501	1837	1542	101	334	352	103	172	738	0	0	678	246	1548	1773	1471	1542	797	150	949	1373	597	0	363	0	468	903	824	0	794	0	84	273	145
d__Bacteria|k__unknown|p__Bacteroidota|c__Bacteroidia|o__Bacteroidales|f__Bacteroidaceae|g__Bacteroides|s__Bacteroides cellulosilyticus	15199	16095	8361	14345	31615	20655	16446	15060	19333	13950	12687	39220	4631	8238	17152	19811	17902	20963	22261	17465	15787	15444	14988	16594	8338	21281	13008	3023	14941	17751	19523	29515	20268	23720	17730	18224
d__Bacteria|k__unknown|p__Bacteroidota|c__Bacteroidia|o__Bacteroidales|f__Muribaculaceae|g__Muribaculum|s__Muribaculum gordoncarteri	7468	8735	6409	5627	7248	8838	3664	2300	9615	6221	6169	12884	5019	2455	3455	8924	10377	3781	5488	7032	4545	2990	4430	6680	4262	2780	766	1051	7995	4706	8043	12206	8260	18178	4771	4521
d__Bacteria|k__unknown|p__Actinomycetota|c__Actinomycetes|o__Micrococcales|f__Microbacteriaceae|g__Leucobacter|s__Leucobacter insecticola	390	0	204	1888	0	0	0	166	419	414	237	148	1494	1363	0	0	0	89	633	0	116	0	476	0	81	0	1316	823	91	0	0	0	0	0	196	595
d__Bacteria|k__unknown|p__Bacteroidota|c__Bacteroidia|o__Bacteroidales|f__Bacteroidaceae|g__Bacteroides|s__Bacteroides caecimuris	2715	3336	514	2280	1410	1112	2170	2533	1294	1697	3921	6052	944	384	2778	3411	889	531	5637	5767	223	2752	5522	1623	677	2775	4887	864	1186	1313	15211	25223	16065	26787	2856	498
d__Bacteria|k__unknown|p__Bacteroidota|c__Bacteroidia|o__Bacteroidales|f__Prevotellaceae|g__Prevotella|s__Prevotella sp. Rep29	205337	304158	38900	77377	163291	132602	95658	116194	87271	86487	156605	180554	61098	52405	85573	116965	105188	95958	185664	186042	71113	67801	272777	236848	41451	86911	83810	56072	112830	126072	105288	136232	106617	129627	122819	158261
d__Bacteria|k__unknown|p__Pseudomonadota|c__Gammaproteobacteria|o__Vibrionales|f__Vibrionaceae|g__Vibrio|s__Vibrio metoecus	0	2847	0	1451	0	0	0	212	0	0	0	0	0	0	0	0	0	0	0	9715	0	0	124	422	414	0	0	0	0	0	182	0	0	0	0	0
d__Bacteria|k__unknown|p__Pseudomonadota|c__Gammaproteobacteria|o__Aeromonadales|f__Succinivibrionaceae|g__Succinivibrio|s__Succinivibrio dextrinosolvens	14018	12944	3438	3539	0	0	6029	4946	10448	16269	1074	579	12180	9536	5541	13749	18802	17665	10584	5967	16153	11263	131	457	276	2810	7806	3587	13164	2495	1068	0	14468	16000	250	0
d__Bacteria|k__unknown|p__Pseudomonadota|c__Gammaproteobacteria|o__Moraxellales|f__Moraxellaceae|g__Moraxella|s__unknown	347	495	135	2037	0	130	265	0	156	0	0	90	130	439	169	461	0	103	0	233	0	302	0	0	181	0	1040	394	0	0	0	0	0	0	0	0
d__Bacteria|k__unknown|p__Actinomycetota|c__Actinomycetes|o__Kitasatosporales|f__Streptomycetaceae|g__Kitasatospora|s__Kitasatospora setae	136	0	0	2245	0	0	0	0	0	0	113	0	0	0	282	0	0	0	0	0	0	0	0	183	0	0	0	0	0	0	270	394	536	0	0	218
d__Bacteria|k__unknown|p__Bacteroidota|c__Bacteroidia|o__Bacteroidales|f__Tannerellaceae|g__Parabacteroides|s__Parabacteroides merdae	2518	4217	1197	3977	6442	2919	2435	2342	2765	1099	10360	12036	413	1104	849	2809	2672	3322	4973	3985	204	1571	3376	4572	1768	2637	1996	421	201	1442	7212	5033	3523	6685	1043	1151
d__Bacteria|k__unknown|p__Bacillota|c__Bacilli|o__Lactobacillales|f__Lactobacillaceae|g__Lactobacillus|s__Lactobacillus sp. 3B(2020)	0	0	1360	1369	0	0	0	0	0	0	0	0	0	0	0	0	0	0	0	0	0	0	0	0	0	0	0	0	0	0	0	0	0	0	0	0
d__Eukaryota|k__Viridiplantae|p__Streptophyta|c__Magnoliopsida|o__Malvales|f__Malvaceae|g__Gossypium|s__Gossypium raimondii	3652	7143	765	4450	3791	3839	1060	673	2224	757	7622	4988	916	852	3773	1858	401	1880	1077	3406	2675	5157	5037	3127	402	4190	25030	13140	485	526	2257	459	1432	950	5688	1698
d__Bacteria|k__unknown|p__Bacteroidota|c__Bacteroidia|o__Bacteroidales|f__Muribaculaceae|g__Muribaculum|s__Muribaculum intestinale	3102	6967	2036	6043	5010	1130	1835	662	774	1825	8519	7800	2492	2469	2352	5237	3702	1825	2383	3867	1791	556	943	3102	1286	1817	1801	641	2901	1211	4521	1461	1834	2230	1436	2030
d__Eukaryota|k__unknown|p__unknown|c__unknown|o__unknown|f__unknown|g__unknown|s__unknown	32678	44318	17190	27159	41210	56097	13750	18626	17140	15334	38920	59811	17129	16871	26857	36439	12863	14713	50741	51602	21801	36284	31239	37923	9386	25073	107122	40263	10649	11346	19125	27076	29865	28411	22896	18477
d__Bacteria|k__unknown|p__Bacteroidota|c__Bacteroidia|o__Bacteroidales|f__Bacteroidaceae|g__Phocaeicola|s__Phocaeicola coprophilus	5349	6633	925	4709	7140	5472	1934	2858	3769	704	9542	19025	1344	2783	2783	5910	5981	3882	5444	4354	2838	2775	3960	1669	1210	1821	1027	1381	4338	5089	5362	3578	5413	2451	3690	4075
d__Bacteria|k__unknown|p__Bacillota|c__Negativicutes|o__Acidaminococcales|f__Acidaminococcaceae|g__Phascolarctobacterium|s__Phascolarctobacterium faecium	26868	25656	3811	9893	24833	26846	21756	19426	31125	28661	38679	36578	19087	12090	17823	22555	23886	25040	28940	28475	34980	36163	12864	15826	29326	33295	26042	18966	30670	30795	49925	48454	31148	25814	28415	27771
d__Bacteria|k__unknown|p__Bacteroidota|c__Bacteroidia|o__Bacteroidales|f__Prevotellaceae|g__Prevotella|s__Prevotella copri	146651	179053	48773	77215	249432	192897	153010	146339	122534	111776	237794	298655	44179	42048	110026	163381	108904	105159	156914	121236	112358	120942	327117	406420	56941	115340	46435	57888	123379	110120	282985	199680	264274	244532	289172	235660
d__Bacteria|k__unknown|p__Bacillota|c__Clostridia|o__Eubacteriales|f__Lachnospiraceae|g__Blautia|s__Blautia producta	3712	12869	831	2153	1498	699	1369	3608	4085	3503	1819	3200	9024	2963	915	6715	1632	4167	3345	5388	4917	4115	1510	6787	3058	9521	9486	9450	99	2652	5807	6622	3729	4043	2744	4409
d__Bacteria|k__unknown|p__Pseudomonadota|c__Gammaproteobacteria|o__Alteromonadales|f__Alteromonadaceae|g__Paraglaciecola|s__Paraglaciecola psychrophila	364	277	0	1746	0	170	382	179	239	0	0	0	0	0	544	765	72	78	706	610	183	0	220	0	114	175	0	289	683	209	0	0	0	214	126	0
d__Bacteria|k__unknown|p__Pseudomonadota|c__Alphaproteobacteria|o__Hyphomicrobiales|f__Nitrobacteraceae|g__Bradyrhizobium|s__Bradyrhizobium sp. CCBAU 51753	391	599	0	1505	0	0	0	159	217	188	0	0	715	399	0	162	0	0	0	536	701	0	0	202	0	0	0	0	257	0	0	195	0	0	0	0
d__Bacteria|k__unknown|p__Pseudomonadota|c__unknown|o__unknown|f__unknown|g__unknown|s__unknown	93793	129143	15920	29608	37384	38711	54271	46287	93298	103157	113763	100360	99344	53465	43148	67740	71925	62845	78602	81663	72165	83315	51110	69652	32090	57499	79857	48506	52102	60661	90990	149006	83029	89250	52592	43721
d__Bacteria|k__unknown|p__Bacteroidota|c__Bacteroidia|o__Bacteroidales|f__Bacteroidaceae|g__Bacteroides|s__Bacteroides intestinalis	6111	11325	2648	5229	15324	6075	7183	6897	4651	6336	17093	38321	2472	3105	11278	10917	16719	5507	14131	13256	6826	8493	4413	19329	4169	4030	2691	2461	4099	8128	8283	9616	16573	13307	7219	3977
d__Eukaryota|k__Viridiplantae|p__Streptophyta|c__Magnoliopsida|o__Sapindales|f__Rutaceae|g__Citrus|s__Citrus sinensis	609	468	1603	3420	754	1438	329	1629	456	742	108	401	67	710	1185	1431	774	267	1044	502	964	0	477	1015	349	1820	2661	1919	823	666	1821	1651	127	2423	2160	793
d__Bacteria|k__unknown|p__Pseudomonadota|c__Gammaproteobacteria|o__Vibrionales|f__Vibrionaceae|g__Vibrio|s__unknown	4423	3296	2660	3828	217	883	4787	4067	7625	1801	2913	2513	5392	4097	6128	7393	9115	10172	8015	4178	9604	10369	5011	6870	835	3865	6269	4708	3759	3852	680	3951	3560	2211	1201	185
d__Bacteria|k__unknown|p__Bacteroidota|c__Bacteroidia|o__Bacteroidales|f__Bacteroidaceae|g__Bacteroides|s__Bacteroides stercoris	12107	25397	4314	9487	16832	12757	13057	7267	13481	11620	34688	38058	4486	6469	8727	19232	10101	7216	16305	13851	5908	5992	18003	18927	3857	5719	6137	1412	7656	9885	25834	27914	23284	27429	12791	7282
d__Bacteria|k__unknown|p__Bacillota|c__Bacilli|o__Lactobacillales|f__Streptococcaceae|g__Streptococcus|s__Streptococcus pyogenes	107	158	0	1531	212	0	799	0	0	455	87	0	0	0	0	114	285	293	0	0	0	0	486	0	0	0	0	260	0	0	249	953	0	832	0	150
d__Bacteria|k__unknown|p__Pseudomonadota|c__Gammaproteobacteria|o__Pseudomonadales|f__Pseudomonadaceae|g__Pseudomonas|s__Pseudomonas putida	5880	7495	3393	3444	2709	2117	2994	3331	3278	4925	2568	1399	4899	1615	5458	4561	2201	1970	8304	7250	3717	1936	173	2303	2539	2770	1510	890	3031	3183	9006	7774	5771	7809	1137	3098
d__Bacteria|k__unknown|p__Bacillota|c__Negativicutes|o__Acidaminococcales|f__Acidaminococcaceae|g__Acidaminococcus|s__Acidaminococcus fermentans	17513	24578	2522	6938	12274	12976	14372	12813	21712	27037	12064	21546	13742	8844	12083	15882	21694	22214	20831	18376	17005	15685	9722	15606	14552	7947	11366	11977	20038	18626	23436	21783	16941	28975	14672	19062
d__Eukaryota|k__Viridiplantae|p__Streptophyta|c__Magnoliopsida|o__Fabales|f__Fabaceae|g__Pisum|s__Pisum sativum	9524	22373	8972	11197	10351	12710	4253	7955	1824	3481	10011	16222	3122	2240	6050	14680	7102	3187	12379	21369	13970	13423	12450	12931	2553	9106	34959	9626	2249	4707	5687	5694	8353	7749	11840	3767
d__Bacteria|k__unknown|p__Bacteroidota|c__Bacteroidia|o__Bacteroidales|f__Muribaculaceae|g__Sodaliphilus|s__Sodaliphilus pleomorphus	10925	60116	10115	20850	10455	7570	12313	8488	36402	44114	103316	124536	128160	40396	9447	13448	155829	157777	24351	30747	16531	10739	43811	64220	11358	29570	14856	8042	18066	14070	20468	17458	14878	35525	7903	11307
d__Bacteria|k__unknown|p__Bacteroidota|c__Bacteroidia|o__Bacteroidales|f__Bacteroidaceae|g__Bacteroides|s__Bacteroides zoogleoformans	7323	18960	3248	7987	12620	13210	8313	8080	9257	17573	20805	14309	4706	5279	5161	12825	10162	8075	11232	14288	10063	7317	11658	18432	6031	9034	5525	2021	9792	11509	9431	11395	46532	78917	18609	9681
d__Bacteria|k__unknown|p__Actinomycetota|c__Actinomycetes|o__Kitasatosporales|f__Streptomycetaceae|g__Streptomyces|s__Streptomyces goshikiensis	0	0	0	1493	0	0	0	0	0	0	0	0	398	0	0	0	0	0	0	156	0	0	0	0	0	0	0	0	0	0	0	152	0	0	0	0
d__Bacteria|k__unknown|p__Bacteroidota|c__Bacteroidia|o__Bacteroidales|f__Tannerellaceae|g__Parabacteroides|s__Parabacteroides goldsteinii	3161	3148	1541	2833	6949	4126	2834	2105	4936	2591	16768	10273	2090	1521	1803	4264	3649	2296	3969	2518	1814	3897	5866	7637	932	3981	1935	1059	3637	6047	7516	6178	9827	2868	3797	4768
d__Eukaryota|k__Viridiplantae|p__Streptophyta|c__Magnoliopsida|o__Fabales|f__Fabaceae|g__Vigna|s__unknown	327	333	0	1369	2538	219	766	1022	820	0	1083	1715	208	0	411	316	600	204	127	895	199	438	0	211	0	295	745	226	267	142	0	537	0	1901	238	85
d__Bacteria|k__unknown|p__Bacteroidota|c__Bacteroidia|o__Bacteroidales|f__Bacteroidaceae|g__Bacteroides|s__Bacteroides fragilis	17609	13921	3295	11213	18793	9053	12920	5944	7318	7345	17356	28233	4924	3115	8893	18043	28623	23668	17297	18830	5083	7414	10412	12846	4503	8292	10117	7867	9025	7870	16792	11071	21211	23514	13265	12247
d__Bacteria|k__unknown|p__Pseudomonadota|c__Gammaproteobacteria|o__Pseudomonadales|f__Pseudomonadaceae|g__Pseudomonas|s__Pseudomonas prosekii	130	210	0	1316	0	0	0	0	0	0	0	0	0	0	0	0	0	0	0	0	0	0	0	0	0	0	0	0	0	0	0	0	0	0	0	0
d__Bacteria|k__unknown|p__Bacteroidota|c__Flavobacteriia|o__Flavobacteriales|f__Weeksellaceae|g__Riemerella|s__Riemerella anatipestifer	0	242	905	1311	680	231	106	0	0	0	355	0	0	87	91	354	0	116	210	190	159	0	0	0	0	0	0	68	196	255	504	0	304	844	0	0
d__Bacteria|k__unknown|p__Bacillota|c__Clostridia|o__Eubacteriales|f__Oscillospiraceae|g__Ruminococcus|s__unknown	8464	581	1719	1776	0	0	470	142	541	543	412	945	161	121	1227	1505	386	1147	982	1067	623	195	1592	1452	239	1015	1000	1026	583	500	129	849	689	1307	976	327
d__Bacteria|k__unknown|p__Pseudomonadota|c__Gammaproteobacteria|o__Enterobacterales|f__unknown|g__unknown|s__unknown	10478	11945	5770	6792	1972	2246	8308	7738	13985	10026	9191	10939	13157	12965	13105	17527	15687	23360	12655	13712	13227	22874	3300	5317	4931	10326	16471	9966	9095	11784	2757	2732	5277	9175	2076	1894
d__Bacteria|k__unknown|p__Bacteroidota|c__Sphingobacteriia|o__Sphingobacteriales|f__Sphingobacteriaceae|g__Sphingobacterium|s__Sphingobacterium multivorum	0	150	351	1099	0	0	415	382	430	145	0	0	0	0	0	0	0	0	0	0	0	606	0	92	0	0	235	0	0	866	172	0	358	866	144	623
d__Bacteria|k__unknown|p__Pseudomonadota|c__Gammaproteobacteria|o__Aeromonadales|f__Aeromonadaceae|g__Aeromonas|s__Aeromonas veronii	512	978	642	1841	0	0	188	1376	854	1387	123	313	318	0	788	2572	8522	6852	856	621	1318	1766	0	0	430	2362	511	182	1212	1391	0	0	281	138	0	1136
d__Bacteria|k__unknown|p__Pseudomonadota|c__Gammaproteobacteria|o__Pseudomonadales|f__Pseudomonadaceae|g__Pseudomonas|s__unknown	25871	38893	4195	10779	16585	10951	7852	8060	15964	21049	17506	25490	19941	9269	11355	22624	31744	21025	16617	24095	11851	13700	18623	18477	9251	13133	17574	11547	15710	15142	51574	45925	33798	25329	17201	18234
d__Bacteria|k__unknown|p__Pseudomonadota|c__Gammaproteobacteria|o__Alteromonadales|f__Shewanellaceae|g__Shewanella|s__unknown	2793	4471	2259	4121	192	607	2461	2369	3134	2533	417	1744	2442	4660	5075	5555	4550	6394	3701	3749	6865	5619	0	454	1978	2041	2915	2494	2483	3147	159	282	402	1237	0	1781
d__Bacteria|k__unknown|p__Actinomycetota|c__Actinomycetes|o__Kitasatosporales|f__Streptomycetaceae|g__Streptomyces|s__Streptomyces tubercidicus	407	263	0	963	236	0	147	169	305	0	0	191	145	461	0	0	237	0	0	1131	186	484	0	231	0	0	0	0	0	0	0	1117	0	479	0	0
d__Eukaryota|k__Viridiplantae|p__Streptophyta|c__Magnoliopsida|o__Poales|f__Poaceae|g__Hordeum|s__Hordeum vulgare	6922	7785	3693	8616	9929	7724	6703	6016	4780	7957	16454	15460	4444	8429	7581	8781	5094	4051	7991	7407	8693	8592	12219	4561	2895	7382	17853	9081	7201	5787	7626	6492	5489	7152	10250	4104
d__Bacteria|k__unknown|p__Bacteroidota|c__Bacteroidia|o__Bacteroidales|f__Rikenellaceae|g__Alistipes|s__Alistipes shahii	1756	2240	1040	1778	2546	2829	1243	2170	5123	5353	16004	8144	3182	1327	1802	5912	4690	2201	3731	3080	1739	1408	3247	1110	1436	1156	6178	986	3024	5997	18276	6236	7193	11474	2502	1698
d__Bacteria|k__unknown|p__Pseudomonadota|c__Alphaproteobacteria|o__Hyphomicrobiales|f__Rhizobiaceae|g__Peteryoungia|s__Peteryoungia desertarenae	0	430	0	992	0	0	0	0	0	0	0	0	0	0	0	0	0	0	0	0	142	0	0	0	615	510	0	0	0	0	0	781	0	0	631	264
d__Bacteria|k__unknown|p__Bacteroidota|c__Bacteroidia|o__Bacteroidales|f__Bacteroidaceae|g__Bacteroides|s__Bacteroides caccae	5175	10574	2562	7065	7472	4634	3161	1444	2788	2033	9697	13755	3983	5279	6493	8067	3387	7356	5169	1302	2320	2438	2217	2700	1509	2235	2269	1481	8651	5667	3486	2700	4112	4378	3134	13224
d__Archaea|k__unknown|p__Euryarchaeota|c__Methanobacteria|o__Methanobacteriales|f__Methanobacteriaceae|g__Methanobrevibacter|s__Methanobrevibacter millerae	0	0	19159	46534	3123	7619	12716	18209	2127	2071	66551	72287	750	15940	0	0	9719	15734	0	176	29485	31709	79604	80029	17511	54593	20920	5600	32389	33317	7377	3565	6088	7891	59002	29994
d__Bacteria|k__unknown|p__Pseudomonadota|c__Gammaproteobacteria|o__Enterobacterales|f__Yersiniaceae|g__Serratia|s__Serratia fonticola	1815	1250	0	822	0	108	1418	2110	2357	2445	0	496	2719	2483	1768	1814	3547	3570	1829	2878	2802	3746	0	0	464	937	1556	200	1891	2499	234	272	0	0	0	0
d__Bacteria|k__unknown|p__Pseudomonadota|c__Alphaproteobacteria|o__Hyphomicrobiales|f__Nitrobacteraceae|g__Bradyrhizobium|s__Bradyrhizobium cosmicum	0	379	0	945	641	0	491	577	0	163	854	850	0	0	742	0	285	228	102	527	0	0	396	450	0	0	0	0	592	344	444	936	523	639	276	297
d__Bacteria|k__unknown|p__Actinomycetota|c__Actinomycetes|o__Micrococcales|f__Cellulomonadaceae|g__Cellulomonas|s__Cellulomonas sp. JZ18	174	1116	258	983	0	0	197	382	0	347	0	537	209	203	413	2678	0	0	0	0	0	0	0	0	0	0	164	0	0	0	158	360	0	0	0	0
d__Bacteria|k__unknown|p__Acidobacteriota|c__Vicinamibacteria|o__Vicinamibacterales|f__Vicinamibacteraceae|g__Luteitalea|s__Luteitalea sp. TBR-22	106	672	0	909	123	209	0	0	370	0	309	373	357	0	0	0	212	0	0	318	0	93	0	365	0	0	0	0	391	0	715	1490	610	730	406	237
d__Bacteria|k__unknown|p__Bacillota|c__unknown|o__unknown|f__unknown|g__unknown|s__unknown	28273	39894	7097	10468	31793	23027	13440	12328	16198	19611	13171	23406	29534	20984	17038	27465	28347	16033	24840	23899	47370	31349	19241	30852	10426	21906	40558	20615	11919	12207	17157	22318	11618	36066	9808	10099
d__Bacteria|k__unknown|p__Bacteroidota|c__Bacteroidia|o__Bacteroidales|f__Bacteroidaceae|g__Bacteroides|s__Bacteroides zhangwenhongii	6760	10250	3178	4054	7581	5455	3290	5030	2930	1690	5501	11252	2133	3563	4985	11131	2675	5244	4925	6003	2139	3233	12176	7783	1760	3764	2377	1857	5045	4594	3585	3593	9552	4281	6001	10566
d__Bacteria|k__unknown|p__Bacteroidota|c__Bacteroidia|o__Bacteroidales|f__Bacteroidaceae|g__Bacteroides|s__Bacteroides helcogenes	14445	14687	3769	7708	18804	14323	8072	8512	8062	9614	42783	46169	3974	3083	6655	8022	23246	28231	8500	10071	9168	4905	15063	44825	4035	5244	4107	1611	12709	11785	26523	25221	5539	26964	8867	5072
d__Bacteria|k__unknown|p__Bacteroidota|c__Bacteroidia|o__Bacteroidales|f__Bacteroidaceae|g__Bacteroides|s__Bacteroides salyersiae	11949	13472	2477	7247	15781	11746	9815	9299	4161	10756	29581	43846	6209	6083	9816	23876	19643	10030	9311	15081	9800	6785	14993	16782	6409	5503	3699	3094	8480	9491	13077	14537	23276	24014	14341	12772
d__Bacteria|k__unknown|p__Pseudomonadota|c__Alphaproteobacteria|o__Hyphomicrobiales|f__Rhizobiaceae|g__Rhizobium|s__Rhizobium sp. C104	0	0	138	1098	1479	128	0	0	499	0	0	0	1951	0	0	281	0	0	0	0	0	324	0	0	82	467	0	0	0	1238	0	0	0	0	338	0
d__Eukaryota|k__Viridiplantae|p__Streptophyta|c__Magnoliopsida|o__Gentianales|f__Rubiaceae|g__Coffea|s__unknown	1170	894	1976	1869	1004	747	3293	3400	972	763	4647	931	334	1245	1522	5378	1326	2023	5330	5845	653	8946	2230	3115	2414	3783	840	3517	515	938	949	1680	1553	1887	1067	556
d__Bacteria|k__unknown|p__Bacillota|c__Clostridia|o__Eubacteriales|f__Oscillospiraceae|g__Dysosmobacter|s__Dysosmobacter welbionis	14387	25775	600	2259	2761	2188	4585	3179	8824	16724	7517	9384	38667	17660	1970	7573	13029	15722	5892	5848	15072	8747	16966	14998	3151	5320	13343	5845	7569	4843	10726	22946	8885	9531	16634	12167
d__Bacteria|k__unknown|p__Actinomycetota|c__Actinomycetes|o__Kitasatosporales|f__Streptomycetaceae|g__Streptomyces|s__Streptomyces durmitorensis	0	1650	283	2345	0	192	0	0	0	112	0	1016	0	88	336	796	477	179	668	198	479	0	101	0	0	0	565	101	0	0	0	257	312	192	0	0
d__Bacteria|k__unknown|p__Actinomycetota|c__Actinomycetes|o__Kitasatosporales|f__Streptomycetaceae|g__Streptomyces|s__Streptomyces sp. W1SF4	996	1319	1059	905	0	0	0	234	0	115	0	0	0	185	923	1419	267	0	0	0	280	256	0	0	169	0	73	0	654	0	119	0	229	290	557	744
d__Bacteria|k__unknown|p__Bacteroidota|c__Bacteroidia|o__Bacteroidales|f__Porphyromonadaceae|g__Porphyromonas|s__Porphyromonas gingivalis	2569	3516	736	1815	700	1305	2683	3242	1715	1697	6959	7705	2375	3153	1098	715	2205	1427	2076	1674	562	680	8384	1092	975	303	823	656	318	209	2515	9336	9472	6538	2276	584
d__Bacteria|k__unknown|p__Pseudomonadota|c__Betaproteobacteria|o__Burkholderiales|f__Comamonadaceae|g__Melaminivora|s__Melaminivora suipulveris	142	0	0	1363	0	0	2507	0	0	0	0	0	0	0	0	0	159	0	0	0	0	0	0	0	1373	0	0	0	0	0	0	0	0	0	0	0
d__Bacteria|k__unknown|p__Bacteroidota|c__Bacteroidia|o__Bacteroidales|f__unknown|g__unknown|s__unknown	77309	85133	25913	45545	85228	65684	59529	58489	54956	59409	134623	189483	35841	29652	37441	76676	89507	102375	105441	81615	50099	52768	95079	117522	29077	39422	37992	18577	54109	78332	103236	149437	90534	106927	64946	57893
d__Bacteria|k__unknown|p__Bacteroidota|c__Flavobacteriia|o__Flavobacteriales|f__Weeksellaceae|g__Chryseobacterium|s__Chryseobacterium gambrini	0	0	357	982	0	186	0	0	0	0	0	0	184	353	405	948	213	0	96	90	0	0	0	140	0	480	371	0	0	115	0	259	136	0	83	0
d__Bacteria|k__unknown|p__Pseudomonadota|c__Gammaproteobacteria|o__Moraxellales|f__Moraxellaceae|g__Acinetobacter|s__Acinetobacter soli	0	0	228	861	134	377	0	493	507	306	165	0	122	151	0	518	0	0	250	0	0	354	0	0	0	0	0	0	0	0	0	0	0	0	0	184
d__Bacteria|k__unknown|p__Bacillota|c__Clostridia|o__Eubacteriales|f__unknown|g__unknown|s__unknown	36042	53967	2841	6077	11122	7321	15331	12993	36050	38728	21883	17607	49646	34856	18097	25170	17474	10480	30898	34124	26034	32164	17566	12921	9758	21272	42973	34301	14468	12304	17082	28553	19745	18877	15432	12576
d__Bacteria|k__unknown|p__Pseudomonadota|c__Gammaproteobacteria|o__Enterobacterales|f__Enterobacteriaceae|g__Citrobacter|s__Citrobacter braakii	1213	0	0	3808	0	0	0	0	120	0	90	0	188	0	0	0	0	164	0	0	0	0	0	0	84	0	363	0	0	0	0	0	0	0	0	0
d__Bacteria|k__unknown|p__Bacteroidota|c__Bacteroidia|o__Bacteroidales|f__Prevotellaceae|g__Prevotella|s__Prevotella melaninogenica	79460	85754	21693	33028	139477	91505	81515	96657	49847	43930	123804	145583	20938	17551	39906	70717	29452	33064	75157	62191	72795	97663	190981	150459	39240	79977	47073	9575	54693	49991	99773	79429	44076	58599	159483	121143
d__Bacteria|k__unknown|p__Bacteroidota|c__Bacteroidia|o__Bacteroidales|f__Tannerellaceae|g__Tannerella|s__Tannerella serpentiformis	3594	6703	1417	2476	5406	3022	3460	2556	4558	7158	8547	10243	1615	1305	709	2845	8931	3101	9547	5493	2291	1423	1439	3503	774	1470	2875	1442	3541	3028	13761	16963	14890	17485	1781	1241
d__Bacteria|k__unknown|p__Pseudomonadota|c__Gammaproteobacteria|o__Alteromonadales|f__Pseudoalteromonadaceae|g__Pseudoalteromonas|s__Pseudoalteromonas ostreae	0	0	1008	1833	0	0	0	710	0	157	110	132	184	1884	1117	437	1550	0	0	1247	0	0	0	0	0	1039	1412	233	0	0	0	0	0	0	0	0
d__Archaea|k__unknown|p__Euryarchaeota|c__Methanobacteria|o__Methanobacteriales|f__Methanobacteriaceae|g__Methanobrevibacter|s__Methanobrevibacter ruminantium	0	581	2471	4791	12472	56217	2213	1256	338	874	187	1094	1798	9352	0	70	411	2399	0	599	24312	23102	61416	65497	2521	10390	19774	8969	2516	2632	2630	1343	5055	5715	41040	9630
d__Bacteria|k__unknown|p__Bacteroidota|c__Bacteroidia|o__Bacteroidales|f__Prevotellaceae|g__Prevotella|s__Prevotella bryantii	199780	153936	35795	90262	297567	212554	305137	310988	58422	59270	119351	122244	22190	76192	50744	84989	89249	145690	65772	70501	543952	529376	495081	523163	183530	411677	37478	17962	50473	41809	39313	75975	103578	158416	238767	173079
d__Bacteria|k__unknown|p__Pseudomonadota|c__Gammaproteobacteria|o__Enterobacterales|f__Enterobacteriaceae|g__Salmonella|s__Salmonella enterica	1642	6815	3374	2062	3473	2944	1185	5343	1984	9052	3739	3016	5966	1581	7028	8209	5047	404	2906	2900	2351	4128	1541	2113	14850	4670	6680	2014	8183	2778	2321	2902	3027	4876	2436	1409
d__Bacteria|k__unknown|p__Bacteroidota|c__Bacteroidia|o__Bacteroidales|f__Rikenellaceae|g__Alistipes|s__unknown	1085	4980	1328	3409	1118	3149	5628	3072	3652	10648	9033	12457	3071	2562	1085	5171	6978	3623	7470	10501	2234	836	2325	2212	1941	1547	4343	3587	3909	4009	7854	5967	2659	21545	1767	768
d__Bacteria|k__unknown|p__Bacteroidota|c__Bacteroidia|o__Bacteroidales|f__Prevotellaceae|g__Pseudoprevotella|s__Pseudoprevotella muciniphila	22284	23275	9876	22191	27802	21863	17208	17513	9629	11056	36556	42052	9024	5930	12409	23053	25972	16927	31676	23103	12947	18402	29020	30346	7275	11431	6342	3969	15855	21563	36539	40507	19373	32818	27034	20680
d__Viruses|k__Heunggongvirae|p__Uroviricota|c__Caudoviricetes|o__unknown|f__unknown|g__unknown|s__Arthrobacter phage Qui	0	0	941	951	0	0	245	0	0	0	0	0	0	0	0	0	0	0	0	0	0	0	0	82	118	122	0	0	0	0	0	0	0	266	0	0
d__Eukaryota|k__Viridiplantae|p__Streptophyta|c__Magnoliopsida|o__Malpighiales|f__Euphorbiaceae|g__Ricinus|s__Ricinus communis	1739	2961	1142	3555	2092	1509	1683	778	308	268	1330	1744	607	1592	756	864	952	1363	2395	1778	1787	1513	1742	2093	904	2451	5661	1067	432	365	2190	2429	749	702	591	823
d__Bacteria|k__unknown|p__Bacteroidota|c__Bacteroidia|o__Bacteroidales|f__Bacteroidaceae|g__Phocaeicola|s__Phocaeicola salanitronis	9425	7634	7331	8794	8740	6423	5043	3474	4061	3498	15735	21043	3420	2721	3733	12575	6046	1391	11641	10170	3134	5821	5339	3379	1885	3806	3668	3583	7172	2839	17088	13918	12512	9173	1513	4280
d__Bacteria|k__unknown|p__Bacillota|c__Bacilli|o__Bacillales|f__Bacillaceae|g__Mesobacillus|s__Mesobacillus jeotgali	3432	4893	0	1064	2403	0	837	101	89	234	0	0	0	0	1399	3516	220	0	0	645	1979	0	643	143	0	105	1680	1559	1503	1601	137	0	248	0	695	863
d__Bacteria|k__unknown|p__Bacillota|c__Bacilli|o__Bacillales|f__Bacillaceae|g__Siminovitchia|s__Siminovitchia fortis	609	2924	0	925	460	0	0	319	0	1636	489	0	73	152	548	626	577	0	529	406	138	0	0	0	889	568	460	689	652	662	470	920	738	0	1020	770
d__Eukaryota|k__Viridiplantae|p__Streptophyta|c__Magnoliopsida|o__Ericales|f__Ebenaceae|g__Diospyros|s__Diospyros lotus	1380	2795	2633	6575	1470	2695	2550	2437	1439	1004	2451	8549	1709	827	4204	2178	1215	1518	2862	1121	2817	2330	473	3620	1378	1561	5555	2018	1158	1574	2747	2281	3638	4115	1392	894
d__Eukaryota|k__Viridiplantae|p__Streptophyta|c__Magnoliopsida|o__Fabales|f__Fabaceae|g__Glycine|s__unknown	1696	1503	2210	6317	4022	6669	2542	2304	1901	3041	4341	5382	1236	3677	2151	5287	2130	2060	2545	3214	7531	5079	6412	4617	1745	4715	20847	8766	2584	2367	3883	3059	4149	2781	3396	2481
d__Bacteria|k__unknown|p__Bacillota|c__Clostridia|o__Eubacteriales|f__Lachnospiraceae|g__Mediterraneibacter|s__[Ruminococcus] torques	3078	1462	0	727	0	275	953	656	192	352	881	988	1862	3379	2439	1706	1046	0	493	642	2451	1638	0	1040	784	2410	10617	4961	394	90	605	1417	891	1998	144	260
d__Bacteria|k__unknown|p__Bacteroidota|c__Cytophagia|o__Cytophagales|f__Hymenobacteraceae|g__Hymenobacter|s__Hymenobacter sp. 5116S-3	1500	2646	235	3196	624	685	991	950	2149	777	1025	1437	1433	1275	2148	305	1190	2000	1092	1382	1236	283	312	952	649	1057	226	0	0	251	7830	0	7539	9141	876	212
d__Bacteria|k__unknown|p__Planctomycetota|c__Candidatus Brocadiia|o__Candidatus Brocadiales|f__Candidatus Brocadiaceae|g__Candidatus Kuenenia|s__Candidatus Kuenenia stuttgartiensis	0	0	672	706	0	631	0	371	275	0	0	1075	0	138	2101	151	0	0	0	321	410	638	0	0	726	0	196	0	0	568	0	0	1031	0	0	0
d__Bacteria|k__unknown|p__Pseudomonadota|c__Gammaproteobacteria|o__Pasteurellales|f__Pasteurellaceae|g__Haemophilus|s__Haemophilus parainfluenzae	0	673	242	824	0	239	0	0	0	120	0	108	246	0	0	0	0	0	0	94	0	150	177	0	144	95	723	96	0	225	0	0	246	0	0	98
d__Bacteria|k__unknown|p__Bacillota|c__Clostridia|o__Eubacteriales|f__Clostridiaceae|g__Clostridium|s__Clostridium sp. SY8519	12425	15790	367	1231	608	321	6384	4081	4957	5553	2574	4272	13822	7592	5332	3539	3361	1718	6420	8380	8757	7502	2966	2667	2434	4505	8965	8344	1287	2189	3028	8827	6148	4256	2670	4667
d__Eukaryota|k__Viridiplantae|p__Streptophyta|c__Magnoliopsida|o__Cucurbitales|f__Cucurbitaceae|g__Benincasa|s__Benincasa hispida	13319	11879	7044	7732	10542	10368	5311	4772	8085	3509	9921	7524	3884	9503	10480	18581	7689	9246	14185	8373	6106	5855	13767	11843	4526	8372	34415	14764	6565	4860	6814	6997	10605	12285	4889	5817
d__Eukaryota|k__Viridiplantae|p__Streptophyta|c__Magnoliopsida|o__Proteales|f__Proteaceae|g__Telopea|s__Telopea speciosissima	1519	2358	919	1973	3781	2572	1074	1664	895	441	2036	4450	1544	1359	705	1187	1999	1011	1957	2036	3696	2734	9473	2505	2020	1964	5560	1878	964	2260	1496	1710	6495	8569	3696	1467
d__Eukaryota|k__Viridiplantae|p__Streptophyta|c__Magnoliopsida|o__Fabales|f__Fabaceae|g__Trifolium|s__Trifolium pratense	1558	3670	2799	1211	4397	2016	588	1486	783	1352	11350	2573	1378	3401	1992	4120	1968	824	2018	4469	1422	3102	2414	6247	741	3681	10114	3727	1522	1020	1458	1597	1607	1261	1106	974
d__Bacteria|k__unknown|p__Actinomycetota|c__Actinomycetes|o__Micrococcales|f__unknown|g__unknown|s__unknown	9091	5366	630	2148	3028	1416	1355	803	3452	5478	3409	5508	8506	3391	2812	6128	710	3943	4929	6996	3571	3867	2910	2080	2650	864	1146	4052	2603	3480	4407	5067	4210	2001	3274	1514
d__Bacteria|k__unknown|p__Bacillota|c__Negativicutes|o__Veillonellales|f__Veillonellaceae|g__Dialister|s__Dialister hominis	699	1094	2903	1450	854	0	0	0	0	0	402	209	0	0	0	217	0	0	0	0	128	0	0	0	2129	3735	442	129	0	0	162	82	1866	7359	0	0
d__Eukaryota|k__Viridiplantae|p__Streptophyta|c__Magnoliopsida|o__Rosales|f__Rhamnaceae|g__Ziziphus|s__Ziziphus jujuba	1961	674	367	2652	2495	1538	656	2000	1502	0	1491	1973	104	1184	2046	1793	821	687	1127	1065	1352	951	1952	376	307	182	9013	4045	3558	577	991	950	3871	606	1499	2189
d__Bacteria|k__unknown|p__Bacteroidota|c__Cytophagia|o__Cytophagales|f__Cytophagaceae|g__Spirosoma|s__Spirosoma sp. KCTC 42546	0	141	572	1217	1317	0	345	1241	170	759	127	2600	1061	87	120	327	157	1318	159	0	0	115	188	0	1159	0	237	1646	265	1451	0	0	2067	0	119	0
d__Bacteria|k__unknown|p__Pseudomonadota|c__Gammaproteobacteria|o__Aeromonadales|f__Aeromonadaceae|g__Dongshaea|s__Dongshaea marina	2242	2943	291	1022	0	0	227	660	2116	1582	266	0	627	2202	0	1379	4157	4301	917	2239	2122	4715	0	0	508	576	873	272	989	2349	0	189	423	0	0	0
d__Bacteria|k__unknown|p__Bacteroidota|c__Bacteroidia|o__Bacteroidales|f__Bacteroidaceae|g__Bacteroides|s__Bacteroides sp. M10	1919	3403	1265	1612	619	1808	3171	1104	543	373	1255	4845	1929	774	1193	778	671	3336	787	1693	1239	1177	1559	2888	211	1840	155	0	894	1040	2447	810	884	4116	0	1951
d__Eukaryota|k__Viridiplantae|p__Streptophyta|c__Magnoliopsida|o__Asparagales|f__Asparagaceae|g__Asparagus|s__Asparagus officinalis	3100	3998	2600	2880	5075	6343	2480	3472	1817	1975	4831	6000	1583	1450	2863	2774	1791	1229	3031	1895	2413	2905	12197	12198	1997	3188	6612	3000	1888	1639	2453	3379	3416	2360	4322	1925
d__Eukaryota|k__Viridiplantae|p__Streptophyta|c__Magnoliopsida|o__Solanales|f__Solanaceae|g__Nicotiana|s__Nicotiana attenuata	3783	6163	3187	4477	10448	6505	4092	4385	1585	2542	13233	26346	2796	2501	5216	11611	4762	3990	6175	6163	4382	11242	14926	8130	980	6060	11943	7794	3752	3416	3383	7387	9975	6625	5348	2549
d__Bacteria|k__unknown|p__Pseudomonadota|c__Gammaproteobacteria|o__Enterobacterales|f__Morganellaceae|g__Arsenophonus|s__unknown	1472	256	322	863	0	0	329	231	534	0	132	0	0	4608	3541	4029	776	5587	602	1256	8764	8969	0	0	224	429	4093	759	1381	3010	0	0	0	0	0	0
d__Bacteria|k__unknown|p__Bacteroidota|c__Bacteroidia|o__Bacteroidales|f__Prevotellaceae|g__Prevotella|s__Prevotella intermedia	53239	64854	14075	17264	36417	24317	23842	21956	18430	14273	26947	50006	11339	8395	16441	34179	16298	11600	31396	38634	14652	17963	54523	40702	11280	19274	13480	6862	15073	19789	11930	15111	11290	14748	44485	32128
d__Bacteria|k__unknown|p__Bacillota|c__Clostridia|o__Eubacteriales|f__Eubacteriaceae|g__Eubacterium|s__unknown	1674	2620	227	753	1251	247	1577	2536	2255	5380	524	2262	1789	609	2054	4333	2095	5800	2246	2128	7281	3331	1316	2932	1952	5103	2385	2083	5050	3948	3325	2992	4286	4015	1805	6163
d__unknown|k_unknown|p__unknown|c__unknown|o__unknown|f__unknown|g__unknown|s__unknown	592603	729800	258483	420123	626367	462683	476622	449159	457289	511512	587763	765960	416145	353375	427694	767572	461272	412148	571435	547777	497462	522043	492492	619697	297511	537711	565934	338460	426550	452160	555934	608939	575136	728119	457034	452545
d__Bacteria|k__unknown|p__Pseudomonadota|c__Gammaproteobacteria|o__Moraxellales|f__Moraxellaceae|g__Acinetobacter|s__Acinetobacter tandoii	2514	405	0	649	0	0	0	0	0	0	0	256	0	0	0	0	0	0	0	2368	187	134	0	0	0	0	0	349	0	0	0	0	0	0	0	0
d__Bacteria|k__unknown|p__Bacillota|c__Bacilli|o__Bacillales|f__Bacillaceae|g__unknown|s__unknown	1099	2139	333	1055	293	0	540	411	220	1472	207	319	1369	1745	975	2618	754	842	905	207	1549	2139	1404	1236	860	2035	3319	2208	685	480	295	303	653	116	173	631
d__Eukaryota|k__Viridiplantae|p__Streptophyta|c__Magnoliopsida|o__Fabales|f__Fabaceae|g__Arachis|s__Arachis duranensis	2579	2477	1324	2692	2460	2274	1593	470	325	141	253	963	159	529	0	1058	764	0	977	1452	765	1323	634	1602	248	1215	24587	2168	525	424	747	1534	230	1078	713	1091
d__Bacteria|k__unknown|p__Bacillota|c__Clostridia|o__Eubacteriales|f__Eubacteriaceae|g__Acetobacterium|s__Acetobacterium sp. KB-1	143	0	0	771	792	0	0	775	1076	958	0	79	191	210	0	0	155	829	191	479	190	750	144	0	123	107	571	159	0	0	255	237	0	0	678	212
d__Bacteria|k__unknown|p__Bacillota|c__Clostridia|o__Eubacteriales|f__Peptostreptococcaceae|g__Clostridioides|s__Clostridioides difficile	784	566	1112	1718	651	430	748	2182	5018	29693	0	641	381	4894	1739	4875	70	290	896	11728	531	1270	570	409	1259	294	1732	900	2419	2447	450	202	749	180	2510	0
d__Eukaryota|k__Viridiplantae|p__Streptophyta|c__Magnoliopsida|o__Fabales|f__Fabaceae|g__Arachis|s__Arachis hypogaea	4365	4212	1919	4350	5339	7615	2329	1139	347	1005	2741	3935	511	1672	672	5222	1754	2260	1121	2019	700	2036	2378	581	118	2542	15056	2767	1330	584	1636	211	814	1379	1951	2717
d__Bacteria|k__unknown|p__Bacillota|c__Clostridia|o__Eubacteriales|f__Oscillospiraceae|g__Vescimonas|s__Vescimonas coprocola	13275	19376	0	867	6268	3369	6618	4094	46757	49680	4960	9946	36640	15532	2792	4774	11209	10006	9450	10172	17401	14197	8476	12016	4354	6873	4815	7012	7948	12222	17201	22457	9142	17184	8881	8646
d__Bacteria|k__unknown|p__Bacillota|c__Bacilli|o__unknown|f__unknown|g__unknown|s__unknown	2276	10674	2179	2507	3620	3480	1828	2806	3840	998	2810	3100	1492	1601	1026	3921	6810	3384	4096	8545	5932	2984	6857	3409	1208	7410	11083	4930	5614	4916	7938	12883	5644	8859	4134	4354
d__Bacteria|k__unknown|p__Pseudomonadota|c__Gammaproteobacteria|o__Enterobacterales|f__Yersiniaceae|g__Yersinia|s__Yersinia pseudotuberculosis	107	3875	557	966	0	0	0	1448	1829	2112	0	174	3966	0	5993	6695	4318	2550	0	0	238	568	0	0	0	1346	2553	0	4223	0	0	0	0	0	0	0
d__Bacteria|k__unknown|p__Bacteroidota|c__Bacteroidia|o__Bacteroidales|f__Prevotellaceae|g__Prevotella|s__Prevotella corporis	14681	18942	2269	8262	18316	11937	9423	11559	9506	10069	17991	15763	4393	3232	6741	15543	12051	18607	13997	14774	14780	10955	11557	40453	4237	11497	4137	4005	12864	11955	9936	10633	6475	12333	17983	10124
d__Bacteria|k__unknown|p__Bacteroidota|c__Bacteroidia|o__Bacteroidales|f__Prevotellaceae|g__Paraprevotella|s__Paraprevotella xylaniphila	3714	3860	2191	3704	3466	5040	2361	5247	7339	4453	24257	15752	2414	1683	1656	5936	2502	4103	6420	8514	2278	1529	2893	3330	590	3210	1809	2331	3278	1871	12183	7909	9339	16599	6572	4838
d__Bacteria|k__unknown|p__Bacteroidota|c__Bacteroidia|o__Bacteroidales|f__Rikenellaceae|g__Alistipes|s__Alistipes indistinctus	3564	3560	1981	2523	3128	4335	3072	3983	5086	1718	9397	22568	4093	1575	1233	5609	2248	5342	3814	3556	4644	658	2729	3509	2461	4720	1968	1922	2152	3220	6351	10717	6481	7660	1278	1221
d__Bacteria|k__unknown|p__Pseudomonadota|c__Gammaproteobacteria|o__Vibrionales|f__Vibrionaceae|g__Vibrio|s__Vibrio sp. JC009	1114	1071	261	738	163	0	347	0	2138	186	648	1251	332	391	0	0	641	2675	441	634	1102	294	0	332	296	237	495	533	838	682	0	641	0	587	0	0
d__Bacteria|k__unknown|p__Bacillota|c__Clostridia|o__Eubacteriales|f__Clostridiaceae|g__Clostridium|s__Clostridium gelidum	177	151	536	1910	0	0	499	0	0	0	0	113	0	374	665	361	0	0	827	0	0	476	330	0	0	0	1785	453	122	0	0	103	0	0	159	0
d__Bacteria|k__unknown|p__Pseudomonadota|c__Gammaproteobacteria|o__Vibrionales|f__Vibrionaceae|g__Vibrio|s__Vibrio rumoiensis	3768	3849	223	695	0	0	202	2503	0	2831	103	97	0	3992	3512	885	3134	3453	3099	0	5283	6379	0	0	159	647	2321	277	4059	3978	0	0	0	0	151	0
d__Bacteria|k__unknown|p__Bacillota|c__Clostridia|o__Eubacteriales|f__Oscillospiraceae|g__Faecalibacterium|s__unknown	24534	39879	1034	5379	11438	7261	14482	13399	46270	64677	12439	18582	36560	18637	14756	28354	21638	26554	22339	33081	26466	22400	27369	23713	4673	9527	27361	17458	19454	17782	34594	42332	18579	28319	22742	23222
d__Bacteria|k__unknown|p__Bacillota|c__Clostridia|o__Eubacteriales|f__Lachnospiraceae|g__Pseudobutyrivibrio|s__Pseudobutyrivibrio xylanivorans	6817	4238	0	1426	924	1931	1515	1660	5950	1944	1031	2145	1424	4918	892	2485	1572	2321	717	1126	6421	4303	3491	4988	1944	7856	4219	4838	1270	1250	2301	2974	817	686	649	1315
d__Bacteria|k__unknown|p__Bacteroidota|c__Bacteroidia|o__Bacteroidales|f__Prevotellaceae|g__Prevotella|s__Prevotella sp. oral taxon 475	25028	32078	4128	12772	28026	20751	13880	13185	11014	19419	36562	27793	12705	8473	9162	15693	23362	21912	33674	26904	11093	12349	27408	43329	9953	11137	18794	8717	21837	18996	28755	14464	15902	23139	23450	25896
d__Bacteria|k__unknown|p__Fibrobacterota|c__Fibrobacteria|o__Fibrobacterales|f__Fibrobacteraceae|g__Fibrobacter|s__Fibrobacter succinogenes	84428	130637	9488	25187	81389	50280	108328	97072	96131	104574	1146	12567	61766	65230	45231	102304	97913	86615	178411	127874	55289	211722	266695	309459	31886	70171	73107	3320	56466	64323	29592	43700	9728	14534	29859	22669
d__Eukaryota|k__Viridiplantae|p__Streptophyta|c__Magnoliopsida|o__Lamiales|f__Lamiaceae|g__Salvia|s__Salvia splendens	5309	3950	2524	4050	3720	2880	2058	2071	2163	3455	2228	3159	1997	4812	4019	4633	5697	3645	5364	7570	3921	5881	4510	2848	890	4505	12031	5534	3066	2384	2763	5768	2757	4836	3100	2920
d__Bacteria|k__unknown|p__Bacteroidota|c__unknown|o__unknown|f__unknown|g__unknown|s__unknown	46002	47753	18482	32038	57256	49400	34171	43580	47552	37069	64410	93201	18669	18857	28335	49076	43782	36830	54579	53092	26216	29179	56344	49832	17187	32899	17983	9670	51440	30834	36588	54041	56953	64772	54046	36631
d__Bacteria|k__unknown|p__Pseudomonadota|c__Gammaproteobacteria|o__Enterobacterales|f__Morganellaceae|g__Proteus|s__Proteus vulgaris	0	0	0	722	0	0	0	0	0	0	113	0	0	0	87	0	0	0	183	0	1534	2174	0	0	824	0	3925	2145	0	0	0	84	315	0	0	0
d__Bacteria|k__unknown|p__Bacillota|c__Negativicutes|o__Acidaminococcales|f__Acidaminococcaceae|g__Phascolarctobacterium|s__unknown	6525	3118	555	2361	3024	840	1658	2945	4909	4156	7152	3494	4101	1156	1468	1800	2250	918	2826	1437	5212	2476	2159	2180	1270	1822	4837	2803	4117	4973	694	9523	8319	4437	1893	4222
d__Bacteria|k__unknown|p__Pseudomonadota|c__Gammaproteobacteria|o__Alteromonadales|f__Shewanellaceae|g__Shewanella|s__Shewanella sp. KX20019	2900	2865	0	632	0	0	2123	0	2627	2485	0	0	2313	3529	3021	3894	4864	5621	2788	2747	5767	6206	1722	1248	0	2202	2499	0	3271	3204	0	0	0	0	676	552
d__Bacteria|k__unknown|p__Pseudomonadota|c__Gammaproteobacteria|o__Enterobacterales|f__Enterobacteriaceae|g__unknown|s__unknown	10013	22385	3713	2225	1570	736	15199	5638	13237	7817	2633	7661	12022	16830	7696	20206	13856	18855	7587	17954	33854	19356	4180	5200	3405	6900	8261	2543	9513	14513	9469	3483	2147	10097	2812	532
d__Bacteria|k__unknown|p__Bacillota|c__Bacilli|o__Bacillales|f__unknown|g__unknown|s__unknown	3235	8409	1763	3740	4549	3471	1805	3308	2884	2513	6211	6357	3610	3445	3485	4527	3934	1843	8618	5089	6693	4618	3566	2387	1318	4059	8013	3909	2455	3405	3989	4509	1956	5064	3535	3596
d__Bacteria|k__unknown|p__Actinomycetota|c__Actinomycetes|o__Kitasatosporales|f__Streptomycetaceae|g__Streptomyces|s__unknown	26116	44252	2548	8174	14930	9489	12682	12647	66252	43592	32598	30919	53557	23923	16640	21136	33807	22616	35748	25691	15872	18546	19194	19876	11475	15476	23802	14917	15984	18004	35970	67642	29112	34683	29454	19575
d__Bacteria|k__unknown|p__Bacteroidota|c__Sphingobacteriia|o__Sphingobacteriales|f__Sphingobacteriaceae|g__Mucilaginibacter|s__Mucilaginibacter sp. KACC 22773	274	0	299	510	2687	0	162	277	0	0	1015	0	65	626	240	208	0	0	333	0	0	0	234	553	0	896	0	0	111	0	0	0	530	153	300	0
d__Bacteria|k__unknown|p__Bacteroidota|c__Bacteroidia|o__Bacteroidales|f__Rikenellaceae|g__Alistipes|s__Alistipes senegalensis	4025	7416	2481	3530	10180	1975	1475	1851	2740	11016	8593	13664	2804	1919	931	3182	8826	3163	5226	6976	3244	470	7643	1907	746	2566	2435	495	4479	1962	4114	9342	7082	11331	7401	1924
d__Bacteria|k__unknown|p__Cyanobacteriota|c__Cyanophyceae|o__Chroococcales|f__Microcystaceae|g__Microcystis|s__unknown	162	0	250	2702	428	0	0	0	0	0	0	236	146	0	218	375	0	475	0	396	0	0	0	0	0	0	0	0	0	0	255	0	80	0	72	207
d__Eukaryota|k__Viridiplantae|p__Streptophyta|c__Magnoliopsida|o__Malpighiales|f__Euphorbiaceae|g__Mercurialis|s__Mercurialis annua	6113	8755	478	2042	1890	3063	1046	3560	0	1157	233	5342	1061	1587	2269	3377	1124	1493	2191	3763	2029	2519	1200	3872	2138	2450	3409	2167	641	1851	608	891	455	682	2747	2568
d__Bacteria|k__unknown|p__Bacteroidota|c__Bacteroidia|o__Bacteroidales|f__Bacteroidaceae|g__Bacteroides|s__Bacteroides uniformis	12374	11927	4708	8622	8725	9890	4002	5164	5211	4877	18100	18197	2412	8140	12616	10149	13182	13302	6174	4593	2257	5171	7571	16625	6289	9872	5015	1647	6762	10337	18267	16892	30148	37065	16049	9342
d__Bacteria|k__unknown|p__Pseudomonadota|c__Gammaproteobacteria|o__Legionellales|f__Legionellaceae|g__Legionella|s__Legionella pneumophila	154	261	149	566	139	333	189	221	114	0	94	1315	222	0	199	246	231	185	338	237	906	252	0	0	297	227	454	267	0	0	136	0	0	0	0	0
d__Bacteria|k__unknown|p__Pseudomonadota|c__Gammaproteobacteria|o__Chromatiales|f__Chromatiaceae|g__Thioflavicoccus|s__Thioflavicoccus mobilis	265	332	0	617	207	171	0	0	0	0	0	219	613	0	0	1530	0	0	0	0	0	486	0	0	0	67	0	0	117	89	0	0	0	375	156	0
d__Eukaryota|k__Viridiplantae|p__Streptophyta|c__Magnoliopsida|o__Myrtales|f__Lythraceae|g__Punica|s__Punica granatum	358	1425	966	1126	1960	1367	196	767	516	604	430	1454	396	807	664	1396	934	967	1807	2044	907	1976	1521	1184	1253	2536	4741	959	903	0	1284	591	394	287	615	411
d__Bacteria|k__unknown|p__Pseudomonadota|c__Gammaproteobacteria|o__Oceanospirillales|f__Halomonadaceae|g__Halomonas|s__Halomonas meridiana	1664	1482	212	566	97	0	2736	445	2664	2887	0	0	3710	2027	1308	794	3135	5140	1631	1691	2561	2420	71	0	154	0	1230	299	2777	2407	0	0	0	263	0	136
d__Bacteria|k__unknown|p__Bacteroidota|c__Bacteroidia|o__Bacteroidales|f__Prevotellaceae|g__Prevotella|s__Prevotella denticola	48308	80743	8756	12354	48764	38770	34978	34622	30658	32047	46760	49641	16317	13694	29810	42899	35184	41053	62189	67323	13885	29245	50050	55540	13062	26199	26814	15788	35645	26850	36030	34983	44671	57379	37064	45570
d__Bacteria|k__unknown|p__Pseudomonadota|c__Gammaproteobacteria|o__Moraxellales|f__Moraxellaceae|g__Acinetobacter|s__unknown	536	1704	96	1542	720	981	663	98	2319	3199	148	1110	986	450	1880	2009	2534	2128	4764	340	4425	4031	653	1557	865	346	716	611	958	1089	1345	2418	4319	2445	2045	1652
d__Bacteria|k__unknown|p__Pseudomonadota|c__Gammaproteobacteria|o__Enterobacterales|f__Morganellaceae|g__Proteus|s__unknown	4590	4038	2281	1970	91	0	3738	2968	4636	3916	318	0	3925	4605	2097	7368	7710	8339	1724	1370	4985	6846	0	1089	775	2475	3340	1035	5635	2891	191	0	297	0	0	147
d__Bacteria|k__unknown|p__Bacillota|c__Negativicutes|o__Selenomonadales|f__Sporomusaceae|g__Methylomusa|s__Methylomusa anaerophila	1535	1026	0	909	919	724	578	1329	767	0	0	1376	463	0	441	1237	1825	0	1111	0	756	1631	746	0	0	1245	358	1122	1679	1249	0	2171	1663	1539	136	1258
d__Bacteria|k__unknown|p__Bacillota|c__Clostridia|o__Eubacteriales|f__Oscillospiraceae|g__Ruminococcus|s__Ruminococcus champanellensis	27640	42471	615	2713	1419	783	9908	15939	12135	13681	1806	4600	7139	4697	14266	28527	5852	5696	75637	8071	7019	4358	4643	8213	1403	6828	17460	6475	3660	1856	4148	7866	2323	4412	5774	2786
d__Bacteria|k__unknown|p__Bacteroidota|c__Bacteroidia|o__Bacteroidales|f__Bacteroidaceae|g__Bacteroides|s__Bacteroides xylanisolvens	5870	12083	2241	3330	7829	3843	5054	4563	3838	2656	7113	21465	2483	2058	4527	4812	4643	3628	13773	11626	4551	3458	7188	10334	6835	4284	3021	770	2729	3656	6115	6628	3320	3989	4314	1409
d__Bacteria|k__unknown|p__Bacteroidota|c__Bacteroidia|o__Bacteroidales|f__Prevotellaceae|g__Prevotella|s__Prevotella multiformis	20611	32476	8040	10721	28610	18625	17398	20349	12655	20919	60615	40806	9978	7409	11441	22715	18090	13893	31251	29062	9749	14969	13876	19743	8362	13197	13457	7790	17760	18931	31111	49933	22981	25921	20875	11731
d__Bacteria|k__unknown|p__Bacillota|c__Clostridia|o__Eubacteriales|f__Lachnospiraceae|g__Butyrivibrio|s__Butyrivibrio hungatei	3639	4325	649	627	4436	1656	2095	949	1995	2935	929	1646	4500	4868	855	2972	1107	2441	3752	6230	4484	1411	664	1348	542	1409	7833	6226	141	547	266	2649	1143	1321	3516	2988
d__Eukaryota|k__Viridiplantae|p__Streptophyta|c__Magnoliopsida|o__Malvales|f__Malvaceae|g__Gossypium|s__unknown	9365	2784	2567	4930	10454	7202	2709	2054	1455	1408	8334	7815	3645	4136	10833	5220	4091	3657	6540	5012	11529	3512	14618	6430	2831	6708	23391	14180	2834	1697	4236	3400	2316	5667	2757	3898
d__Bacteria|k__unknown|p__Bacteroidota|c__Flavobacteriia|o__Flavobacteriales|f__Flavobacteriaceae|g__Gilvibacter|s__Gilvibacter sp. SZ-19	0	0	0	937	0	141	0	0	0	308	0	0	184	0	0	0	0	316	0	0	0	0	686	0	0	0	0	0	0	0	0	0	116	0	939	0
d__Bacteria|k__unknown|p__Bacteroidota|c__Bacteroidia|o__Bacteroidales|f__Rikenellaceae|g__Alistipes|s__Alistipes finegoldii	3365	4394	4083	3405	3058	3012	2446	2476	5792	5960	4744	13816	3286	1596	7643	4066	5840	6150	3631	3363	693	749	2073	3369	787	2192	1461	441	5762	3881	4455	13546	2326	7624	1559	349
d__Bacteria|k__unknown|p__Pseudomonadota|c__Gammaproteobacteria|o__Aeromonadales|f__Aeromonadaceae|g__Aeromonas|s__unknown	7882	7938	477	1953	1179	1342	3130	3295	3571	6546	5718	6771	7293	9763	1285	3617	10288	8444	8453	4146	9209	11305	3492	2272	1999	2627	6911	2808	3666	3470	8746	7809	3212	5735	1799	3256
d__Eukaryota|k__Viridiplantae|p__Streptophyta|c__Magnoliopsida|o__Ericales|f__Balsaminaceae|g__Impatiens|s__Impatiens glandulifera	3938	1646	2534	4446	6114	3854	3554	2755	3067	4186	2855	3650	2033	5510	2942	4953	5588	1612	2261	1858	16643	5494	2490	4135	1205	5204	9658	4470	1345	3382	760	986	816	3377	1916	1382
d__Bacteria|k__unknown|p__Pseudomonadota|c__Gammaproteobacteria|o__Enterobacterales|f__Enterobacteriaceae|g__Enterobacter|s__Enterobacter kobei	557	0	0	598	0	0	0	0	0	1028	271	0	0	0	0	751	0	309	0	0	367	0	205	0	0	0	0	0	0	0	0	0	0	0	99	0
d__Bacteria|k__unknown|p__Planctomycetota|c__Planctomycetia|o__Isosphaerales|f__Isosphaeraceae|g__Aquisphaera|s__Aquisphaera giovannonii	186	159	123	828	199	0	1539	0	2373	2554	0	103	406	307	550	2033	95	0	0	2248	2001	2644	0	137	235	639	0	0	2833	181	135	0	0	3890	144	0
d__Bacteria|k__unknown|p__Bacillota|c__Bacilli|o__Bacillales|f__Bacillaceae|g__Mesobacillus|s__Mesobacillus sp. AQ2	0	0	198	642	760	0	0	0	0	119	2288	75	118	1226	972	2215	0	0	2675	313	521	0	0	475	0	0	0	0	3071	0	177	0	0	0	683	0
d__Bacteria|k__unknown|p__Bacillota|c__Bacilli|o__Bacillales|f__Bacillaceae|g__Bacillus|s__unknown	3229	5869	1120	1856	3917	979	1358	3318	3408	2528	3027	394	2112	1842	2526	3896	3827	1335	7012	3087	6630	2374	16339	4494	752	1819	4334	1637	2076	1718	4291	6596	2800	5523	3272	1074
d__Bacteria|k__unknown|p__Actinomycetota|c__Actinomycetes|o__Mycobacteriales|f__Mycobacteriaceae|g__Mycobacterium|s__unknown	696	534	0	1027	621	731	1014	685	1433	1721	1004	1367	2093	515	276	767	1104	269	463	494	1591	1663	735	0	346	222	813	515	479	367	954	792	241	1296	0	0
d__Bacteria|k__unknown|p__Bacteroidota|c__Bacteroidia|o__Bacteroidales|f__Bacteroidaceae|g__Bacteroides|s__Bacteroides heparinolyticus	16360	22800	2675	8290	10731	8657	10992	9058	7894	16108	37740	65712	4786	2601	9624	14891	18247	16154	16986	18517	7077	8340	22555	19187	3451	6251	7156	1769	11825	11654	34886	17362	24655	81119	10299	13905
d__Bacteria|k__unknown|p__Bacteroidota|c__Flavobacteriia|o__Flavobacteriales|f__Flavobacteriaceae|g__Flavobacterium|s__unknown	4797	5904	1668	2439	7263	3545	3903	1970	2240	1484	6628	6303	1279	3249	1129	5568	1445	817	3094	4068	2073	1848	6244	4772	2743	3673	4021	3510	7729	3201	2395	2444	1657	2728	5517	4344
d__Bacteria|k__unknown|p__Pseudomonadota|c__Gammaproteobacteria|o__Enterobacterales|f__Morganellaceae|g__Xenorhabdus|s__Xenorhabdus bovienii	743	600	343	993	280	0	1050	0	260	0	0	0	241	1592	740	963	957	1333	720	1484	1932	2029	0	271	0	441	1845	259	1498	1492	0	0	0	0	0	0
d__Bacteria|k__unknown|p__Pseudomonadota|c__Gammaproteobacteria|o__Oceanospirillales|f__Oceanospirillaceae|g__Marinomonas|s__Marinomonas sp. FW-1	0	0	0	584	0	0	0	0	0	0	0	339	0	0	0	0	0	0	0	0	0	185	0	0	0	0	0	386	0	0	0	0	0	155	0	0
d__Bacteria|k__unknown|p__Bacillota|c__Clostridia|o__Eubacteriales|f__Oscillospiraceae|g__Ruminococcus|s__Ruminococcus albus	89499	82322	3641	5997	1975	2564	8048	5572	9454	12401	2817	4238	9323	6600	15111	33322	4306	4176	11114	8677	26205	32235	138128	159608	3913	11442	23393	11937	1516	3203	4332	2098	2888	3646	3483	1719
d__Bacteria|k__unknown|p__Pseudomonadota|c__Alphaproteobacteria|o__Sphingomonadales|f__Sphingomonadaceae|g__Sphingorhabdus|s__Sphingorhabdus lacus	110	191	123	780	473	448	533	343	0	394	0	0	411	0	0	1234	0	125	0	1015	0	0	294	1229	0	0	342	0	319	171	289	222	0	458	0	216
d__Bacteria|k__unknown|p__Bacillota|c__Bacilli|o__Bacillales|f__Planococcaceae|g__Planococcus|s__Planococcus donghaensis	0	0	304	714	0	0	0	0	0	0	0	0	0	0	0	0	0	97	0	0	0	93	0	0	0	174	0	428	0	0	0	0	0	0	0	0
d__Bacteria|k__unknown|p__Pseudomonadota|c__Betaproteobacteria|o__Burkholderiales|f__Comamonadaceae|g__Rhodoferax|s__Rhodoferax ferrireducens	1129	544	0	838	89	0	255	145	1013	1385	274	335	697	604	0	867	162	160	243	311	0	0	0	0	187	0	0	292	218	0	0	122	0	231	0	0
d__Bacteria|k__unknown|p__Bacteroidota|c__Bacteroidia|o__Bacteroidales|f__Barnesiellaceae|g__Barnesiella|s__Barnesiella viscericola	3691	6734	1778	3130	3278	2363	4288	3135	4718	5406	10580	12746	5604	3038	2151	5126	9651	12477	8263	9808	5388	3345	2790	6663	1455	2653	4042	798	4627	6955	4546	14227	8256	9464	1554	954
d__Bacteria|k__unknown|p__Bacteroidota|c__Bacteroidia|o__Bacteroidales|f__Bacteroidaceae|g__Bacteroides|s__Bacteroides faecium	11729	6808	2714	4791	18366	15927	4905	4303	6209	5669	15749	18562	2856	2158	8003	5565	7637	10000	7703	5585	6154	4855	9768	7208	3182	3819	2788	1010	4017	5080	7890	11127	7204	9094	3984	17791
d__Bacteria|k__unknown|p__Pseudomonadota|c__Gammaproteobacteria|o__Enterobacterales|f__Pectobacteriaceae|g__Dickeya|s__unknown	4377	5139	541	1140	666	0	1893	2661	4133	4932	348	178	2889	2896	2951	5717	3987	2861	954	1858	3426	4536	1487	2287	923	1753	3859	581	2047	4042	14151	7034	15607	660	0	0
d__Eukaryota|k__Viridiplantae|p__Streptophyta|c__Magnoliopsida|o__Sapindales|f__Anacardiaceae|g__Mangifera|s__Mangifera indica	1696	546	1108	2090	2112	3308	783	1581	1505	262	4320	1327	1020	1558	635	2650	2425	518	3249	2615	1252	2502	2943	677	864	2221	6356	1402	655	808	3410	1686	3391	955	1693	1750
d__Eukaryota|k__Fungi|p__Ascomycota|c__Saccharomycetes|o__Saccharomycetales|f__Trichomonascaceae|g__Sugiyamaella|s__Sugiyamaella lignohabitans	0	0	255	1069	0	0	0	0	0	0	0	0	0	0	0	0	0	0	0	0	0	0	0	0	0	0	18049	12171	0	0	0	0	0	0	0	0
d__Bacteria|k__unknown|p__Bacteroidota|c__Bacteroidia|o__Bacteroidales|f__Rikenellaceae|g__Alistipes|s__Alistipes sp. dk3624	324	1441	303	1473	3143	1056	539	1253	668	1319	2824	3101	392	1225	435	1144	4408	5024	333	1570	1649	2059	1041	1283	416	262	604	476	1764	1856	3805	1474	706	468	788	259
d__Bacteria|k__unknown|p__Bacillota|c__Negativicutes|o__Acidaminococcales|f__Acidaminococcaceae|g__Phascolarctobacterium|s__Phascolarctobacterium sp. Marseille-Q4147	5542	9088	0	3892	2840	3892	5869	6375	4934	12647	3203	7980	3624	1577	2513	3429	7609	5571	4933	6654	7057	4545	2376	3493	3122	8701	5136	2666	4967	5777	11354	4420	7286	10850	6045	3333
d__Eukaryota|k__Viridiplantae|p__Streptophyta|c__Magnoliopsida|o__Malvales|f__Malvaceae|g__Gossypium|s__Gossypium arboreum	3004	438	588	3782	1962	5090	2441	1841	696	691	3451	20881	430	905	1317	3532	4352	3349	12143	1964	1005	10167	2699	4852	1596	1407	13334	7362	1294	486	4194	3524	3587	3420	1568	1733
d__Bacteria|k__unknown|p__Bacteroidota|c__Flavobacteriia|o__Flavobacteriales|f__Flavobacteriaceae|g__Flavobacterium|s__Flavobacterium sp. IMCC36791	0	0	0	598	431	399	0	0	332	0	0	0	0	0	0	397	0	0	140	0	0	954	0	0	258	0	0	0	102	166	358	0	0	188	660	0
d__Eukaryota|k__unknown|p__Apicomplexa|c__Aconoidasida|o__Haemosporida|f__Plasmodiidae|g__Plasmodium|s__Plasmodium sp. gorilla clade G2	0	0	453	1205	0	0	113	0	0	0	0	0	0	0	199	0	0	155	0	0	0	0	0	0	0	0	0	0	131	109	0	0	0	0	0	0
d__Bacteria|k__unknown|p__Bacillota|c__Negativicutes|o__Veillonellales|f__Veillonellaceae|g__Dialister|s__Dialister succinatiphilus	8215	11393	1190	2234	7436	5880	7041	8703	12186	8479	8325	13064	5897	6209	3302	7055	11985	7605	11003	8383	9046	5816	4479	3580	7025	6541	7538	8821	12254	8934	9079	21172	7509	8395	5189	8529
d__Bacteria|k__unknown|p__Bacteroidota|c__Bacteroidia|o__Bacteroidales|f__Bacteroidaceae|g__Bacteroides|s__Bacteroides nordii	6791	7287	3566	3705	13673	6871	6647	7365	6545	5807	24463	34936	4103	2772	4616	7586	6903	4622	7608	5448	2898	5828	6597	8893	2243	3995	1544	165	6543	6109	3336	2485	12208	13857	2736	3350
d__Bacteria|k__unknown|p__Pseudomonadota|c__Gammaproteobacteria|o__Pseudomonadales|f__Pseudomonadaceae|g__Pseudomonas|s__Pseudomonas sp. MPFS	644	3783	160	592	0	0	1137	423	0	1222	0	127	0	2158	0	1690	0	0	556	0	1114	1134	0	0	263	598	0	0	1872	0	0	0	0	0	0	0
d__Bacteria|k__unknown|p__Pseudomonadota|c__Gammaproteobacteria|o__Enterobacterales|f__Yersiniaceae|g__Yersinia|s__unknown	555	97	3022	4801	1179	1069	1228	144	136	623	1129	69	0	0	0	89	521	351	467	602	1087	944	775	1038	0	903	0	229	316	312	0	197	0	416	482	550
d__Bacteria|k__unknown|p__Actinomycetota|c__Actinomycetes|o__Kitasatosporales|f__Streptomycetaceae|g__Kitasatospora|s__Kitasatospora sp. YST-16	529	1181	236	1102	0	0	552	346	532	198	468	0	0	525	243	98	448	537	116	0	273	151	132	0	666	0	0	0	0	0	0	0	170	324	348	0
d__Bacteria|k__unknown|p__Bacillota|c__Bacilli|o__Bacillales|f__Bacillaceae|g__Lysinibacillus|s__Lysinibacillus sphaericus	0	1168	357	1023	0	317	312	263	0	138	215	0	0	0	0	1059	0	0	0	0	0	0	0	0	0	917	1986	342	0	0	0	0	122	110	220	0
d__Eukaryota|k__Viridiplantae|p__Streptophyta|c__Magnoliopsida|o__Brassicales|f__Brassicaceae|g__Brassica|s__Brassica napus	2262	1576	1356	1168	1262	1966	824	3392	684	2340	2707	2685	1431	2763	3832	2932	774	1758	1370	1520	2175	2550	3625	6152	911	1975	4801	3913	718	1281	1878	2008	5550	8489	3428	5208
d__Bacteria|k__unknown|p__Bacillota|c__Bacilli|o__Bacillales|f__Bacillaceae|g__Lysinibacillus|s__unknown	1169	797	264	748	1097	608	167	486	255	143	369	780	224	90	1124	569	235	133	1642	909	323	595	650	1103	0	736	1527	195	266	222	0	152	401	1157	113	0
d__Bacteria|k__unknown|p__Bacillota|c__Clostridia|o__Eubacteriales|f__Oscillospiraceae|g__Subdoligranulum|s__Subdoligranulum variabile	11430	21463	375	1264	4785	5147	7685	5279	15375	29426	6289	7492	19694	14351	6979	10541	10174	7513	13883	12743	12280	8190	8913	8682	3710	5368	16528	9959	9944	7355	13400	31373	9000	11085	8446	13727
d__Bacteria|k__unknown|p__Bacteroidota|c__Bacteroidia|o__Bacteroidales|f__Rikenellaceae|g__Alistipes|s__Alistipes communis	1290	4796	1825	2930	5541	3652	4614	3411	7704	8303	6086	9408	2968	1881	811	2787	7733	8250	9944	5909	2391	2180	1933	4224	2110	3819	2118	2674	4509	9125	14428	17550	7227	12035	2019	3925
d__Bacteria|k__unknown|p__Pseudomonadota|c__Gammaproteobacteria|o__Oceanospirillales|f__Oceanospirillaceae|g__Marinomonas|s__Marinomonas primoryensis	0	0	0	1109	61	0	0	0	193	0	0	0	244	0	0	0	0	0	0	489	0	0	0	0	0	248	111	0	0	396	0	0	0	0	0	125
d__Bacteria|k__unknown|p__Bacillota|c__Bacilli|o__Bacillales|f__Staphylococcaceae|g__Staphylococcus|s__Staphylococcus simulans	0	122	490	821	0	0	0	80	0	0	0	0	0	247	0	0	0	0	195	135	0	0	0	0	359	0	0	0	67	84	0	0	0	0	137	0
d__Bacteria|k__unknown|p__Actinomycetota|c__Actinomycetes|o__Micrococcales|f__Micrococcaceae|g__Rothia|s__Rothia mucilaginosa	522	316	0	660	0	0	247	283	133	316	0	0	107	0	0	0	155	0	221	0	277	0	365	555	0	0	327	0	389	127	593	606	0	0	669	0
d__Bacteria|k__unknown|p__Pseudomonadota|c__Alphaproteobacteria|o__Hyphomicrobiales|f__Phyllobacteriaceae|g__Aminobacter|s__Aminobacter aminovorans	0	109	0	635	0	0	0	0	0	0	0	89	540	296	94	0	0	0	0	0	0	0	0	0	0	0	0	0	0	0	0	0	0	0	0	0
d__Bacteria|k__unknown|p__Bacteroidota|c__Bacteroidia|o__Bacteroidales|f__Tannerellaceae|g__Parabacteroides|s__Parabacteroides faecis	1551	3893	490	981	2300	1357	2107	2233	1207	2016	2565	2787	916	1553	530	1791	1374	3430	599	691	393	1526	749	1425	2854	2511	3100	319	1422	1378	1059	1396	19305	20551	4006	394
d__Bacteria|k__unknown|p__Pseudomonadota|c__Gammaproteobacteria|o__Vibrionales|f__Vibrionaceae|g__Vibrio|s__Vibrio algicola	0	220	170	585	0	0	0	0	0	0	0	0	0	0	201	0	2555	0	0	0	0	0	0	0	0	0	0	0	0	0	0	0	0	0	0	0
d__Bacteria|k__unknown|p__Bacillota|c__Bacilli|o__Bacillales|f__Paenibacillaceae|g__Paenibacillus|s__Paenibacillus brasilensis	128	0	0	595	0	0	0	0	0	0	0	0	0	0	0	0	401	0	164	0	0	0	85	0	0	0	0	0	0	0	0	0	0	1438	0	0
d__Eukaryota|k__Viridiplantae|p__Streptophyta|c__Magnoliopsida|o__Poales|f__Poaceae|g__Lolium|s__unknown	420	823	104	532	1613	732	1776	1824	1055	1514	3980	2109	401	413	762	1160	1237	1062	141	607	1959	432	1032	2911	279	840	2053	155	383	792	798	1475	2466	1678	2841	1353
d__Bacteria|k__unknown|p__Bacillota|c__Bacilli|o__Lactobacillales|f__Lactobacillaceae|g__Companilactobacillus|s__unknown	0	258	0	721	0	303	437	0	368	0	675	0	0	147	0	0	0	0	0	0	0	0	0	0	0	0	0	97	0	0	0	0	0	0	0	0
d__Bacteria|k__unknown|p__Actinomycetota|c__Actinomycetes|o__Kitasatosporales|f__Streptomycetaceae|g__Streptomyces|s__Streptomyces lienomycini	420	870	0	708	0	783	0	0	1037	1063	0	1552	334	855	220	1217	0	0	0	0	0	971	0	0	0	0	1204	0	962	0	1544	0	1016	1194	0	0
d__Archaea|k__unknown|p__Euryarchaeota|c__Methanobacteria|o__Methanobacteriales|f__Methanobacteriaceae|g__Methanobrevibacter|s__unknown	0	0	1350	4335	720	2895	1228	2107	286	100	122	0	0	3064	0	0	580	1027	0	0	3326	1857	7954	7400	2228	5171	299	408	3752	3931	0	0	99	175	2923	2645
d__Bacteria|k__unknown|p__Pseudomonadota|c__Gammaproteobacteria|o__Vibrionales|f__Vibrionaceae|g__Vibrio|s__Vibrio celticus	1168	1300	291	616	0	0	1035	858	606	1461	342	0	1186	475	1430	1827	2512	2192	1169	1068	1809	924	0	0	0	702	807	595	1378	1390	0	0	0	0	0	0
d__Bacteria|k__unknown|p__Pseudomonadota|c__Gammaproteobacteria|o__Oceanospirillales|f__Halomonadaceae|g__Halomonas|s__unknown	3057	1399	948	1873	719	113	916	1624	157	236	1066	1755	4309	1218	566	2888	1563	3619	1199	5403	1771	758	713	682	1756	253	2988	205	865	356	1298	3008	1424	1614	85	833
d__Bacteria|k__unknown|p__Bacteroidota|c__Bacteroidia|o__Bacteroidales|f__Odoribacteraceae|g__Butyricimonas|s__Butyricimonas faecalis	1728	2716	535	1735	3048	492	116	1253	164	401	119	374	237	1008	914	848	2663	257	1015	910	1370	743	467	3436	0	108	526	1807	241	898	248	418	566	863	1644	484
d__Bacteria|k__unknown|p__Bacillota|c__Clostridia|o__Eubacteriales|f__Lachnospiraceae|g__Anaerobutyricum|s__Anaerobutyricum hallii	1822	397	320	1251	574	186	241	454	133	613	499	611	1878	8867	985	1359	0	220	928	938	365	713	1498	127	2735	3063	1114	968	389	89	638	0	514	819	238	653
d__Bacteria|k__unknown|p__Bacteroidota|c__Cytophagia|o__Cytophagales|f__Spirosomaceae|g__Dyadobacter|s__Dyadobacter sp. NIV53	0	0	327	1679	785	439	0	460	131	0	0	171	189	0	61	873	99	0	168	233	225	344	0	504	241	155	107	61	131	0	0	0	0	0	476	596
d__Bacteria|k__unknown|p__Pseudomonadota|c__Gammaproteobacteria|o__Pseudomonadales|f__Pseudomonadaceae|g__Pseudomonas|s__Pseudomonas fluorescens	2923	4603	0	1708	756	3849	4063	1987	1533	3166	4225	3145	2579	2235	1252	8561	3219	724	2513	3875	1760	3631	1065	1475	807	5084	970	957	1155	1191	3682	3101	2935	3789	3749	1339
d__Bacteria|k__unknown|p__Pseudomonadota|c__Alphaproteobacteria|o__Hyphomicrobiales|f__Rhizobiaceae|g__Rhizobium|s__Rhizobium sp. SL42	0	96	0	447	357	0	0	122	0	0	316	372	0	0	441	0	141	0	0	0	375	0	0	0	0	394	168	0	476	106	0	0	322	160	0	435
d__Bacteria|k__unknown|p__Pseudomonadota|c__Gammaproteobacteria|o__Enterobacterales|f__Enterobacteriaceae|g__Candidatus Hoaglandella|s__Candidatus Hoaglandella endobia	120	0	576	1137	0	0	0	0	0	0	0	199	0	0	186	0	0	0	113	278	0	0	113	0	0	0	0	143	0	0	300	307	142	0	129	0
d__Bacteria|k__unknown|p__Pseudomonadota|c__Betaproteobacteria|o__Burkholderiales|f__unknown|g__unknown|s__unknown	6760	7422	1366	1885	1524	1176	2959	1872	6654	8865	6964	9408	7264	3867	5991	4532	5263	3374	2502	3381	8187	5230	2658	8500	2192	4543	5737	1953	3692	2102	11095	15725	6035	6347	3611	3428
d__Bacteria|k__unknown|p__Pseudomonadota|c__Gammaproteobacteria|o__Alteromonadales|f__Shewanellaceae|g__Shewanella|s__Shewanella pealeana	0	674	0	1513	86	0	0	883	0	0	170	96	0	0	0	0	0	0	0	0	0	0	271	194	0	0	0	0	0	98	389	271	219	144	176	127
d__Eukaryota|k__Viridiplantae|p__Streptophyta|c__Magnoliopsida|o__Lamiales|f__Pedaliaceae|g__Sesamum|s__Sesamum indicum	1363	1055	673	2108	546	1954	848	830	469	315	630	1903	906	259	1533	9020	682	1299	0	873	3002	1060	1231	3227	714	2100	5687	2119	994	789	252	617	1062	770	587	1454
d__Bacteria|k__unknown|p__Bacteroidota|c__Bacteroidia|o__Bacteroidales|f__Muribaculaceae|g__Duncaniella|s__Duncaniella dubosii	10975	8406	767	3059	5039	3158	3100	4495	1014	5750	10360	5423	1460	2051	2801	6224	3912	8856	20525	2533	6140	5551	2192	4361	754	3295	4887	924	8451	3187	5996	1891	4594	1938	3084	7797
d__Bacteria|k__unknown|p__Pseudomonadota|c__Gammaproteobacteria|o__Vibrionales|f__Vibrionaceae|g__Vibrio|s__Vibrio vulnificus	2647	407	1364	1608	231	419	2237	1574	2454	3271	168	862	0	2549	119	3047	4824	752	2062	0	3742	4078	180	0	0	1769	2100	1128	2594	2452	405	365	265	604	463	0
d__Bacteria|k__unknown|p__Bacillota|c__Clostridia|o__Eubacteriales|f__Clostridiaceae|g__Caloramator|s__unknown	128	0	79	847	649	0	0	0	0	0	106	0	0	0	0	0	0	0	952	438	2096	2387	0	0	0	976	3372	141	0	0	0	88	0	0	0	0
d__Bacteria|k__unknown|p__Pseudomonadota|c__Gammaproteobacteria|o__Pasteurellales|f__Pasteurellaceae|g__Gallibacterium|s__Gallibacterium anatis	3146	2008	642	640	0	217	792	601	1288	278	110	85	165	4706	1008	4937	0	6067	3602	0	10608	2445	0	0	0	0	3959	606	3264	433	0	0	0	0	0	0
d__Bacteria|k__unknown|p__Pseudomonadota|c__Gammaproteobacteria|o__Xanthomonadales|f__Xanthomonadaceae|g__Lysobacter|s__Lysobacter arenosi	0	0	169	489	993	0	0	0	0	0	643	0	0	97	141	0	1418	797	0	190	0	0	0	0	220	0	0	0	157	1112	0	0	308	196	0	0
d__Bacteria|k__unknown|p__Bacillota|c__Clostridia|o__Eubacteriales|f__Clostridiales Family XVI. Incertae Sedis|g__Carboxydocella|s__Carboxydocella thermautotrophica	0	416	0	619	0	0	307	0	0	0	0	0	231	0	0	303	97	0	229	0	362	152	0	439	0	0	124	143	326	757	732	85	0	288	0	222
d__Bacteria|k__unknown|p__Actinomycetota|c__Actinomycetes|o__Kitasatosporales|f__Streptomycetaceae|g__Streptomyces|s__Streptomyces phaeolivaceus	0	717	0	487	0	1911	109	0	0	918	0	0	788	80	181	212	0	121	92	0	0	0	0	0	0	0	0	0	0	0	0	0	2701	0	0	2245
d__Bacteria|k__unknown|p__Bacillota|c__Clostridia|o__Eubacteriales|f__Lachnospiraceae|g__Butyrivibrio|s__Butyrivibrio fibrisolvens	8271	14103	1422	2839	5556	5486	5524	3828	4855	6739	3553	4941	8354	9271	5740	8892	9605	5020	8267	8156	10832	11303	4161	2296	27462	66771	26793	15916	2793	1118	2867	3054	6378	7310	7097	5027
d__Bacteria|k__unknown|p__Pseudomonadota|c__Betaproteobacteria|o__Burkholderiales|f__Burkholderiaceae|g__Cupriavidus|s__Cupriavidus pauculus	976	2101	0	783	805	0	1549	609	2812	1450	253	617	703	795	966	0	3770	1183	627	646	1243	2200	158	0	752	2154	923	0	902	3080	296	452	98	1082	232	218
d__Eukaryota|k__Viridiplantae|p__Streptophyta|c__Magnoliopsida|o__Malvales|f__Malvaceae|g__Gossypium|s__Gossypium hirsutum	5069	6402	3002	5291	15925	12049	8794	3689	2197	4082	13230	14734	1136	2864	3868	9265	1970	1172	5939	6644	2688	5837	9455	9652	1886	3641	30005	9871	3256	2414	3582	6592	6850	7889	2523	3072
d__Viruses|k__Heunggongvirae|p__Uroviricota|c__Caudoviricetes|o__unknown|f__Ackermannviridae|g__unknown|s__Ralstonia phage RSP15	0	0	0	519	0	0	0	0	0	0	0	0	0	0	0	0	0	0	0	0	0	0	0	0	0	0	0	0	0	0	0	0	0	0	0	0
d__Bacteria|k__unknown|p__Pseudomonadota|c__Gammaproteobacteria|o__Pseudomonadales|f__Marinobacteraceae|g__Marinobacter|s__Marinobacter sp. CA1	0	114	395	1094	0	0	0	0	0	0	0	0	138	672	207	0	344	0	377	438	383	358	399	293	0	0	0	667	77	0	0	318	114	0	0	0
d__Eukaryota|k__Viridiplantae|p__Streptophyta|c__Magnoliopsida|o__Myrtales|f__Myrtaceae|g__Eucalyptus|s__Eucalyptus grandis	3042	3048	253	1094	1005	477	599	787	535	494	2065	3212	1154	1728	1021	2819	1309	1531	1029	1819	933	1834	4984	2397	0	7875	5012	2052	138	1484	1232	1784	1821	4980	1106	600
d__Bacteria|k__unknown|p__Bacteroidota|c__Bacteroidia|o__Bacteroidales|f__Muribaculaceae|g__Duncaniella|s__unknown	8535	9879	2028	3741	10174	7240	1971	2503	4677	6629	14413	8804	3731	1989	2010	5371	7885	2676	14528	24206	1643	2628	1122	2893	1199	2764	2287	3875	2882	1625	18095	15460	11020	7738	3139	7886
d__Bacteria|k__unknown|p__Bacteroidota|c__Flavobacteriia|o__Flavobacteriales|f__Flavobacteriaceae|g__Tenacibaculum|s__Tenacibaculum todarodis	724	0	163	498	0	0	852	0	0	103	0	0	0	0	0	0	0	0	0	0	0	0	0	0	0	0	0	0	0	0	0	0	0	0	0	0
d__Bacteria|k__unknown|p__Bacteroidota|c__Bacteroidia|o__Bacteroidales|f__Bacteroidaceae|g__Phocaeicola|s__Phocaeicola dorei	3798	4002	1944	3782	6792	6033	1849	3620	785	2135	7382	10618	699	1603	3404	7561	2714	1610	2859	3136	2348	2900	3254	5325	3161	3656	1174	2281	3908	3166	4927	4295	3938	5380	2916	2651
d__Bacteria|k__unknown|p__Actinomycetota|c__Actinomycetes|o__Kitasatosporales|f__Streptomycetaceae|g__Streptomyces|s__Streptomyces roseirectus	1077	687	0	364	515	323	0	196	296	0	0	0	578	206	0	1044	0	525	0	1207	86	0	0	0	117	740	0	504	0	282	661	803	149	213	1191	1381
d__Bacteria|k__unknown|p__Pseudomonadota|c__Alphaproteobacteria|o__Hyphomicrobiales|f__Nitrobacteraceae|g__Bradyrhizobium|s__Bradyrhizobium arachidis	375	189	217	586	0	0	191	615	0	587	0	0	136	0	794	0	0	0	0	570	0	0	271	0	0	400	0	0	0	0	280	0	559	353	0	134
d__Eukaryota|k__Viridiplantae|p__Streptophyta|c__Magnoliopsida|o__Poales|f__Bromeliaceae|g__Ananas|s__Ananas comosus	1567	2268	526	2602	4410	490	706	2162	89	1195	1213	2330	355	228	982	1219	714	662	2248	1607	704	806	1135	1097	252	1149	4448	1061	415	176	1918	924	199	1172	1913	752
d__Bacteria|k__unknown|p__Bacteroidota|c__Cytophagia|o__Cytophagales|f__Hymenobacteraceae|g__Hymenobacter|s__Hymenobacter sp. S2-20-2	1866	623	0	869	343	123	180	284	0	612	436	2173	958	501	1191	1318	661	296	882	358	254	0	483	802	593	326	716	219	0	94	209	683	710	964	687	726
d__Bacteria|k__unknown|p__Bacillota|c__Bacilli|o__Bacillales|f__Thermoactinomycetaceae|g__unknown|s__unknown	0	0	130	458	0	0	0	151	306	937	0	0	0	0	0	0	123	168	0	0	0	0	0	0	0	182	138	0	0	0	0	0	0	0	0	0
d__Bacteria|k__unknown|p__unknown|c__Candidatus Babeliae|o__Candidatus Babeliales|f__Candidatus Babeliaceae|g__Candidatus Babela|s__Candidatus Babela massiliensis	0	0	105	566	0	0	0	0	0	0	0	0	0	0	0	0	0	0	0	0	103	0	0	0	0	0	0	0	0	0	0	0	0	0	0	0
d__Bacteria|k__unknown|p__Pseudomonadota|c__Gammaproteobacteria|o__Xanthomonadales|f__Xanthomonadaceae|g__unknown|s__unknown	5141	2446	827	1989	0	275	1155	1390	2144	1864	1410	1444	5038	1336	2623	1356	2893	2192	1565	2887	2199	3024	1219	1063	1315	2385	1716	949	2172	3015	2429	3300	1228	490	769	1077
d__Bacteria|k__unknown|p__Actinomycetota|c__Coriobacteriia|o__Eggerthellales|f__Eggerthellaceae|g__Adlercreutzia|s__unknown	1185	1185	505	622	0	0	0	288	0	89	0	0	647	555	0	261	573	126	0	115	0	0	467	369	198	178	177	541	204	0	340	2186	0	0	119	424
d__Bacteria|k__unknown|p__Pseudomonadota|c__Gammaproteobacteria|o__Enterobacterales|f__Yersiniaceae|g__Rahnella|s__Rahnella bonaserana	0	1021	0	737	0	0	0	0	0	0	0	293	0	0	0	0	0	86	0	182	0	0	0	0	0	0	302	101	0	0	140	0	0	160	0	0
d__Bacteria|k__unknown|p__Bacillota|c__Clostridia|o__Eubacteriales|f__Lachnospiraceae|g__Lachnoclostridium|s__[Clostridium] scindens	6534	12010	667	1161	3495	2484	4074	5255	5298	6563	2837	6067	12462	5558	4720	13048	2347	2824	10748	9741	10645	4695	1524	3888	2900	3900	9291	4558	4673	2174	7190	12317	2522	8472	2379	1522
d__Bacteria|k__unknown|p__Bacteroidota|c__Bacteroidia|o__Bacteroidales|f__Tannerellaceae|g__Parabacteroides|s__Parabacteroides johnsonii	930	1639	927	1887	1408	1376	1667	4181	1256	1158	2756	2926	359	2047	2233	883	2398	2027	2493	1992	470	721	1535	2679	238	260	0	139	833	874	2914	3308	1642	2255	743	2774
d__Eukaryota|k__Viridiplantae|p__Streptophyta|c__Magnoliopsida|o__Poales|f__Poaceae|g__Oryza|s__unknown	496	3257	373	1337	236	663	183	0	162	755	966	410	714	91	468	732	776	927	119	791	170	679	1328	1434	151	423	1050	1235	702	381	320	408	592	386	194	684
d__Bacteria|k__unknown|p__Pseudomonadota|c__Gammaproteobacteria|o__Alteromonadales|f__Shewanellaceae|g__Shewanella|s__Shewanella benthica	706	0	0	480	0	0	545	741	775	469	0	0	362	782	665	479	853	1728	1111	764	1274	4608	0	0	256	643	291	170	510	830	0	0	0	0	0	0
d__Bacteria|k__unknown|p__Bacillota|c__Bacilli|o__Lactobacillales|f__Streptococcaceae|g__Streptococcus|s__Streptococcus sanguinis	0	0	148	496	125	321	0	159	0	182	0	683	0	1564	1055	0	363	281	0	0	0	429	641	437	0	117	691	1733	0	0	635	270	172	721	98	157
d__Eukaryota|k__Viridiplantae|p__Streptophyta|c__Magnoliopsida|o__Gentianales|f__Rubiaceae|g__Coffea|s__Coffea arabica	1696	1308	1562	1670	478	882	1379	1820	0	1785	596	3298	758	349	1181	1313	1507	414	730	2686	2298	1160	911	647	974	3015	5800	2489	1892	1349	1299	772	2248	3098	1753	2516
d__Bacteria|k__unknown|p__Bacteroidota|c__Flavobacteriia|o__Flavobacteriales|f__Flavobacteriaceae|g__Lacinutrix|s__Lacinutrix sp. Bg11-31	228	0	432	406	737	0	0	350	0	425	0	0	0	0	0	0	0	0	0	0	299	0	0	0	91	401	0	176	343	0	0	0	0	92	144	0
d__Bacteria|k__unknown|p__Pseudomonadota|c__Betaproteobacteria|o__Burkholderiales|f__Burkholderiaceae|g__Burkholderia|s__unknown	383	888	125	805	89	735	578	714	681	2828	439	131	1928	2480	515	1862	499	789	1124	0	835	220	139	476	499	441	453	602	702	858	2167	3132	100	2186	483	136
d__Eukaryota|k__Viridiplantae|p__Streptophyta|c__Magnoliopsida|o__Solanales|f__Solanaceae|g__Solanum|s__Solanum stenotomum	2717	1309	2853	2683	1578	4011	1201	3358	5680	8850	1752	2518	1539	4130	2066	4038	1327	3035	1306	3437	4945	3069	5951	3306	897	4916	12926	4376	1322	1499	1989	1487	1393	2899	3086	1057
d__Bacteria|k__unknown|p__Pseudomonadota|c__Gammaproteobacteria|o__Enterobacterales|f__Pectobacteriaceae|g__Pectobacterium|s__Pectobacterium brasiliense	1709	0	528	678	0	0	0	1174	1630	1703	0	127	1744	2679	0	2411	0	3133	1808	1401	2769	3589	211	255	0	1081	1527	519	2233	1981	335	581	519	560	0	202
d__Bacteria|k__unknown|p__Bacteroidota|c__Bacteroidia|o__Bacteroidales|f__Bacteroidaceae|g__Bacteroides|s__Bacteroides faecis	10247	12687	2613	1959	8587	10128	7752	2433	2514	7897	11850	20173	3227	2846	6444	13067	3941	5357	11415	9197	4447	5790	5306	4865	2229	8273	3298	2045	4754	6946	14415	13207	31805	23963	10143	6043
d__Bacteria|k__unknown|p__Pseudomonadota|c__Gammaproteobacteria|o__Enterobacterales|f__Enterobacteriaceae|g__Salmonella|s__unknown	0	0	138	671	162	0	0	220	0	0	119	0	0	0	143	343	517	341	125	0	0	0	0	181	0	0	228	150	128	646	0	345	0	240	0	213
d__Eukaryota|k__Viridiplantae|p__Streptophyta|c__Magnoliopsida|o__Poales|f__Poaceae|g__Setaria|s__Setaria italica	258	2602	642	875	0	138	100	391	214	554	523	1103	446	289	709	1453	198	827	1422	722	991	1780	636	810	588	1016	95	0	98	0	599	447	605	446	1105	222
d__Bacteria|k__unknown|p__Pseudomonadota|c__Alphaproteobacteria|o__Sphingomonadales|f__Sphingomonadaceae|g__Sphingopyxis|s__Sphingopyxis lindanitolerans	282	0	0	511	0	0	0	0	0	0	0	0	0	0	0	101	0	0	0	0	0	0	0	0	0	0	0	0	0	0	0	0	0	0	0	0
d__Eukaryota|k__Viridiplantae|p__Streptophyta|c__Magnoliopsida|o__Poales|f__Poaceae|g__Triticum|s__unknown	12393	11758	3749	7469	8830	10990	10433	5950	8108	8237	14858	15276	11627	7770	7064	10556	9159	9908	9628	14816	9261	9162	12899	22961	2515	9377	29122	18848	24206	8075	8483	13845	17822	18817	10511	6898
d__Bacteria|k__unknown|p__Bacteroidota|c__Bacteroidia|o__Bacteroidales|f__Bacteroidaceae|g__Bacteroides|s__Bacteroides ovatus	4254	5291	1748	2267	11829	7367	3935	4111	3575	3485	12072	12973	789	2087	3153	8310	5208	5508	6935	4741	6111	3338	4743	7628	1730	2853	1359	738	4376	5340	4860	2922	4696	8275	2583	5424
d__Bacteria|k__unknown|p__Bacteroidota|c__Bacteroidia|o__Bacteroidales|f__Prevotellaceae|g__Prevotella|s__Prevotella oris	19131	24388	3879	7086	28741	19906	22878	15059	12597	14535	25237	25586	10380	6921	8672	21450	9162	9376	29544	25129	19290	20664	14410	22382	6499	13299	5011	3111	18014	15732	21892	25679	9467	17244	39491	22291
d__Bacteria|k__unknown|p__Bacteroidota|c__Bacteroidia|o__Bacteroidales|f__Porphyromonadaceae|g__Porphyromonas|s__Porphyromonas crevioricanis	648	891	0	817	0	2006	864	0	0	0	101	1725	553	232	286	153	0	702	153	98	569	249	1417	0	181	0	225	248	273	0	0	0	228	177	1949	0
d__Bacteria|k__unknown|p__Pseudomonadota|c__Gammaproteobacteria|o__Vibrionales|f__Vibrionaceae|g__Vibrio|s__Vibrio cholerae	2811	2170	333	447	0	0	752	617	972	3641	313	164	1355	3272	824	1224	1645	2259	443	819	2055	1929	224	0	430	323	994	623	921	1051	335	0	0	0	0	0
d__Eukaryota|k__Viridiplantae|p__Streptophyta|c__Magnoliopsida|o__Poales|f__Poaceae|g__Panicum|s__unknown	591	630	361	1007	0	0	0	155	221	102	0	94	142	341	339	491	205	195	264	300	608	0	0	67	0	0	0	0	0	0	0	0	222	135	196	0
d__Bacteria|k__unknown|p__Pseudomonadota|c__Gammaproteobacteria|o__Thiotrichales|f__Piscirickettsiaceae|g__Hydrogenovibrio|s__Hydrogenovibrio marinus	0	0	0	627	0	0	0	0	1631	1759	0	154	0	0	0	0	1731	0	0	0	4407	0	0	0	0	0	0	0	0	0	0	0	0	0	0	0
d__Bacteria|k__unknown|p__Pseudomonadota|c__Alphaproteobacteria|o__Hyphomicrobiales|f__Methylobacteriaceae|g__Microvirga|s__Microvirga sp. R24	327	160	345	524	376	179	149	0	0	666	409	188	376	0	0	0	127	0	208	821	285	132	105	0	619	0	0	265	274	75	96	996	569	737	0	190
d__Bacteria|k__unknown|p__Bacteroidota|c__Flavobacteriia|o__Flavobacteriales|f__Flavobacteriaceae|g__Flavobacterium|s__Flavobacterium sp. M31R6	0	186	134	832	661	799	410	344	170	180	417	884	0	349	498	749	147	0	135	121	0	199	83	1402	814	1015	0	0	0	0	207	111	0	0	0	0
d__Bacteria|k__unknown|p__Bacteroidota|c__Cytophagia|o__Cytophagales|f__Hymenobacteraceae|g__Hymenobacter|s__Hymenobacter qilianensis	0	550	0	922	832	183	0	0	0	259	228	0	0	702	0	3058	124	0	585	149	0	267	0	163	0	168	155	92	0	0	512	579	166	0	83	190
d__Bacteria|k__unknown|p__Pseudomonadota|c__Gammaproteobacteria|o__unknown|f__unknown|g__Candidatus Reidiella|s__Candidatus Reidiella endopervernicosa	109	308	0	424	0	0	0	182	0	575	0	0	232	0	122	0	135	244	140	0	0	0	0	0	267	0	0	0	0	0	0	0	0	0	0	0
d__Eukaryota|k__Viridiplantae|p__Streptophyta|c__Magnoliopsida|o__Poales|f__Poaceae|g__Zea|s__Zea mays	1679	5361	2236	2508	1277	1640	2232	2331	1732	2692	2125	2353	1048	663	9687	6871	3649	1490	2418	2174	1778	2136	1535	2527	173	2549	8976	5304	1544	1041	3507	6538	6877	2117	2054	1647
d__Eukaryota|k__Viridiplantae|p__Streptophyta|c__Magnoliopsida|o__Arecales|f__Arecaceae|g__Elaeis|s__Elaeis guineensis	5293	4594	1840	3122	3920	4898	1727	4027	1375	3520	5395	4370	2772	3133	10744	8116	3635	2792	2680	5189	4093	6006	7338	5732	3069	7222	8450	4647	3354	2961	6213	3157	5066	6393	3214	5158
d__Bacteria|k__unknown|p__Bacillota|c__Bacilli|o__Bacillales|f__Bacillaceae|g__Bacillus|s__Bacillus paralicheniformis	858	0	0	469	0	0	0	0	233	0	195	0	0	788	0	111	0	0	264	0	0	977	0	0	0	387	153	0	0	107	0	0	0	204	0	387
d__Bacteria|k__unknown|p__Actinomycetota|c__Actinomycetes|o__Micrococcales|f__Microbacteriaceae|g__Gryllotalpicola|s__Gryllotalpicola protaetiae	0	0	155	506	0	0	0	0	224	0	0	0	676	216	0	0	99	0	0	175	0	0	0	0	0	0	0	0	0	0	0	0	0	214	0	0
d__Eukaryota|k__Viridiplantae|p__Streptophyta|c__Magnoliopsida|o__Poales|f__Poaceae|g__Triticum|s__Triticum dicoccoides	3860	40897	3126	4872	5276	2995	2281	3473	1799	4623	6569	16204	2446	1746	5489	4652	3294	3031	5629	5874	4439	3757	18456	18682	4378	1814	22717	15012	1627	3683	7948	13326	3110	4910	4464	3031
d__Bacteria|k__unknown|p__Pseudomonadota|c__Alphaproteobacteria|o__Rickettsiales|f__Rickettsiaceae|g__Candidatus Sneabacter|s__Candidatus Sneabacter namystus	0	0	438	465	0	0	0	0	0	0	0	258	347	0	0	0	0	0	0	0	0	0	0	0	0	415	632	0	0	0	0	0	0	0	0	0
d__Bacteria|k__unknown|p__Bacteroidota|c__Flavobacteriia|o__Flavobacteriales|f__Flavobacteriaceae|g__Muricauda|s__Muricauda lutaonensis	423	394	283	473	0	0	0	298	460	375	0	0	251	436	729	216	2780	453	526	212	0	1026	0	224	231	155	509	312	617	0	0	0	94	0	0	0
d__Bacteria|k__unknown|p__Pseudomonadota|c__Gammaproteobacteria|o__Enterobacterales|f__Pectobacteriaceae|g__Pectobacterium|s__Pectobacterium parmentieri	341	0	0	435	0	428	0	0	0	0	0	0	355	1310	0	117	0	0	0	527	0	217	0	0	0	432	675	791	102	0	0	0	0	165	0	0
d__Bacteria|k__unknown|p__Pseudomonadota|c__Betaproteobacteria|o__Burkholderiales|f__Burkholderiaceae|g__Burkholderia|s__Burkholderia cenocepacia	523	241	80	478	933	421	810	180	121	136	1104	1192	454	156	935	437	162	491	321	254	0	692	856	603	0	62	1322	971	339	383	506	1061	495	1186	665	611
d__Bacteria|k__unknown|p__Pseudomonadota|c__Gammaproteobacteria|o__Moraxellales|f__Moraxellaceae|g__Acinetobacter|s__Acinetobacter seifertii	189	309	105	380	0	0	0	0	0	0	0	0	0	0	0	0	0	0	0	0	0	0	250	294	0	0	0	0	0	0	0	0	0	0	174	460
d__Bacteria|k__unknown|p__Pseudomonadota|c__Gammaproteobacteria|o__Enterobacterales|f__Enterobacteriaceae|g__Citrobacter|s__Citrobacter freundii	510	660	267	832	0	235	1167	591	514	739	155	3411	786	1802	1237	1399	760	2066	1905	1104	1648	1586	0	1043	437	843	1166	515	987	1262	0	300	0	312	0	857
d__Bacteria|k__unknown|p__Bacillota|c__Bacilli|o__Bacillales|f__Staphylococcaceae|g__Macrococcus|s__Macrococcus armenti	0	0	628	758	0	0	0	0	0	0	80	0	0	0	0	0	0	0	116	0	0	0	144	0	0	0	0	0	0	0	0	0	0	0	0	0
d__Bacteria|k__unknown|p__Pseudomonadota|c__Gammaproteobacteria|o__Pseudomonadales|f__Pseudomonadaceae|g__Pseudomonas|s__Pseudomonas seleniipraecipitans	0	1099	0	637	0	143	116	0	0	529	348	0	656	486	0	0	0	239	694	0	160	764	0	0	192	0	207	0	199	358	0	616	0	627	0	0
d__Bacteria|k__unknown|p__Pseudomonadota|c__Betaproteobacteria|o__unknown|f__unknown|g__unknown|s__unknown	2739	8337	768	1600	928	571	1519	2197	1404	8557	7695	4198	2525	305	1133	2481	3930	9019	3402	2896	3356	3541	1305	677	1642	1571	2127	1205	1054	5483	5966	10844	2428	4371	1626	326
d__Eukaryota|k__Viridiplantae|p__Streptophyta|c__Magnoliopsida|o__Poales|f__Poaceae|g__Panicum|s__Panicum virgatum	2260	4154	1416	3164	4822	1822	3589	3874	2338	1056	5482	3534	1613	4598	2334	3561	3288	1687	4946	2355	3153	2179	3310	2772	287	3255	2436	2461	2502	3122	3935	5734	2466	2638	2338	4619
d__Bacteria|k__unknown|p__Pseudomonadota|c__Alphaproteobacteria|o__Hyphomicrobiales|f__Stappiaceae|g__Pannonibacter|s__Pannonibacter phragmitetus	1130	668	134	569	0	0	0	149	0	0	1000	906	0	0	0	299	0	127	568	0	407	0	308	0	496	199	322	142	0	165	1336	208	0	0	0	410
d__Bacteria|k__unknown|p__Bacteroidota|c__Bacteroidia|o__Bacteroidales|f__Prevotellaceae|g__Prevotella|s__Prevotella histicola	10614	6532	4964	4388	26062	15602	8979	8869	3511	4267	23072	20953	1345	2752	7646	22398	5958	4733	11885	11060	7821	12262	12287	13204	2441	9932	3812	2243	6939	5364	3176	12987	18373	15719	12954	8849
d__Bacteria|k__unknown|p__Actinomycetota|c__Actinomycetes|o__Mycobacteriales|f__Nocardiaceae|g__Rhodococcus|s__unknown	5497	533	275	898	455	160	957	1234	520	793	1232	1291	1776	1987	1373	3658	656	403	941	757	1000	706	1422	1056	1129	278	399	0	1163	697	918	4383	697	1548	2914	897
d__Bacteria|k__unknown|p__Actinomycetota|c__Actinomycetes|o__Kitasatosporales|f__Streptomycetaceae|g__Streptomyces|s__Streptomyces niveus	1879	2099	329	467	0	0	237	212	2544	0	0	0	381	266	0	409	0	286	0	0	0	767	0	282	0	1084	0	1108	0	0	207	127	1306	271	328	0
d__Bacteria|k__unknown|p__Actinomycetota|c__Coriobacteriia|o__Eggerthellales|f__Eggerthellaceae|g__unknown|s__unknown	520	3361	99	563	99	0	892	1313	576	1078	564	929	575	500	466	1326	1301	1430	1026	149	348	2263	1004	750	140	349	2106	1320	360	341	4695	5237	811	632	708	0
d__Bacteria|k__unknown|p__Bacillota|c__Clostridia|o__Eubacteriales|f__Clostridiaceae|g__Clostridium|s__Clostridium intestinale	998	449	0	377	0	305	163	200	0	0	277	0	0	0	162	198	0	0	84	0	0	228	0	236	0	0	1424	80	81	322	112	0	267	282	110	0
d__Bacteria|k__unknown|p__Pseudomonadota|c__Gammaproteobacteria|o__Acidiferrobacterales|f__Acidiferrobacteraceae|g__Sulfurifustis|s__Sulfurifustis variabilis	0	2352	0	948	1081	787	0	0	0	1532	0	2337	1360	0	141	1725	112	156	0	1340	1642	1629	0	0	0	1714	158	1240	0	0	108	0	0	0	0	2041
d__Bacteria|k__unknown|p__Pseudomonadota|c__Gammaproteobacteria|o__Xanthomonadales|f__Xanthomonadaceae|g__Luteimonas|s__Luteimonas chenhongjianii	592	111	0	446	0	0	0	0	0	0	0	0	0	0	0	0	0	0	0	0	0	0	0	0	0	0	0	0	0	0	0	0	0	0	0	0
d__Bacteria|k__unknown|p__Bacillota|c__Clostridia|o__Eubacteriales|f__Lachnospiraceae|g__Chordicoccus|s__Chordicoccus furentiruminis	19618	35993	1973	1967	5435	4327	11258	9679	13776	14204	7288	11849	33179	19121	8838	19245	13574	12516	17476	19897	18518	17856	9180	14677	6639	15848	34853	21519	8911	7458	14499	17358	9258	16844	12663	9392
d__Bacteria|k__unknown|p__Bacteroidota|c__Bacteroidia|o__Bacteroidales|f__Prevotellaceae|g__Prevotella|s__Prevotella scopos	3661	5169	2725	2293	15795	5553	6620	8565	3578	2544	9648	8400	1051	2330	3321	3309	1917	3156	2464	3049	2860	6214	12691	5736	3182	3449	652	625	7875	4062	3430	3686	17210	2669	5932	10426
d__Bacteria|k__unknown|p__Pseudomonadota|c__Betaproteobacteria|o__Burkholderiales|f__Oxalobacteraceae|g__Rugamonas|s__Rugamonas sp. DEMB1	396	180	0	1289	0	1033	623	0	887	0	0	0	276	0	0	505	321	114	0	536	573	216	151	1566	83	0	171	0	1151	0	1295	649	895	839	0	0
d__Bacteria|k__unknown|p__Pseudomonadota|c__Alphaproteobacteria|o__Hyphomicrobiales|f__Methylobacteriaceae|g__Methylobacterium|s__unknown	1140	1632	144	387	265	1233	148	665	471	555	254	1092	1063	725	103	213	250	914	1574	235	636	1227	280	1884	390	461	211	529	955	1025	339	1200	383	914	785	1006
d__Bacteria|k__unknown|p__Pseudomonadota|c__Alphaproteobacteria|o__Hyphomicrobiales|f__Methylobacteriaceae|g__Methylobacterium|s__Methylobacterium currus	225	146	195	585	0	0	0	0	0	0	0	467	1019	366	0	0	161	0	0	0	155	100	0	0	185	402	0	0	0	0	0	0	0	0	0	127
d__Eukaryota|k__Viridiplantae|p__Streptophyta|c__Magnoliopsida|o__Cucurbitales|f__Cucurbitaceae|g__Cucumis|s__Cucumis melo	2424	1453	601	2704	2418	3225	1808	969	1327	1322	1033	2075	239	1078	688	1668	1713	1109	1190	1685	2335	1110	897	1420	650	1324	3405	2324	122	826	243	1339	2368	1154	879	536
d__Bacteria|k__unknown|p__Actinomycetota|c__Actinomycetes|o__Micrococcales|f__Micrococcaceae|g__Kocuria|s__Kocuria turfanensis	0	66	423	434	0	0	126	0	0	0	0	0	0	0	561	1734	0	0	843	0	0	0	294	174	137	0	0	889	0	0	0	0	503	0	79	0
d__Eukaryota|k__Viridiplantae|p__Streptophyta|c__Magnoliopsida|o__Fabales|f__Fabaceae|g__Phaseolus|s__Phaseolus vulgaris	4872	5514	1135	1918	3729	2240	2757	564	627	1238	3201	4231	1129	1426	1418	3380	1986	1888	6987	3359	1683	2214	371	1771	226	4919	8981	3730	1892	2523	2010	883	2285	2768	1168	1510
d__Bacteria|k__unknown|p__Bacillota|c__Bacilli|o__Bacillales|f__Bacillaceae|g__Niallia|s__Niallia circulans	0	140	390	582	657	1663	0	272	98	0	500	0	177	256	0	0	0	0	0	196	0	342	0	135	0	234	509	0	0	0	0	318	281	0	0	0
d__Bacteria|k__unknown|p__Bacillota|c__Bacilli|o__Bacillales|f__Paenibacillaceae|g__Cohnella|s__Cohnella candidum	0	537	0	529	0	0	129	0	210	135	216	235	283	0	680	0	0	0	0	251	316	0	0	195	0	376	393	296	149	0	0	345	0	243	0	106
d__Bacteria|k__unknown|p__Pseudomonadota|c__Gammaproteobacteria|o__Enterobacterales|f__Enterobacteriaceae|g__Enterobacter|s__Enterobacter mori	2210	3248	543	767	0	427	1705	1901	3674	797	113	549	1217	3601	3072	3692	5257	5880	870	2029	2630	4196	171	135	1020	1380	1599	522	2091	2272	0	0	0	329	540	571
d__Viruses|k__unknown|p__unknown|c__Naldaviricetes|o__Lefavirales|f__Baculoviridae|g__Alphabaculovirus|s__Trabala vishnou gigantina nucleopolyhedrovirus	336	0	0	432	0	0	166	0	0	0	0	0	0	0	0	274	0	0	0	0	272	0	155	0	0	0	0	0	0	0	0	0	0	0	0	0
d__Bacteria|k__unknown|p__Bacillota|c__Bacilli|o__Bacillales|f__Bacillaceae|g__Allobacillus|s__Allobacillus halotolerans	934	296	0	490	0	0	165	0	0	0	0	148	114	0	409	0	1002	0	0	0	83	98	201	0	0	0	886	233	0	0	2468	0	0	0	0	0
d__Bacteria|k__unknown|p__Bacteroidota|c__Flavobacteriia|o__Flavobacteriales|f__Weeksellaceae|g__Chryseobacterium|s__Chryseobacterium sp. StRB126	0	0	0	378	0	0	644	0	0	163	315	585	121	0	131	0	952	0	716	207	0	0	0	240	176	169	0	84	1018	141	0	0	0	0	0	0
d__Bacteria|k__unknown|p__Bacteroidota|c__Flavobacteriia|o__Flavobacteriales|f__Flavobacteriaceae|g__Flavobacterium|s__Flavobacterium arcticum	0	0	0	433	0	520	0	0	0	0	0	0	0	131	4338	0	0	0	0	0	201	0	0	0	0	0	0	142	0	0	0	0	0	0	0	0
d__Bacteria|k__unknown|p__Pseudomonadota|c__Gammaproteobacteria|o__Aeromonadales|f__Aeromonadaceae|g__Aeromonas|s__Aeromonas sp. CA23	0	2328	0	527	437	0	0	378	1023	1018	0	1796	1222	0	118	0	0	1224	0	1248	1400	0	783	0	0	0	186	0	0	371	0	2289	1083	3217	0	0
d__Eukaryota|k__Viridiplantae|p__Streptophyta|c__Magnoliopsida|o__Poales|f__Poaceae|g__unknown|s__unknown	9723	9686	3350	8353	9621	5144	8625	6773	6308	10313	7630	8786	10145	6357	4171	14932	7676	4304	6242	3605	6967	5962	8743	4742	7235	7112	9089	3571	4072	11429	5985	7010	6160	10171	3131	3392
d__Bacteria|k__unknown|p__Bacillota|c__Clostridia|o__Eubacteriales|f__Oscillospiraceae|g__Faecalibacterium|s__Faecalibacterium sp. I4-1-79	8228	3474	647	749	125	2041	2376	2759	25513	37542	4258	2635	6307	3366	2158	4194	11127	3370	3173	4863	7371	9761	19992	6617	1606	1597	6685	1663	14085	4778	7354	14972	2727	12080	7305	9485
d__Bacteria|k__unknown|p__Pseudomonadota|c__Gammaproteobacteria|o__Pseudomonadales|f__Pseudomonadaceae|g__Pseudomonas|s__Pseudomonas otitidis	0	402	0	1895	148	0	0	0	93	0	0	103	300	145	183	0	265	0	865	758	307	0	461	323	101	0	923	171	0	0	0	0	294	245	0	0
d__Bacteria|k__unknown|p__Actinomycetota|c__Actinomycetes|o__Micromonosporales|f__Micromonosporaceae|g__Dactylosporangium|s__Dactylosporangium aurantiacum	326	217	0	388	0	129	0	153	196	0	0	0	201	90	0	0	0	0	414	199	175	122	0	213	0	212	174	0	339	308	534	925	0	517	207	148
d__Bacteria|k__unknown|p__Bacteroidota|c__Cytophagia|o__Cytophagales|f__Hymenobacteraceae|g__Hymenobacter|s__Hymenobacter sp. DG25B	0	0	500	414	0	0	0	1254	0	0	0	222	380	111	0	0	3696	580	95	167	0	140	223	0	0	365	0	0	0	570	307	294	0	343	384	230
d__Bacteria|k__unknown|p__Pseudomonadota|c__Gammaproteobacteria|o__Enterobacterales|f__Enterobacteriaceae|g__Candidatus Profftia|s__Candidatus Profftia lariciata	0	318	0	600	109	0	210	463	187	0	0	0	102	0	0	0	0	0	0	554	0	0	0	0	0	0	0	0	480	497	0	0	0	0	0	0
d__Bacteria|k__unknown|p__Bacteroidota|c__Bacteroidia|o__unknown|f__unknown|g__unknown|s__unknown	1103	1916	880	899	2282	348	1732	2134	424	1089	1399	528	741	1243	229	321	1333	468	890	252	969	1515	398	366	700	604	97	0	918	1628	755	371	159	466	631	1338
d__Bacteria|k__unknown|p__Planctomycetota|c__Planctomycetia|o__Planctomycetales|f__Planctomycetaceae|g__Gimesia|s__Gimesia panareensis	0	130	98	328	0	0	242	0	0	0	0	1122	0	0	0	0	0	0	0	126	0	456	0	0	0	250	0	0	156	0	0	0	206	0	0	0
d__Bacteria|k__unknown|p__Actinomycetota|c__Actinomycetes|o__unknown|f__unknown|g__unknown|s__unknown	43026	88413	8105	10262	22154	13768	30605	25709	44767	54470	46606	70213	78621	43844	22826	42921	49826	41225	53447	43915	54438	38177	33158	47558	26174	31685	51217	28327	41276	30808	67774	113576	59145	66549	28919	31950
d__Bacteria|k__unknown|p__Pseudomonadota|c__Betaproteobacteria|o__Burkholderiales|f__Oxalobacteraceae|g__Noviherbaspirillum|s__Noviherbaspirillum sp. UKPF54	0	0	0	414	0	0	0	0	86	0	0	685	124	0	0	0	0	147	0	215	0	0	0	0	0	0	0	0	291	151	80	0	121	0	0	0
d__Bacteria|k__unknown|p__Bacillota|c__Clostridia|o__Eubacteriales|f__Lachnospiraceae|g__Mediterraneibacter|s__[Ruminococcus] lactaris	2677	3013	360	671	620	1074	746	455	2064	772	646	1663	1086	1645	689	1038	872	691	1189	420	752	1755	827	693	1243	1575	1703	561	0	0	1113	2051	2273	1502	211	578
d__Bacteria|k__unknown|p__Bacteroidota|c__Cytophagia|o__Cytophagales|f__Hymenobacteraceae|g__Hymenobacter|s__Hymenobacter sp. YIM 151500-1	599	2477	232	851	320	177	769	490	1304	141	1584	4580	826	296	964	0	1542	120	518	1640	0	67	151	0	0	182	0	304	131	481	3660	3341	247	1956	178	1137
d__Archaea|k__unknown|p__Euryarchaeota|c__Methanomicrobia|o__Methanosarcinales|f__Methanosarcinaceae|g__Methanosarcina|s__Methanosarcina sp. MTP4	0	0	0	928	0	0	212	0	224	223	0	0	346	444	0	157	412	0	0	0	0	133	0	0	731	130	0	0	227	335	0	0	0	284	0	170
d__Bacteria|k__unknown|p__Verrucomicrobiota|c__Verrucomicrobiae|o__Verrucomicrobiales|f__Akkermansiaceae|g__Akkermansia|s__Akkermansia muciniphila	1601	2637	0	687	513	312	323	590	194	356	967	228	469	807	0	952	429	624	0	877	640	801	1308	426	193	138	1580	678	286	531	1162	2637	955	1234	305	270
d__Bacteria|k__unknown|p__Actinomycetota|c__Actinomycetes|o__Propionibacteriales|f__Nocardioidaceae|g__Nocardioides|s__Nocardioides sp. W7	0	0	296	374	0	0	0	0	0	103	123	0	98	0	0	314	0	0	0	0	0	0	0	0	112	0	0	0	0	0	0	0	0	0	0	0
d__Bacteria|k__unknown|p__Actinomycetota|c__Actinomycetes|o__Mycobacteriales|f__Nocardiaceae|g__Nocardia|s__Nocardia asteroides	675	1126	746	602	0	0	264	459	125	0	0	1279	162	787	72	344	580	122	1173	534	521	482	426	0	911	1067	145	364	953	774	0	1361	0	130	432	313
d__Bacteria|k__unknown|p__Pseudomonadota|c__Alphaproteobacteria|o__Rhodobacterales|f__Paracoccaceae|g__unknown|s__unknown	165	0	0	564	94	122	420	320	0	0	0	68	214	93	0	436	0	162	0	62	0	280	418	506	0	680	420	0	76	0	398	1406	902	1123	779	287
d__Bacteria|k__unknown|p__Pseudomonadota|c__Gammaproteobacteria|o__Aeromonadales|f__Aeromonadaceae|g__Aeromonas|s__Aeromonas encheleia	0	124	397	605	0	0	0	0	110	329	145	384	243	104	3499	1942	3479	617	0	1397	516	0	390	103	0	1777	1052	508	109	0	0	994	295	0	0	0
d__Bacteria|k__unknown|p__Bacillota|c__Bacilli|o__Lactobacillales|f__Enterococcaceae|g__Enterococcus|s__Enterococcus faecalis	0	194	0	511	0	483	0	0	3179	1659	492	692	411	0	0	199	391	169	0	0	187	0	318	239	239	0	263	367	0	0	222	0	226	1430	195	141
d__Bacteria|k__unknown|p__Bacteroidota|c__Flavobacteriia|o__Flavobacteriales|f__Flavobacteriaceae|g__Flavobacterium|s__Flavobacterium sp. N2038	0	175	543	454	0	1604	117	0	507	293	1201	1672	0	311	78	0	3017	2739	190	5338	0	0	700	4254	0	238	261	0	0	0	0	0	1432	1638	0	0
d__Bacteria|k__unknown|p__Bacteroidota|c__Bacteroidia|o__Bacteroidales|f__Prevotellaceae|g__Hoylesella|s__Hoylesella enoeca	5975	4312	794	3315	4338	5714	4923	4454	1589	3167	3618	5273	3262	2146	1442	6412	4878	4340	5132	5578	2514	4922	2065	651	2176	2868	1701	1125	908	3256	3068	2218	3860	4839	4964	1751
d__Bacteria|k__unknown|p__Pseudomonadota|c__Gammaproteobacteria|o__Alteromonadales|f__Shewanellaceae|g__Shewanella|s__Shewanella dokdonensis	0	0	0	361	0	0	0	1051	0	363	0	0	0	1972	0	171	0	0	0	0	66	0	0	0	0	0	0	0	0	0	0	0	333	0	0	100
d__Bacteria|k__unknown|p__Actinomycetota|c__Actinomycetes|o__Bifidobacteriales|f__Bifidobacteriaceae|g__Bifidobacterium|s__Bifidobacterium sp. ESL0682	0	0	0	840	0	0	63	0	147996	152796	0	82	212	376	861	0	282238	33903	50265	33032	437627	442843	4927	12433	410	199	103	152	12078	4244	38632	73584	138252	168346	143340	214161
d__Archaea|k__unknown|p__Euryarchaeota|c__Halobacteria|o__Natrialbales|f__Natrialbaceae|g__Halosolutus|s__Halosolutus gelatinilyticus	0	0	0	551	0	0	0	0	0	0	0	0	0	553	0	0	0	0	0	259	0	0	0	0	0	0	0	0	0	0	0	0	0	0	0	0
d__Eukaryota|k__Viridiplantae|p__Streptophyta|c__Magnoliopsida|o__Rosales|f__Cannabaceae|g__Cannabis|s__Cannabis sativa	3467	1670	736	2123	4425	1913	911	1158	2158	1100	1742	1068	1127	1522	772	2159	804	2688	2178	2651	2245	2164	2142	1460	364	1483	16149	5043	8739	8843	2914	2362	2038	2447	471	3248
d__Bacteria|k__unknown|p__Bacillota|c__Clostridia|o__Eubacteriales|f__Vallitaleaceae|g__Petrocella|s__Petrocella atlantisensis	0	549	282	466	0	460	0	466	0	0	0	0	349	97	421	717	0	0	343	0	124	0	0	0	0	977	394	312	0	217	135	769	0	79	0	0
d__Bacteria|k__unknown|p__Pseudomonadota|c__Alphaproteobacteria|o__Hyphomicrobiales|f__Nitrobacteraceae|g__Bradyrhizobium|s__Bradyrhizobium sp. CB82	0	2230	0	342	0	0	0	0	0	0	195	143	0	191	111	0	0	0	0	0	116	532	165	0	0	0	0	0	0	0	0	0	174	0	80	0
d__Bacteria|k__unknown|p__Bacteroidota|c__Flavobacteriia|o__Flavobacteriales|f__Weeksellaceae|g__Kaistella|s__Kaistella carnis	0	0	88	565	381	286	222	535	509	472	0	0	454	0	126	382	0	0	0	292	0	0	91	112	0	479	0	0	0	0	1022	0	0	0	0	163
d__Bacteria|k__unknown|p__Pseudomonadota|c__Gammaproteobacteria|o__Pseudomonadales|f__Pseudomonadaceae|g__Pseudomonas|s__Pseudomonas sp. Ost2	0	1333	0	542	376	0	690	0	1577	532	0	797	1139	418	0	227	191	901	0	301	0	1313	0	718	0	0	166	0	0	534	185	648	0	397	0	0
d__Eukaryota|k__Viridiplantae|p__Streptophyta|c__Magnoliopsida|o__Rosales|f__Rosaceae|g__Malus|s__Malus domestica	0	0	178	1437	2016	1685	161	231	141	428	1456	1738	595	878	0	1077	988	1373	0	564	2230	3175	2014	4531	337	492	2588	604	904	371	228	1741	1131	1064	1078	875
d__Bacteria|k__unknown|p__Pseudomonadota|c__Gammaproteobacteria|o__Oceanospirillales|f__Oleiphilaceae|g__Oleiphilus|s__Oleiphilus messinensis	781	0	0	439	0	0	571	454	208	460	0	488	515	917	618	1102	936	1228	1019	701	1937	848	0	0	0	503	0	422	766	849	100	286	0	0	0	0
d__Bacteria|k__unknown|p__Bacteroidota|c__Bacteroidia|o__Bacteroidales|f__Porphyromonadaceae|g__Porphyromonas|s__Porphyromonas endodontalis	1299	316	920	499	127	116	0	340	80	901	4692	6504	0	487	1174	1222	1817	1247	858	7226	429	0	1195	1444	242	440	0	1412	542	0	327	3942	353	766	441	1156
d__Bacteria|k__unknown|p__Pseudomonadota|c__Gammaproteobacteria|o__Enterobacterales|f__Erwiniaceae|g__Erwinia|s__Candidatus Erwinia haradaeae	4016	543	788	1283	141	0	202	1732	778	288	158	0	1188	845	682	329	332	784	664	532	1021	1063	0	834	444	507	526	871	515	466	439	0	0	163	673	263
d__Bacteria|k__unknown|p__Pseudomonadota|c__Alphaproteobacteria|o__Hyphomicrobiales|f__Nitrobacteraceae|g__Bradyrhizobium|s__Bradyrhizobium sp. WD16	2075	796	245	534	0	0	280	941	1114	683	0	0	1116	483	486	567	350	891	68	0	0	971	927	270	0	796	1217	1165	675	0	2369	417	232	180	1255	0
d__Bacteria|k__unknown|p__Bacillota|c__Bacilli|o__Bacillales|f__Paenibacillaceae|g__Paenibacillus|s__Paenibacillus antarcticus	0	0	127	546	1003	298	0	0	0	0	0	0	0	141	0	0	0	0	505	286	206	378	0	0	0	0	0	0	0	0	0	0	0	104	71	0
d__Bacteria|k__unknown|p__Bacillota|c__Clostridia|o__Eubacteriales|f__Maliibacteriaceae|g__Maliibacterium|s__Maliibacterium massiliense	5178	5390	123	491	844	150	1965	1316	3258	3030	415	555	3933	1698	285	2967	1289	114	3277	1147	1782	881	1853	1350	302	1573	4979	1801	990	585	4440	7307	453	1703	2217	683
d__Bacteria|k__unknown|p__Pseudomonadota|c__Betaproteobacteria|o__Neisseriales|f__Neisseriaceae|g__Conchiformibius|s__Conchiformibius steedae	0	0	0	391	0	0	0	0	0	0	0	0	0	0	0	0	0	0	0	0	0	0	0	0	0	0	0	0	0	0	0	693	0	0	0	0
d__Bacteria|k__unknown|p__Pseudomonadota|c__Alphaproteobacteria|o__Rhodospirillales|f__Rhodospirillaceae|g__Magnetospirillum|s__Magnetospirillum sp. XM-1	1332	2088	138	410	91	0	130	526	544	1888	352	456	889	978	0	548	699	300	530	617	762	960	648	373	0	1609	0	806	1029	205	0	1789	0	421	354	1181
d__Bacteria|k__unknown|p__Bacillota|c__Bacilli|o__Bacillales|f__Bacillaceae|g__Evansella|s__Evansella sp. LMS18	0	0	0	368	0	0	0	0	0	81	0	0	0	0	0	0	0	0	109	0	402	128	0	0	0	117	95	0	0	0	103	0	0	0	0	0
d__Eukaryota|k__Viridiplantae|p__Streptophyta|c__Magnoliopsida|o__Lamiales|f__Oleaceae|g__Olea|s__Olea europaea	14222	16736	2796	3982	11440	4693	4272	3286	2772	2847	14422	12443	1513	5275	1754	19939	4428	4457	6113	4575	3883	6912	3604	10066	2109	8691	13264	4506	2869	2579	3766	3249	4502	8922	6478	3176
d__Bacteria|k__unknown|p__Actinomycetota|c__Actinomycetes|o__Kitasatosporales|f__Streptomycetaceae|g__Streptomyces|s__Streptomyces venezuelae	2066	5255	808	854	2290	282	356	2877	47425	60794	3750	1020	2310	1092	350	2021	9170	3301	3139	3103	465	3510	551	737	442	1636	1892	584	137	428	1187	3556	7620	5552	0	125
d__Bacteria|k__unknown|p__Actinomycetota|c__Actinomycetes|o__Micrococcales|f__Microbacteriaceae|g__Mycetocola|s__Mycetocola spongiae	741	0	196	628	0	0	0	0	147	234	0	0	212	318	116	370	0	0	0	0	0	0	0	0	262	802	0	0	0	0	143	0	126	0	0	0
d__Bacteria|k__unknown|p__Bacillota|c__Clostridia|o__Eubacteriales|f__Oscillospiraceae|g__Faecalibacterium|s__Faecalibacterium prausnitzii	64813	137396	1489	3637	15612	15677	27012	22633	298996	305606	24261	40582	108003	48708	37655	60256	51946	40840	74665	69199	76601	55656	44362	58164	15551	20594	101738	73855	36871	31098	53522	82621	41293	57708	57825	58248
d__Bacteria|k__unknown|p__Pseudomonadota|c__Alphaproteobacteria|o__Hyphomicrobiales|f__Xanthobacteraceae|g__Starkeya|s__Starkeya sp. ORNL1	1092	1072	144	357	0	602	1533	0	1081	0	1267	1210	0	0	362	674	620	676	445	0	1410	0	636	623	0	762	403	442	694	0	1051	1030	472	1594	559	0
d__Bacteria|k__unknown|p__Actinomycetota|c__Actinomycetes|o__Mycobacteriales|f__Gordoniaceae|g__Gordonia|s__Gordonia amicalis	0	0	0	2268	0	0	0	1254	0	1543	0	0	0	0	0	0	0	0	0	0	0	1491	0	0	0	0	0	0	1837	0	0	0	0	130	0	0
d__Bacteria|k__unknown|p__Bacteroidota|c__Bacteroidia|o__Bacteroidales|f__Bacteroidaceae|g__Bacteroides|s__Bacteroides sp. HF-162	469	0	0	686	231	0	379	1062	179	0	975	134	0	220	0	889	167	0	0	0	0	413	0	0	294	616	0	0	794	0	0	0	0	0	0	0
d__Eukaryota|k__Viridiplantae|p__Streptophyta|c__Magnoliopsida|o__Rosales|f__Rosaceae|g__Prunus|s__unknown	585	575	0	629	479	377	107	980	0	230	573	0	2210	1814	1606	165	0	0	0	1180	549	231	262	243	285	650	1664	134	296	161	287	291	750	404	481	976
d__Bacteria|k__unknown|p__Actinomycetota|c__Actinomycetes|o__Streptosporangiales|f__Nocardiopsaceae|g__Nocardiopsis|s__Nocardiopsis gilva	210	105	254	450	203	503	0	0	0	1011	0	0	0	489	561	1069	104	0	0	0	0	0	228	0	1462	0	0	0	361	0	648	0	0	0	0	149
d__Archaea|k__unknown|p__Euryarchaeota|c__Methanobacteria|o__Methanobacteriales|f__Methanobacteriaceae|g__Methanobrevibacter|s__Methanobrevibacter olleyae	0	0	696	824	18457	69368	0	382	0	0	213	303	439	11870	0	0	214	1649	0	0	28506	30543	80459	76152	785	2746	49985	25759	1519	741	777	482	4331	5230	41900	5118
d__Bacteria|k__unknown|p__Pseudomonadota|c__Gammaproteobacteria|o__Enterobacterales|f__Enterobacteriaceae|g__Candidatus Ishikawaella|s__Candidatus Ishikawaella capsulata	0	0	0	427	0	202	0	366	0	0	0	925	0	0	0	486	0	0	0	0	0	678	0	0	0	0	195	0	0	0	0	0	0	778	0	482
d__Bacteria|k__unknown|p__Bacillota|c__Bacilli|o__Bacillales|f__Paenibacillaceae|g__Paenibacillus|s__Paenibacillus sp. FSL R7-0331	93	320	0	311	0	611	0	173	1118	0	488	485	148	185	947	2657	457	84	2928	678	127	165	240	1350	0	154	1345	0	0	264	1346	2589	1933	0	136	0
d__Bacteria|k__unknown|p__Pseudomonadota|c__Betaproteobacteria|o__Burkholderiales|f__Comamonadaceae|g__Variovorax|s__Variovorax sp. SRS16	0	356	167	436	0	0	0	0	0	0	0	0	0	0	0	0	0	0	0	0	0	0	0	0	0	0	0	0	0	0	0	0	0	0	0	0
d__Eukaryota|k__Viridiplantae|p__Streptophyta|c__Magnoliopsida|o__Fabales|f__Fabaceae|g__unknown|s__unknown	1494	3508	813	4855	5488	4186	1573	2631	949	1253	644	854	1873	2770	1246	2141	1396	801	1007	1342	830	1992	2866	2859	1389	2960	10120	5989	1288	666	576	1439	1593	970	1507	6467
d__Bacteria|k__unknown|p__Bacillota|c__Negativicutes|o__Veillonellales|f__Veillonellaceae|g__Megasphaera|s__Megasphaera elsdenii	549	6447	127	484	512	722	2110	1030	1682	3747	480	0	3576	497	1099	2588	1201	169	5018	2450	1471	1225	506	682	723	2087	2675	1149	0	436	519	4097	638	869	186	1869
d__Bacteria|k__unknown|p__Spirochaetota|c__Spirochaetia|o__Spirochaetales|f__Treponemataceae|g__Treponema|s__Treponema brennaborense	0	653	486	426	75	0	395	0	0	0	0	0	1293	75	715	90	0	318	0	0	0	118	170	0	0	0	139	209	0	0	0	97	0	0	0	0
d__Eukaryota|k__Viridiplantae|p__Streptophyta|c__Magnoliopsida|o__Caryophyllales|f__Chenopodiaceae|g__Beta|s__Beta vulgaris	4186	3806	2085	3323	2278	3462	1495	1472	7309	5620	4693	5597	1762	1314	3854	5048	3131	2463	4808	3134	2786	3288	3033	5249	1710	3075	5674	5769	3440	1476	2153	2566	6447	5115	2807	1540
d__Bacteria|k__unknown|p__Pseudomonadota|c__Alphaproteobacteria|o__Hyphomicrobiales|f__Rhizobiaceae|g__Rhizobium|s__Rhizobium favelukesii	0	0	0	401	0	0	0	0	0	0	0	0	0	0	0	0	0	0	0	0	0	0	0	0	0	0	0	0	0	0	0	0	0	0	0	0
d__Bacteria|k__unknown|p__Pseudomonadota|c__Gammaproteobacteria|o__Alteromonadales|f__Alteromonadaceae|g__Salinimonas|s__Salinimonas iocasae	0	0	0	985	177	0	0	0	459	0	0	0	230	63	91	0	0	0	218	0	0	0	196	0	0	0	113	0	309	239	0	0	193	0	0	0
d__Bacteria|k__unknown|p__Pseudomonadota|c__Alphaproteobacteria|o__Hyphomicrobiales|f__Methylobacteriaceae|g__Methylobacterium|s__Methylobacterium nodulans	491	102	297	359	0	0	187	169	0	824	315	374	512	215	268	518	0	0	0	0	270	217	0	0	0	0	202	212	115	91	389	679	0	686	0	0
d__Bacteria|k__unknown|p__Verrucomicrobiota|c__Verrucomicrobiae|o__Verrucomicrobiales|f__Verrucomicrobiaceae|g__Luteolibacter|s__Luteolibacter luteus	0	128	266	519	0	0	295	0	129	0	149	0	0	0	1190	805	0	155	0	158	0	0	0	0	176	133	0	0	0	0	111	850	0	0	242	0
d__Bacteria|k__unknown|p__Bacillota|c__Negativicutes|o__Selenomonadales|f__Selenomonadaceae|g__Selenomonas|s__Selenomonas sp. oral taxon 920	1046	1196	0	399	320	0	145	0	579	309	450	843	525	498	0	777	1249	132	72	84	0	0	334	0	494	1063	745	284	0	1103	1329	2027	3405	0	1028	0
d__Bacteria|k__unknown|p__Bacillota|c__Bacilli|o__Bacillales|f__Paenibacillaceae|g__Paenibacillus|s__Paenibacillus algicola	235	924	0	291	0	0	345	483	682	757	0	0	320	81	0	113	144	0	0	0	88	119	85	288	429	1154	0	232	178	94	0	635	543	0	124	512
d__Bacteria|k__unknown|p__Pseudomonadota|c__Betaproteobacteria|o__Burkholderiales|f__Burkholderiaceae|g__Cupriavidus|s__unknown	1301	2530	482	736	504	169	1385	2268	1548	2139	276	1086	1708	1293	544	536	1203	1116	811	1221	1069	1207	574	1968	1345	788	194	433	833	1439	1015	2534	547	1016	420	757
d__Bacteria|k__unknown|p__Pseudomonadota|c__Gammaproteobacteria|o__Pasteurellales|f__Pasteurellaceae|g__Pasteurella|s__Pasteurella canis	361	475	360	748	0	0	129	0	3815	2171	228	0	2719	0	3125	2737	5321	6815	442	0	0	5620	0	0	282	0	512	1264	0	3368	0	0	0	0	0	0
d__Eukaryota|k__Viridiplantae|p__Streptophyta|c__Magnoliopsida|o__Solanales|f__Solanaceae|g__Solanum|s__Solanum lycopersicum	3088	2839	1557	3223	2869	10275	6394	4731	2993	5044	10016	18217	664	3128	1945	8350	2161	769	1550	1241	5310	7021	10155	2306	2471	9034	12139	5442	4508	3392	4443	2356	4237	3738	11378	3022
d__Bacteria|k__unknown|p__Bacteroidota|c__Flavobacteriia|o__Flavobacteriales|f__unknown|g__unknown|s__unknown	145	851	767	1249	4441	1279	163	635	477	248	2364	2251	75	897	732	2066	4045	2335	4958	645	336	0	186	231	115	390	193	1131	1137	1506	1256	130	0	1140	121	434
d__Bacteria|k__unknown|p__Cyanobacteriota|c__Cyanophyceae|o__Oscillatoriales|f__Microcoleaceae|g__Planktothrix|s__unknown	4315	1884	0	364	525	0	278	199	355	92	0	544	825	247	0	0	0	0	0	0	0	532	0	270	144	171	111	0	0	0	0	0	181	0	672	1908
d__Bacteria|k__unknown|p__Bacteroidota|c__Bacteroidia|o__Bacteroidales|f__Bacteroidaceae|g__Phocaeicola|s__unknown	2313	4041	221	768	2125	1898	199	946	1749	632	727	2553	356	1262	2247	1546	123	1029	987	1571	699	2956	1713	1626	430	1810	999	128	745	1297	804	1167	600	789	1264	1185
d__Bacteria|k__unknown|p__Pseudomonadota|c__Alphaproteobacteria|o__Hyphomicrobiales|f__Phreatobacteraceae|g__Phreatobacter|s__Phreatobacter stygius	0	602	281	495	0	0	0	0	0	700	0	318	483	795	708	209	0	0	9936	8209	0	0	0	0	0	332	260	150	0	0	251	238	4911	6649	0	0
d__Bacteria|k__unknown|p__Bacteroidota|c__Cytophagia|o__Cytophagales|f__Hymenobacteraceae|g__Hymenobacter|s__Hymenobacter sp. 5116S-27	447	1353	352	565	389	136	452	131	580	1924	613	1052	1071	496	958	3148	940	2680	67	370	0	462	509	743	1199	365	246	90	995	1243	2067	3534	344	2600	0	124
d__Bacteria|k__unknown|p__Pseudomonadota|c__Gammaproteobacteria|o__Oceanospirillales|f__Oceanospirillaceae|g__Amphritea|s__Amphritea japonica	0	0	426	509	0	221	0	0	0	0	0	705	385	0	0	0	0	175	0	0	0	0	0	0	171	0	0	0	0	0	0	0	0	0	0	0
d__Bacteria|k__unknown|p__Bacillota|c__Bacilli|o__Bacillales|f__Bacillaceae|g__Fictibacillus|s__Fictibacillus sp. KU28468	0	1369	0	550	86	0	0	313	0	0	0	0	0	0	0	0	0	0	0	0	150	744	0	0	0	0	133	0	0	0	297	382	0	0	0	0
d__Bacteria|k__unknown|p__Pseudomonadota|c__Betaproteobacteria|o__Burkholderiales|f__Oxalobacteraceae|g__Massilia|s__Massilia putida	0	0	125	835	0	0	1546	277	104	312	0	0	1147	171	0	0	0	1084	184	0	297	272	0	175	589	501	0	0	403	0	126	515	0	0	660	181
d__Bacteria|k__unknown|p__Pseudomonadota|c__Gammaproteobacteria|o__Xanthomonadales|f__Xanthomonadaceae|g__Luteimonas|s__Luteimonas sp. JM171	291	0	0	387	1326	0	537	515	974	600	1323	1328	0	0	0	0	540	0	490	298	1250	0	786	0	0	312	0	90	113	390	0	0	630	745	0	0
d__Bacteria|k__unknown|p__Actinomycetota|c__Actinomycetes|o__Micrococcales|f__Microbacteriaceae|g__Microbacterium|s__Microbacterium resistens	1718	2219	0	1114	658	0	804	1065	1152	672	1266	933	0	929	0	0	0	1473	934	869	186	0	715	902	1270	1478	1798	1169	178	1418	0	0	1771	422	1077	723
d__Bacteria|k__unknown|p__Pseudomonadota|c__Gammaproteobacteria|o__Pasteurellales|f__Pasteurellaceae|g__Mannheimia|s__Mannheimia bovis	0	0	0	407	0	0	0	0	0	0	0	0	0	0	0	0	0	0	0	0	0	0	0	0	0	0	0	0	0	0	0	0	0	0	0	0
d__Bacteria|k__unknown|p__Bacteroidota|c__Sphingobacteriia|o__Sphingobacteriales|f__Sphingobacteriaceae|g__unknown|s__unknown	0	108	115	617	0	269	0	0	364	390	1414	164	756	335	202	164	262	157	0	149	0	0	0	474	243	191	0	103	0	358	274	0	215	100	0	286
d__Bacteria|k__unknown|p__Bacillota|c__Bacilli|o__Bacillales|f__Staphylococcaceae|g__Mammaliicoccus|s__Mammaliicoccus sciuri	553	0	0	484	0	57	0	0	0	0	0	0	0	0	381	0	0	390	0	0	90	0	0	103	0	0	168	0	0	256	0	0	0	0	0	0
d__Bacteria|k__unknown|p__Bacillota|c__Clostridia|o__Eubacteriales|f__Lachnospiraceae|g__Wansuia|s__Wansuia hejianensis	5227	9126	400	826	1695	1422	2468	3007	3342	8221	4205	4573	9827	3840	2994	3890	3570	1780	9363	6954	9770	5349	421	1258	2120	5072	7442	8933	804	1346	3516	4669	3835	6004	892	1661
d__Bacteria|k__unknown|p__Spirochaetota|c__Spirochaetia|o__Spirochaetales|f__Spirochaetaceae|g__Spirochaeta|s__Spirochaeta thermophila	0	0	199	718	0	146	0	0	168	478	0	260	438	0	94	115	81	228	641	595	139	0	0	0	0	0	203	0	149	209	0	0	0	152	395	565
d__Bacteria|k__unknown|p__Actinomycetota|c__Actinomycetes|o__Micrococcales|f__Cellulomonadaceae|g__Cellulomonas|s__Cellulomonas dongxiuzhuiae	99	279	0	447	0	150	0	800	180	0	0	0	1198	0	0	0	154	0	0	0	1372	0	0	142	0	0	98	0	233	174	417	0	913	438	196	0
d__Eukaryota|k__Viridiplantae|p__Streptophyta|c__Magnoliopsida|o__Fabales|f__Fabaceae|g__Medicago|s__Medicago truncatula	1344	3227	309	1535	3755	2171	2509	2121	1971	1262	3500	2536	664	2109	2215	5971	2172	2681	3289	2826	1253	1101	2424	1459	1148	1358	6188	1485	1146	2338	1784	904	271	2411	1865	380
d__Bacteria|k__unknown|p__Pseudomonadota|c__Gammaproteobacteria|o__Pseudomonadales|f__Pseudomonadaceae|g__Pseudomonas|s__Pseudomonas sp. BSw22131	0	0	0	460	0	1381	0	0	0	123	479	377	0	125	0	0	151	0	0	0	1052	0	0	0	0	0	140	0	0	0	0	3743	0	158	68	520
d__Bacteria|k__unknown|p__Bacteroidota|c__Cytophagia|o__Cytophagales|f__Cytophagaceae|g__Spirosoma|s__Spirosoma sp. KUDC1026	0	705	0	1306	371	147	1240	661	273	1188	641	75	759	718	0	822	344	234	787	0	345	447	387	397	799	312	811	0	722	146	0	570	1150	549	320	864
d__Bacteria|k__unknown|p__Verrucomicrobiota|c__Verrucomicrobiae|o__Verrucomicrobiales|f__Akkermansiaceae|g__Akkermansia|s__Akkermansia glycaniphila	0	1781	0	656	0	0	461	920	213	433	95	0	359	339	269	1104	1176	543	1597	343	0	1424	133	960	0	247	304	0	82	1272	150	2368	2210	0	0	0
d__Bacteria|k__unknown|p__Pseudomonadota|c__Gammaproteobacteria|o__Cellvibrionales|f__Cellvibrionaceae|g__Simiduia|s__Simiduia sp. 21SJ11W-1	66	155	0	359	102	0	0	0	0	0	567	0	0	0	0	0	273	0	658	0	0	0	0	98	0	0	0	340	0	0	0	0	0	1387	0	0
d__Bacteria|k__unknown|p__Actinomycetota|c__Actinomycetes|o__Mycobacteriales|f__unknown|g__unknown|s__unknown	2393	1020	447	938	331	473	1158	973	1542	4299	10305	12305	1893	0	1574	537	1489	2404	2768	1326	4811	891	1683	3582	504	429	4290	753	469	1785	1180	8098	2584	347	2081	2347
d__Bacteria|k__unknown|p__Actinomycetota|c__Actinomycetes|o__Micrococcales|f__Microbacteriaceae|g__Microbacterium|s__Microbacterium binotii	0	0	0	754	0	0	0	0	0	0	0	0	0	272	0	0	0	0	0	0	0	586	0	0	0	0	0	0	0	0	805	1131	0	0	0	0
d__Bacteria|k__unknown|p__Pseudomonadota|c__Gammaproteobacteria|o__Moraxellales|f__Moraxellaceae|g__Psychrobacter|s__Psychrobacter sp. 28M-43	0	0	0	308	0	0	0	0	0	0	0	0	0	0	0	0	0	0	0	0	0	0	0	0	0	0	0	0	0	0	0	0	0	0	0	0
d__Bacteria|k__unknown|p__Pseudomonadota|c__Gammaproteobacteria|o__Thiotrichales|f__Piscirickettsiaceae|g__Thiomicrospira|s__Thiomicrospira cyclica	0	0	0	355	0	0	0	0	0	0	0	0	0	0	0	0	0	0	0	0	0	0	0	0	0	0	0	0	0	0	0	0	0	0	0	0
d__Bacteria|k__unknown|p__Campylobacterota|c__Epsilonproteobacteria|o__Campylobacterales|f__Arcobacteraceae|g__Aliarcobacter|s__Aliarcobacter cryaerophilus	126	0	0	532	0	115	163	188	0	0	0	150	0	135	0	0	0	0	0	0	0	153	0	87	0	142	191	0	84	0	0	432	110	0	0	0
d__Bacteria|k__unknown|p__Bacillota|c__Bacilli|o__Bacillales|f__Bacillaceae|g__Peribacillus|s__Peribacillus butanolivorans	116	337	0	316	0	71	113	0	0	0	0	0	0	0	0	0	0	154	0	0	0	0	1326	653	0	0	301	0	195	125	0	0	217	0	0	724
d__Bacteria|k__unknown|p__Pseudomonadota|c__Alphaproteobacteria|o__Hyphomicrobiales|f__Phyllobacteriaceae|g__Mesorhizobium|s__Mesorhizobium sp. AA22	0	0	97	351	0	0	0	0	0	0	0	0	228	0	0	0	0	0	0	0	0	0	0	0	112	0	0	0	0	94	0	0	0	105	0	0
d__Bacteria|k__unknown|p__Bacteroidota|c__Bacteroidia|o__Bacteroidales|f__Prevotellaceae|g__Prevotella|s__Prevotella nigrescens	7138	6066	1246	2774	13362	15428	6502	5107	5765	4704	16183	19698	1940	3780	7905	5183	6636	3752	7649	5490	4237	4438	11048	12578	4465	5084	3476	1567	7999	3368	7669	3899	5710	6475	6809	8079
d__Eukaryota|k__Viridiplantae|p__Streptophyta|c__Magnoliopsida|o__Fabales|f__Fabaceae|g__Lupinus|s__Lupinus angustifolius	2632	3926	1684	3408	794	2909	1546	2385	2753	1922	3877	4882	1544	3528	5736	2744	1130	1138	1991	1395	1570	2214	2603	4082	580	2777	13576	4281	1757	1616	6292	2227	938	1903	2023	1146
d__Bacteria|k__unknown|p__Pseudomonadota|c__Alphaproteobacteria|o__Hyphomicrobiales|f__Phyllobacteriaceae|g__Mesorhizobium|s__Mesorhizobium sp. 131-2-1	531	365	0	432	0	0	0	0	0	0	67	0	0	0	0	292	239	0	0	0	153	0	197	0	0	0	0	101	0	0	0	752	161	285	0	0
d__Bacteria|k__unknown|p__Bacillota|c__Bacilli|o__Bacillales|f__Paenibacillaceae|g__Paenibacillus|s__Paenibacillus sp. N3/727	938	1082	154	381	0	0	463	434	0	0	0	0	619	701	662	824	1099	566	599	528	1008	999	0	0	118	347	255	155	0	606	0	0	0	0	0	0
d__Eukaryota|k__Viridiplantae|p__Streptophyta|c__Magnoliopsida|o__Poales|f__Poaceae|g__Lolium|s__Lolium perenne	1340	2465	750	1000	2898	2566	426	738	714	1816	3834	6463	1867	968	2484	1818	359	2155	1671	272	1696	4674	1139	3005	1499	3129	1362	2559	1797	1042	625	3387	2935	1618	3070	870
d__Bacteria|k__unknown|p__Pseudomonadota|c__Gammaproteobacteria|o__Vibrionales|f__Vibrionaceae|g__Vibrio|s__Vibrio parahaemolyticus	1204	1541	453	286	1484	0	901	1013	188	0	950	108	0	0	0	0	3113	0	1047	160	0	0	0	133	182	492	5908	2091	333	264	0	121	729	420	277	369
d__Bacteria|k__unknown|p__Pseudomonadota|c__Betaproteobacteria|o__Burkholderiales|f__Burkholderiaceae|g__Pandoraea|s__Pandoraea thiooxydans	0	1155	0	479	0	141	371	417	0	0	3382	2311	0	0	1515	0	584	435	796	0	499	0	151	0	528	735	516	0	0	430	258	337	268	2075	0	0
d__Bacteria|k__unknown|p__Bacteroidota|c__Bacteroidia|o__Bacteroidales|f__Prevotellaceae|g__Prevotella|s__Prevotella herbatica	21469	14573	3958	4507	54807	27930	46253	38197	17960	13134	13268	17925	2011	5029	5532	15102	18458	10377	12467	6149	35141	50867	41282	56309	18043	36704	3743	1347	23527	26086	8734	11265	10752	16634	38005	31519
d__Bacteria|k__unknown|p__Actinomycetota|c__Actinomycetes|o__Micrococcales|f__Dermabacteraceae|g__Devriesea|s__Devriesea agamarum	84	0	140	434	0	0	0	0	0	141	0	0	0	0	0	0	0	0	0	0	0	0	0	78	0	0	0	0	0	0	0	0	0	0	0	141
d__Bacteria|k__unknown|p__Pseudomonadota|c__Alphaproteobacteria|o__Hyphomicrobiales|f__unknown|g__unknown|s__unknown	9590	10302	1820	2883	7959	3927	7187	4198	11230	11061	4659	9620	16623	7318	2278	4728	10433	8562	9070	10491	11147	13769	5403	10173	3365	5077	10785	2334	8611	11663	17396	21760	27116	30253	8617	6969
d__Eukaryota|k__Viridiplantae|p__Streptophyta|c__Magnoliopsida|o__Fabales|f__Fabaceae|g__Vigna|s__Vigna unguiculata	2015	2654	936	2370	3962	4342	1439	1903	580	1085	16442	58138	807	2009	2659	2105	2448	797	1504	1355	2255	1844	2225	8213	1459	1773	13389	2688	3502	3474	3826	3245	3613	5587	2164	3683
d__Bacteria|k__unknown|p__Bacillota|c__Tissierellia|o__Tissierellales|f__Peptoniphilaceae|g__Peptoniphilus|s__Peptoniphilus sp. CBA3646	0	0	0	283	0	0	68	0	0	416	0	0	0	0	0	689	109	0	0	0	100	0	0	107	235	0	1315	0	0	0	0	0	82	0	0	0
d__Bacteria|k__unknown|p__Bacillota|c__Clostridia|o__Eubacteriales|f__Lachnospiraceae|g__Blautia|s__Blautia obeum	11566	12776	560	1950	1241	1998	7392	4624	4099	6146	7387	3629	11054	10628	3355	5469	5306	5690	5763	7223	12841	10892	6521	7829	6404	18883	11834	6298	5018	4773	2628	8128	3749	8890	4093	4819
d__Bacteria|k__unknown|p__Bacteroidota|c__Flavobacteriia|o__Flavobacteriales|f__Flavobacteriaceae|g__Flavobacterium|s__Flavobacterium sp. KACC 22763	349	375	0	667	205	235	113	375	0	134	0	0	0	148	0	178	672	168	0	0	254	702	0	1394	166	0	188	0	108	0	0	0	0	0	165	1082
d__Bacteria|k__unknown|p__Pseudomonadota|c__Gammaproteobacteria|o__Enterobacterales|f__Yersiniaceae|g__Rahnella|s__Rahnella sp. ERMR1:05	806	919	106	382	197	0	783	573	844	771	0	281	1035	985	747	1105	1427	1191	771	827	1617	1804	256	123	118	448	670	374	1114	1003	570	180	0	0	0	0
d__Bacteria|k__unknown|p__Bacillota|c__Bacilli|o__Bacillales|f__Paenibacillaceae|g__Paenibacillus|s__Paenibacillus beijingensis	158	136	0	390	224	765	0	89	129	0	0	322	119	0	0	0	0	289	218	0	218	415	0	854	0	0	146	0	260	244	594	0	0	113	0	0
d__Bacteria|k__unknown|p__Pseudomonadota|c__Gammaproteobacteria|o__Acidiferrobacterales|f__Acidiferrobacteraceae|g__Sulfuricaulis|s__Sulfuricaulis limicola	0	188	612	701	0	0	210	311	0	307	342	281	459	0	633	337	1484	493	1073	459	177	0	0	0	231	0	256	0	341	393	0	332	179	618	364	0
d__Bacteria|k__unknown|p__Pseudomonadota|c__Alphaproteobacteria|o__Hyphomicrobiales|f__Rhizobiaceae|g__Sinorhizobium|s__Sinorhizobium numidicum	451	618	194	1230	313	192	0	80	0	239	418	65	313	0	965	888	0	400	0	0	101	0	0	0	0	805	0	0	0	172	0	0	0	0	93	113
d__Bacteria|k__unknown|p__Pseudomonadota|c__Alphaproteobacteria|o__Hyphomonadales|f__Hyphomonadaceae|g__Hyphomonas|s__Hyphomonas neptunium	0	83	183	312	0	190	0	0	0	0	0	0	0	121	0	148	0	0	0	0	0	0	377	0	0	104	0	0	0	0	0	808	0	0	0	0
d__Eukaryota|k__Viridiplantae|p__Streptophyta|c__Magnoliopsida|o__Cucurbitales|f__Cucurbitaceae|g__Cucurbita|s__Cucurbita pepo	1549	1427	371	729	2089	1140	1334	1700	691	794	3692	4379	392	994	1167	2330	794	323	2624	2253	879	1108	269	268	136	944	2653	1220	559	0	714	919	3338	3816	897	3759
d__Bacteria|k__unknown|p__Bacteroidota|c__Bacteroidia|o__Bacteroidales|f__Rikenellaceae|g__Alistipes|s__Alistipes onderdonkii	3198	6310	1160	1225	2543	799	2774	1693	7206	5581	7538	13796	4649	1731	3065	5256	8126	6629	2989	5206	619	1504	2229	5148	656	3248	4780	3059	2439	3255	2610	10030	6849	7369	2335	3487
d__Bacteria|k__unknown|p__Actinomycetota|c__Actinomycetes|o__Mycobacteriales|f__Nocardiaceae|g__Rhodococcus|s__Rhodococcus globerulus	0	0	0	338	0	246	495	0	0	0	0	0	0	0	0	0	0	0	0	90	0	0	0	0	0	0	0	0	0	0	0	0	0	0	719	599
d__Bacteria|k__unknown|p__Bacteroidota|c__Cytophagia|o__Cytophagales|f__Cytophagaceae|g__Spirosoma|s__Spirosoma rhododendri	434	544	0	925	148	0	137	1882	2715	0	1083	0	194	169	0	336	3038	301	258	817	2234	178	174	0	234	668	1110	0	887	0	1509	1288	3722	1774	0	2131
d__Bacteria|k__unknown|p__Bacillota|c__Clostridia|o__Eubacteriales|f__Clostridiaceae|g__Caloramator|s__Caloramator sp. E03	0	0	117	263	0	109	0	0	90	0	0	0	0	380	0	0	0	0	0	146	0	133	0	0	152	0	1424	867	0	0	0	0	0	0	0	0
d__Bacteria|k__unknown|p__Bacillota|c__Clostridia|o__Eubacteriales|f__Clostridiales Family XVII. Incertae Sedis|g__Thermaerobacter|s__Thermaerobacter sp. PB12/4term	0	883	334	467	865	635	732	270	962	349	950	0	609	0	0	0	206	0	0	517	113	1057	557	432	757	1525	120	291	624	583	0	2396	0	0	195	0
d__Bacteria|k__unknown|p__Chlorobiota|c__Chlorobiia|o__Chlorobiales|f__Chlorobiaceae|g__Chlorobium|s__Chlorobium phaeovibrioides	0	0	0	314	182	147	0	0	0	0	0	0	0	0	0	0	0	309	99	180	0	198	0	0	0	0	0	0	0	0	212	0	158	385	0	0
d__Bacteria|k__unknown|p__Pseudomonadota|c__Gammaproteobacteria|o__Vibrionales|f__Vibrionaceae|g__Vibrio|s__Vibrio fortis	0	0	0	248	0	0	0	0	0	147	0	0	345	98	0	0	0	0	193	0	0	0	0	0	0	0	0	0	0	189	0	0	0	0	0	0
d__Bacteria|k__unknown|p__Bacteroidota|c__Flavobacteriia|o__Flavobacteriales|f__Weeksellaceae|g__Cruoricaptor|s__Cruoricaptor ignavus	0	0	126	321	120	0	0	0	0	132	317	0	0	0	0	0	0	0	0	0	0	265	0	0	0	76	97	0	0	0	0	0	0	0	0	0
d__Archaea|k__unknown|p__Euryarchaeota|c__Methanobacteria|o__Methanobacteriales|f__Methanobacteriaceae|g__Methanosphaera|s__Methanosphaera sp. BMS	0	0	579	910	0	441	1003	154	88	0	0	116	0	290	0	0	0	136	0	0	1189	1267	5159	7997	0	102	503	177	208	141	76	238	0	0	2005	1388
d__Bacteria|k__unknown|p__Bacteroidota|c__Bacteroidia|o__Bacteroidales|f__Dysgonomonadaceae|g__Proteiniphilum|s__Proteiniphilum saccharofermentans	1345	1508	389	1293	1080	2325	1435	1223	1393	1132	3049	546	643	640	380	683	1814	1823	756	1096	350	1857	2324	2792	487	277	528	279	589	190	1616	2032	26342	25998	0	2396
d__Bacteria|k__unknown|p__Bacillota|c__Negativicutes|o__Selenomonadales|f__Selenomonadaceae|g__Selenomonas|s__Selenomonas sputigena	3036	8371	221	1269	2275	487	1714	1981	2920	1732	125	1696	2176	1213	184	1836	2041	2719	3035	1199	3490	4212	808	2120	187	2186	524	575	783	1019	1860	4880	2211	3344	2097	3420
d__Bacteria|k__unknown|p__Bacillota|c__Clostridia|o__Eubacteriales|f__Lachnospiraceae|g__Enterocloster|s__unknown	1822	2378	0	407	259	0	2058	1771	441	889	787	92	2471	1913	1023	1717	0	994	2060	887	684	1530	300	1752	0	512	563	932	1015	667	1056	1083	620	1080	300	390
d__Bacteria|k__unknown|p__Pseudomonadota|c__Alphaproteobacteria|o__Rhodobacterales|f__Paracoccaceae|g__Cereibacter|s__Cereibacter sphaeroides	4765	1069	0	584	803	385	531	441	1618	1934	0	495	1186	645	412	328	1450	647	266	1139	1055	900	764	867	1176	1733	0	204	847	696	3066	2526	656	1725	561	704
d__Bacteria|k__unknown|p__Actinomycetota|c__Actinomycetes|o__Bifidobacteriales|f__Bifidobacteriaceae|g__Bifidobacterium|s__Bifidobacterium longum	685	1688	136	567	815	347	1564	167	278	675	1330	4327	554	342	634	1368	1112	1172	4305	6184	1111	600	1282	1703	0	698	1419	441	1785	0	2519	3297	811	6877	2486	1837
d__Bacteria|k__unknown|p__Bacteroidota|c__Bacteroidia|o__Bacteroidales|f__Prevotellaceae|g__Prevotella|s__Prevotella jejuni	13681	11622	5284	9148	22236	10034	15729	22393	6538	5169	16309	16419	3658	3633	5906	8693	7109	5977	18469	13713	7610	5967	14769	37913	5428	11701	2741	3028	8482	4821	26523	11161	6773	6364	19136	16122
d__Bacteria|k__unknown|p__Bacillota|c__Bacilli|o__Bacillales|f__Paenibacillaceae|g__Paenibacillus|s__Paenibacillus elgii	1354	1794	0	230	1476	352	72	630	3695	2718	736	921	1859	576	488	414	2605	2106	0	1405	1733	2686	244	3887	1079	2198	226	355	2261	283	2550	1875	1346	590	286	215
d__Archaea|k__unknown|p__Euryarchaeota|c__Methanomicrobia|o__Methanomicrobiales|f__Methanomicrobiaceae|g__unknown|s__unknown	0	0	0	375	0	0	0	0	0	0	0	0	531	0	0	0	0	0	0	0	678	0	0	0	0	0	687	0	0	0	0	1129	0	0	0	0
d__Bacteria|k__unknown|p__Bacillota|c__Negativicutes|o__Veillonellales|f__Veillonellaceae|g__Veillonella|s__unknown	0	847	0	383	769	0	0	645	0	0	0	0	0	0	269	0	0	0	0	0	0	0	3277	173	0	177	143	0	0	0	0	133	0	0	155	0
d__Bacteria|k__unknown|p__Pseudomonadota|c__Betaproteobacteria|o__Burkholderiales|f__Burkholderiaceae|g__Polynucleobacter|s__Polynucleobacter sp. MWH-Aus1W21	92	0	348	520	302	0	0	0	0	0	0	0	0	0	83	0	0	0	0	0	0	0	0	0	0	0	0	0	0	0	0	0	0	0	0	0
d__Archaea|k__unknown|p__Euryarchaeota|c__Halobacteria|o__Natrialbales|f__Natrialbaceae|g__Saliphagus|s__Saliphagus sp. WLHS1	0	0	0	402	0	0	0	0	0	0	0	0	0	0	0	0	0	0	155	0	0	0	172	0	0	0	0	0	0	0	0	0	0	0	0	0
d__Bacteria|k__unknown|p__Pseudomonadota|c__Gammaproteobacteria|o__Enterobacterales|f__Yersiniaceae|g__Serratia|s__unknown	3259	4768	1096	2867	310	372	712	686	1685	4947	2461	2258	3520	397	1555	1745	3262	1889	2367	1066	1837	2017	897	1204	1030	1532	1693	193	1503	1732	3764	2467	960	3672	396	672
d__Bacteria|k__unknown|p__Bacillota|c__Tissierellia|o__Tissierellales|f__Tissierellaceae|g__Tissierella|s__Tissierella sp. Yu-01	0	0	0	688	0	0	0	0	289	0	0	0	0	120	0	0	0	0	0	0	0	0	0	0	0	0	213	78	0	0	0	0	0	0	0	0
d__Eukaryota|k__Viridiplantae|p__Streptophyta|c__Magnoliopsida|o__Fagales|f__Juglandaceae|g__Carya|s__Carya illinoinensis	2498	3096	1055	1756	5723	2679	4152	5838	2388	2957	2460	2008	295	1365	2764	3342	878	1202	1842	2230	4220	2874	1725	5523	1646	2135	5762	3101	4687	2858	2034	4210	1748	2342	768	6583
d__Bacteria|k__unknown|p__Bacillota|c__Clostridia|o__Eubacteriales|f__Desulfitobacteriaceae|g__Desulfosporosinus|s__Desulfosporosinus youngiae	0	286	145	667	1312	0	1776	678	2131	0	647	0	0	1204	0	416	675	821	690	1671	134	2146	630	845	1155	1737	1294	444	0	0	2344	140	0	0	1794	549
d__Bacteria|k__unknown|p__Bacillota|c__Bacilli|o__Lactobacillales|f__Streptococcaceae|g__Streptococcus|s__Streptococcus pluranimalium	611	1509	227	444	0	0	481	238	553	763	116	99	751	899	668	1171	824	1421	853	940	1616	3194	0	335	104	564	1461	380	1136	989	209	0	294	0	199	248
d__Bacteria|k__unknown|p__Pseudomonadota|c__Gammaproteobacteria|o__Pseudomonadales|f__Pseudomonadaceae|g__Pseudomonas|s__Pseudomonas sp. T1-3-2	734	117	375	449	420	0	134	111	2185	736	1509	0	0	0	0	0	607	240	4207	0	125	0	0	466	0	0	0	0	0	0	6161	11614	137	481	0	0
d__Bacteria|k__unknown|p__Bacillota|c__Clostridia|o__Eubacteriales|f__Lachnospiraceae|g__unknown|s__unknown	19253	35816	705	1881	1542	2699	12467	7693	24211	18807	5070	9072	28266	21842	11977	12664	10628	3051	13133	15070	22356	20947	4810	6395	7629	20924	35442	23167	3717	3523	6036	10640	3325	8147	4056	5787
d__Bacteria|k__unknown|p__Actinomycetota|c__Actinomycetes|o__Kitasatosporales|f__Streptomycetaceae|g__Streptomyces|s__Streptomyces sp. NA02950	604	0	138	328	0	0	186	0	107	0	64	237	0	518	0	0	322	0	0	0	225	434	348	563	0	0	134	0	0	0	0	0	114	0	353	0
d__Bacteria|k__unknown|p__Bacillota|c__Clostridia|o__Eubacteriales|f__Lachnospiraceae|g__Sellimonas|s__Sellimonas intestinalis	1796	1683	472	715	114	0	710	1363	601	895	272	255	4899	1276	1886	901	1036	200	2268	1538	1033	1507	1242	2501	958	1109	1187	834	203	0	1335	620	1095	688	466	406
d__Bacteria|k__unknown|p__Pseudomonadota|c__Alphaproteobacteria|o__Hyphomicrobiales|f__Rhizobiaceae|g__unknown|s__unknown	4237	3229	127	788	1274	3134	622	1595	3307	2630	5266	5573	1854	3598	896	862	1033	1961	2459	3447	1067	1908	948	1763	864	1238	737	2086	1244	1795	1772	3229	4858	3831	882	770
d__Bacteria|k__unknown|p__Bacillota|c__Clostridia|o__Eubacteriales|f__Clostridiaceae|g__Hungatella|s__Hungatella hathewayi	5263	13885	1448	1126	1171	361	2517	2040	2305	2122	1110	4733	10292	4737	4364	6313	2690	1582	10226	4545	6801	4861	428	3054	3331	6092	12784	5544	1123	476	3163	6935	2399	3199	1146	717
d__Bacteria|k__unknown|p__Actinomycetota|c__unknown|o__unknown|f__unknown|g__unknown|s__unknown	6835	7346	102	737	2443	4128	3816	2647	10150	9295	981	4786	3223	1117	1826	2880	3550	2060	3903	3390	4185	5628	6789	3450	778	627	2301	2243	4359	2372	4522	8627	3398	6829	2140	1435
d__Eukaryota|k__Viridiplantae|p__Streptophyta|c__Magnoliopsida|o__Vitales|f__Vitaceae|g__Vitis|s__Vitis riparia	463	1201	2293	1769	1108	1719	2421	1597	632	192	61	1904	1810	2358	3349	634	546	2509	4513	1779	395	1954	363	995	410	3885	6776	1213	143	481	7593	1884	369	1549	1609	330
d__Bacteria|k__unknown|p__Bacteroidota|c__Flavobacteriia|o__Flavobacteriales|f__Flavobacteriaceae|g__Winogradskyella|s__Winogradskyella forsetii	229	204	0	551	0	0	0	0	268	0	75	0	0	0	0	162	0	0	0	0	0	512	0	0	0	0	0	101	251	0	93	0	273	303	410	0
d__Bacteria|k__unknown|p__Actinomycetota|c__Actinomycetes|o__Pseudonocardiales|f__Pseudonocardiaceae|g__Amycolatopsis|s__Amycolatopsis sp. BJA-103	256	175	170	1000	0	0	388	155	0	0	0	0	344	113	0	0	0	0	0	0	279	0	0	305	0	235	333	100	0	0	674	0	0	158	0	0
d__Bacteria|k__unknown|p__Bacteroidota|c__Flavobacteriia|o__Flavobacteriales|f__Flavobacteriaceae|g__Myroides|s__Myroides phaeus	1108	161	0	423	0	0	0	0	0	205	0	110	124	516	3946	0	0	0	823	0	0	0	0	0	0	100	404	0	344	119	0	0	0	0	0	0
d__Bacteria|k__unknown|p__Pseudomonadota|c__Alphaproteobacteria|o__Hyphomicrobiales|f__Rhizobiaceae|g__Rhizobium|s__Rhizobium sp. X9	178	0	0	408	0	0	0	0	0	0	0	0	0	0	0	0	0	0	0	408	0	0	0	0	0	0	0	0	0	0	0	0	0	0	0	0
d__Bacteria|k__unknown|p__Pseudomonadota|c__Gammaproteobacteria|o__Xanthomonadales|f__Xanthomonadaceae|g__Pseudoxanthomonas|s__unknown	0	150	0	528	186	656	0	0	0	0	0	140	101	603	91	0	625	0	0	0	345	338	0	168	153	126	133	90	203	442	0	0	1601	513	0	750
d__Eukaryota|k__Viridiplantae|p__Streptophyta|c__unknown|o__unknown|f__unknown|g__unknown|s__unknown	788	1218	171	983	1102	426	832	1185	217	651	1333	3845	218	1441	598	0	717	800	1260	2164	1404	1465	727	2156	90	768	4453	1123	158	269	1036	3128	1415	555	407	244
d__Bacteria|k__unknown|p__Pseudomonadota|c__Gammaproteobacteria|o__Enterobacterales|f__Yersiniaceae|g__Nissabacter|s__Nissabacter sp. SGAir0207	857	783	0	296	135	108	980	383	287	584	914	593	339	300	478	438	0	0	1089	783	638	782	467	1032	409	585	445	177	792	616	757	425	427	601	917	1156
d__Eukaryota|k__Viridiplantae|p__Streptophyta|c__Magnoliopsida|o__Rosales|f__Rosaceae|g__Rosa|s__Rosa chinensis	882	560	462	925	1727	1330	1480	543	120	1421	1262	1796	796	402	2079	5163	632	1028	5330	4774	2143	165	1470	1529	1650	1329	1915	959	358	605	1444	686	1495	491	511	144
d__Bacteria|k__unknown|p__Bacteroidota|c__Flavobacteriia|o__Flavobacteriales|f__Flavobacteriaceae|g__Capnocytophaga|s__unknown	416	389	282	380	1216	1173	889	0	638	551	4055	5226	487	540	560	865	420	0	1638	225	928	1727	2896	3989	129	511	308	338	264	252	0	149	166	1558	318	200
d__Bacteria|k__unknown|p__Pseudomonadota|c__Betaproteobacteria|o__Burkholderiales|f__Oxalobacteraceae|g__Massilia|s__Massilia oculi	0	0	0	685	0	0	120	0	0	381	57	0	0	0	0	0	0	0	0	407	0	0	87	0	131	0	0	0	0	0	127	349	0	2242	0	140
d__Bacteria|k__unknown|p__Bacteroidota|c__Bacteroidia|o__Bacteroidales|f__Dysgonomonadaceae|g__Petrimonas|s__Petrimonas mucosa	2108	3250	1222	1687	2146	588	808	229	443	1342	3955	2927	735	486	871	676	1026	794	1465	1946	1611	888	589	1344	319	774	2765	1033	1953	793	294	843	936	3457	1061	126
d__Bacteria|k__unknown|p__Bacteroidota|c__Cytophagia|o__Cytophagales|f__Hymenobacteraceae|g__Pontibacter|s__unknown	70	0	672	283	0	0	0	0	332	141	1066	564	0	682	0	0	236	469	0	0	0	0	0	0	0	75	0	0	0	0	0	0	225	0	0	1372
d__Bacteria|k__unknown|p__Pseudomonadota|c__Gammaproteobacteria|o__Enterobacterales|f__Morganellaceae|g__Providencia|s__unknown	0	281	847	558	283	0	0	210	0	200	1367	114	0	94	569	3432	0	0	0	0	0	263	0	0	0	0	347	0	0	0	132	0	0	0	0	0
d__Bacteria|k__unknown|p__Bacillota|c__Negativicutes|o__Acidaminococcales|f__Acidaminococcaceae|g__Phascolarctobacterium|s__Phascolarctobacterium succinatutens	2759	2735	400	863	1136	0	2213	988	3122	1198	1002	583	5522	806	675	2897	2899	502	947	3157	1667	1247	1480	1680	1197	2011	1543	3659	716	4164	2232	8754	1903	823	2586	1731
d__Bacteria|k__unknown|p__Bacteroidota|c__Cytophagia|o__Cytophagales|f__Cyclobacteriaceae|g__Echinicola|s__unknown	0	0	0	581	179	93	0	0	0	0	0	0	0	264	135	0	0	0	0	0	0	0	0	0	304	0	0	0	187	262	432	0	0	0	0	0
d__Bacteria|k__unknown|p__Actinomycetota|c__Actinomycetes|o__Micrococcales|f__Micrococcaceae|g__Arthrobacter|s__Arthrobacter citreus	0	169	260	960	0	0	0	182	248	0	0	0	1175	296	0	0	0	0	0	243	0	0	0	0	0	0	0	0	0	0	0	0	354	361	0	0
d__Bacteria|k__unknown|p__Bacteroidota|c__Cytophagia|o__Cytophagales|f__Hymenobacteraceae|g__Hymenobacter|s__Hymenobacter sp. DG01	1610	1583	565	766	123	323	0	320	369	299	705	1112	480	0	174	737	2597	406	0	640	187	170	0	401	1359	385	1184	254	320	436	394	3912	362	332	232	0
d__Bacteria|k__unknown|p__Pseudomonadota|c__Gammaproteobacteria|o__Alteromonadales|f__Shewanellaceae|g__Shewanella|s__Shewanella sp. WE21	145	0	228	428	0	0	1067	0	0	0	0	0	0	0	811	741	447	0	0	174	0	0	0	0	0	0	0	0	515	0	0	0	285	0	0	0
d__Eukaryota|k__Viridiplantae|p__Streptophyta|c__Magnoliopsida|o__Solanales|f__Convolvulaceae|g__Ipomoea|s__Ipomoea triloba	2455	1986	758	1330	3478	2358	1741	1355	1523	1269	732	1680	3633	4282	3453	2471	908	1003	1597	2750	1927	3438	2078	1631	206	1516	6394	2623	1498	801	278	286	781	1977	492	1768
d__Bacteria|k__unknown|p__Pseudomonadota|c__Alphaproteobacteria|o__Sphingomonadales|f__Erythrobacteraceae|g__Pelagerythrobacter|s__Pelagerythrobacter marensis	0	0	0	374	0	0	0	91	0	0	0	0	0	0	0	121	0	0	0	0	0	158	0	621	0	0	391	294	0	83	154	0	0	0	0	0
d__Bacteria|k__unknown|p__Pseudomonadota|c__Alphaproteobacteria|o__Sphingomonadales|f__Sphingomonadaceae|g__Sphingobium|s__Sphingobium sp. KCTC 72723	0	0	0	312	177	0	0	0	0	161	0	0	0	341	0	0	0	80	0	0	0	0	0	0	0	0	0	0	153	0	0	0	0	0	874	0
d__Bacteria|k__unknown|p__Bacillota|c__Clostridia|o__Eubacteriales|f__Clostridiaceae|g__Clostridium|s__Clostridium tetani	0	0	172	494	192	0	0	0	0	0	0	240	0	0	45961	97790	0	0	0	0	98	0	0	606	0	451	1119	122	0	0	0	0	0	0	0	0
d__Bacteria|k__unknown|p__Pseudomonadota|c__Betaproteobacteria|o__Burkholderiales|f__Alcaligenaceae|g__Alcaligenes|s__Alcaligenes faecalis	0	0	0	510	0	0	597	120	183	562	0	341	577	0	0	229	129	0	320	269	0	0	0	0	0	0	794	427	0	308	1126	214	197	109	0	221
d__Bacteria|k__unknown|p__Pseudomonadota|c__Gammaproteobacteria|o__Enterobacterales|f__Enterobacteriaceae|g__Cedecea|s__unknown	0	0	0	343	0	0	0	0	0	0	0	0	136	0	0	0	0	474	89	0	0	0	0	0	0	0	0	0	0	0	82	109	0	0	537	0
d__Bacteria|k__unknown|p__Bacteroidota|c__Cytophagia|o__Cytophagales|f__Flammeovirgaceae|g__Flammeovirga|s__Flammeovirga sp. MY04	795	0	0	497	864	227	0	0	0	143	118	0	0	0	0	0	0	0	0	0	763	0	549	626	200	355	0	0	375	0	0	0	181	0	1361	208
d__Bacteria|k__unknown|p__Pseudomonadota|c__Alphaproteobacteria|o__Hyphomicrobiales|f__Phyllobacteriaceae|g__Phyllobacterium|s__Phyllobacterium zundukense	305	2353	0	215	212	0	0	0	371	265	0	0	0	894	0	238	96	0	570	988	378	0	620	229	0	235	0	0	0	0	0	784	0	432	129	297
d__Eukaryota|k__Viridiplantae|p__Streptophyta|c__Magnoliopsida|o__Fabales|f__Fabaceae|g__Cajanus|s__Cajanus cajan	2248	3471	278	3356	3888	5155	3973	2582	2412	3427	8247	9168	2619	1343	1451	2322	1916	2116	4493	3835	1715	3271	5002	3736	846	1656	19735	3841	3025	1692	2227	2660	2235	5299	3226	2418
d__Eukaryota|k__Viridiplantae|p__Streptophyta|c__Magnoliopsida|o__Poales|f__Poaceae|g__Triticum|s__Triticum aestivum	4335	6385	1069	1897	6464	9171	1794	1763	7590	5235	33975	13661	3354	4464	120514	10457	3927	2944	8395	3879	4814	8207	12523	22252	16442	29020	18241	14454	2834	2380	9259	9039	9307	11636	8256	9516
d__Eukaryota|k__Viridiplantae|p__Streptophyta|c__Magnoliopsida|o__Vitales|f__Vitaceae|g__Vitis|s__Vitis vinifera	6966	15923	636	3400	5785	4392	2373	2219	4538	4953	5988	23644	1825	1154	2575	18359	2457	1337	1231	2248	4852	5003	6682	5684	1195	900	16473	4139	3080	4229	2033	2805	2705	3272	2643	2069
d__Bacteria|k__unknown|p__Bacillota|c__Clostridia|o__Eubacteriales|f__Lachnospiraceae|g__Roseburia|s__Roseburia intestinalis	6855	5780	644	793	411	203	1633	2029	3314	5545	1126	1790	6198	7995	1560	2511	2863	3951	2620	4258	6016	3696	282	1260	2756	6718	6280	4047	2320	2786	650	450	915	724	1302	920
d__Bacteria|k__unknown|p__Bacteroidota|c__Bacteroidia|o__Bacteroidales|f__Prevotellaceae|g__unknown|s__unknown	9098	10157	3512	2571	10756	7562	5141	8165	8342	10042	12221	26091	3596	3280	7857	9946	6250	8686	12361	13091	5224	6899	10108	8318	6416	7796	2133	1674	4685	9470	11315	24482	5225	11372	8694	8689
d__Bacteria|k__unknown|p__Bacteroidota|c__Cytophagia|o__Cytophagales|f__Hymenobacteraceae|g__Hymenobacter|s__unknown	2543	7864	2104	2073	4607	1748	4314	2898	6484	10674	10610	9326	5984	2024	2724	5635	5469	4250	12959	9032	316	1844	9096	7254	632	3278	6046	3697	7019	6674	9852	14830	10713	6982	1260	2249
d__Bacteria|k__unknown|p__Bacteroidota|c__Cytophagia|o__Cytophagales|f__Persicobacteraceae|g__Persicobacter|s__Persicobacter sp. JZB09	90	327	0	576	0	0	0	0	0	0	0	148	195	530	137	87	0	389	0	277	0	0	0	0	0	0	0	84	0	0	161	0	0	0	0	0
d__Bacteria|k__unknown|p__Pseudomonadota|c__Gammaproteobacteria|o__Alteromonadales|f__Alteromonadaceae|g__Alteromonas|s__Alteromonas mediterranea	2441	1783	240	295	0	0	1055	923	848	1762	0	539	750	837	457	1120	994	1121	1612	1695	767	991	105	0	687	1310	285	760	1826	487	0	191	134	0	212	93
d__Bacteria|k__unknown|p__Actinomycetota|c__Actinomycetes|o__Micromonosporales|f__Micromonosporaceae|g__Micromonospora|s__Micromonospora sp. WMMD1155	0	0	0	1567	0	0	0	0	0	0	0	0	0	0	0	0	0	0	0	0	0	0	0	0	0	0	0	0	0	0	0	2109	0	0	0	201
d__Bacteria|k__unknown|p__Pseudomonadota|c__Betaproteobacteria|o__Burkholderiales|f__Burkholderiaceae|g__unknown|s__unknown	129	617	240	2496	192	135	927	269	955	577	6266	6403	3024	1620	225	349	465	1834	1320	583	895	665	716	1411	0	142	102	94	308	1096	1333	7533	3566	1990	1322	364
d__Bacteria|k__unknown|p__Actinomycetota|c__Actinomycetes|o__Kitasatosporales|f__Streptomycetaceae|g__Streptomyces|s__Streptomyces sp. HU2014	0	0	504	273	0	140	0	0	0	0	0	0	0	0	0	0	264	163	0	0	0	0	201	0	0	0	218	0	177	179	0	0	0	280	0	0
d__Bacteria|k__unknown|p__Bacillota|c__Bacilli|o__Bacillales|f__Listeriaceae|g__Listeria|s__Listeria monocytogenes	100	0	0	285	213	0	0	0	0	0	0	272	0	234	0	391	0	0	0	0	0	223	365	0	0	194	0	718	0	0	0	85	0	0	0	0
d__Bacteria|k__unknown|p__Bacillota|c__Clostridia|o__Eubacteriales|f__Lachnospiraceae|g__Lacrimispora|s__Lacrimispora sphenoides	2635	3014	772	419	203	0	528	1171	436	536	1520	1914	2341	598	189	1203	542	319	623	2539	882	1025	445	0	277	1972	2834	987	118	0	1089	1228	1104	0	63	89
d__Bacteria|k__unknown|p__Planctomycetota|c__Planctomycetia|o__Pirellulales|f__Pirellulaceae|g__Roseimaritima|s__Roseimaritima ulvae	0	83	0	296	0	0	0	465	248	0	0	0	297	288	0	515	0	0	433	386	0	0	0	0	0	119	173	0	0	167	0	206	0	699	0	0
d__Bacteria|k__unknown|p__Bacteroidota|c__Bacteroidia|o__Bacteroidales|f__Tannerellaceae|g__Parabacteroides|s__unknown	1690	3269	597	2169	4729	4185	2264	1696	2578	1454	5719	9122	917	2614	2193	6758	2742	2694	3955	1395	1017	1236	3560	3869	531	2049	2008	350	2447	2076	2757	1940	2186	5760	2142	4262
d__Bacteria|k__unknown|p__Pseudomonadota|c__Gammaproteobacteria|o__Pseudomonadales|f__Pseudomonadaceae|g__Pseudomonas|s__Pseudomonas promysalinigenes	108	126	0	317	0	0	0	109	1068	687	229	831	1357	778	894	1600	0	1159	475	733	968	982	0	0	414	0	803	0	631	1475	0	0	831	378	0	0
d__Bacteria|k__unknown|p__Pseudomonadota|c__Gammaproteobacteria|o__Alteromonadales|f__Alteromonadaceae|g__Alteromonas|s__Alteromonas macleodii	0	216	0	657	283	270	0	0	116	121	0	0	0	0	237	363	87	0	0	314	0	540	83	0	0	1198	147	0	0	0	0	198	0	0	0	0
d__Bacteria|k__unknown|p__Pseudomonadota|c__Alphaproteobacteria|o__Hyphomicrobiales|f__Nitrobacteraceae|g__Rhodopseudomonas|s__Rhodopseudomonas sp. P2A-2r	0	0	365	429	243	0	116	873	0	0	262	0	129	0	833	619	0	0	389	724	0	0	0	0	0	362	322	0	0	0	914	0	436	0	0	402
d__Eukaryota|k__Fungi|p__Ascomycota|c__Sordariomycetes|o__Hypocreales|f__Nectriaceae|g__Fusarium|s__Fusarium poae	271	59	148	451	0	0	0	191	0	0	0	264	0	0	668	980	0	0	0	0	0	133	0	0	0	107	0	158	0	110	0	0	0	304	0	164
d__Bacteria|k__unknown|p__Campylobacterota|c__Epsilonproteobacteria|o__Campylobacterales|f__Campylobacteraceae|g__Campylobacter|s__Campylobacter fetus	109	0	0	472	0	0	0	0	0	0	0	0	0	0	0	0	106	0	0	166	556	327	169	367	0	282	0	97	0	0	0	0	0	0	411	0
d__Eukaryota|k__Viridiplantae|p__Streptophyta|c__Magnoliopsida|o__Poales|f__Poaceae|g__Brachypodium|s__Brachypodium distachyon	215	1255	854	499	689	495	767	1313	802	1489	3732	1198	1929	613	997	1148	957	1999	2987	2593	1565	2325	683	609	632	389	1029	375	700	614	885	1162	711	1887	1869	1570
d__Bacteria|k__unknown|p__Pseudomonadota|c__Gammaproteobacteria|o__Enterobacterales|f__Erwiniaceae|g__Pantoea|s__Pantoea agglomerans	1544	4854	0	858	0	323	992	141	88	1719	0	623	935	1912	1958	4059	3832	4276	1529	1465	4264	4141	3287	3286	136	949	4091	882	3129	1183	632	974	963	2176	2476	1481
d__Eukaryota|k__Viridiplantae|p__Streptophyta|c__Magnoliopsida|o__Zingiberales|f__Musaceae|g__Musa|s__Musa acuminata	3272	1899	746	2759	1204	2531	2051	201	3147	4280	1557	5571	307	355	2198	3367	870	1509	2799	1184	1480	2457	901	1477	1679	1718	3811	1798	354	788	1724	1850	791	860	2335	725
d__Bacteria|k__unknown|p__Pseudomonadota|c__Gammaproteobacteria|o__Pseudomonadales|f__Pseudomonadaceae|g__Pseudomonas|s__Pseudomonas sp. KU26590	447	123	0	603	0	0	0	455	744	1396	0	707	0	130	0	444	0	0	384	489	0	1914	0	0	0	0	0	0	0	274	0	258	143	0	0	0
d__Bacteria|k__unknown|p__Pseudomonadota|c__Alphaproteobacteria|o__Hyphomicrobiales|f__Methylobacteriaceae|g__Methylobacterium|s__Methylobacterium tardum	1045	3911	183	405	423	481	584	256	1102	1378	0	272	115	323	0	682	0	176	708	130	245	482	0	0	0	302	609	1314	858	285	0	0	0	90	0	149
d__Bacteria|k__unknown|p__Pseudomonadota|c__Betaproteobacteria|o__Burkholderiales|f__Oxalobacteraceae|g__Collimonas|s__Collimonas pratensis	0	455	0	503	0	0	0	0	0	393	0	0	367	0	0	0	0	108	0	96	0	403	137	0	0	365	0	203	135	0	288	0	194	0	0	0
d__Bacteria|k__unknown|p__Pseudomonadota|c__Alphaproteobacteria|o__Rhodobacterales|f__Paracoccaceae|g__Paracoccus|s__unknown	1019	2057	99	622	156	0	511	619	1261	619	936	1583	537	188	116	298	1832	1689	2262	335	579	333	499	288	0	0	948	413	2428	215	558	854	112	329	347	491
d__Bacteria|k__unknown|p__Pseudomonadota|c__Alphaproteobacteria|o__Sphingomonadales|f__Sphingomonadaceae|g__Sphingomicrobium|s__Sphingomicrobium aestuariivivum	106	210	0	590	1014	490	149	144	0	0	0	253	412	246	350	0	246	182	590	0	201	0	0	765	959	739	0	0	499	780	650	888	613	536	0	0
d__Bacteria|k__unknown|p__Spirochaetota|c__Spirochaetia|o__Leptospirales|f__Leptospiraceae|g__Leptospira|s__Leptospira kirschneri	0	0	0	274	0	0	0	189	0	0	0	0	146	0	0	0	0	0	0	158	0	0	0	0	0	0	0	0	0	0	0	0	0	0	0	0
d__Bacteria|k__unknown|p__Bacillota|c__Clostridia|o__Eubacteriales|f__Peptostreptococcaceae|g__Terrisporobacter|s__Terrisporobacter hibernicus	1492	540	0	261	0	1688	0	717	0	0	2332	0	0	0	0	261	0	0	0	426	932	1078	143	1816	112	265	678	501	613	0	0	1251	1206	0	0	0
d__Bacteria|k__unknown|p__Bacteroidota|c__Bacteroidia|o__Bacteroidales|f__Bacteroidaceae|g__unknown|s__unknown	4491	2100	2427	2411	4820	2710	2571	1241	2355	1390	1631	3610	1756	1775	2440	5309	1816	2449	3870	2605	3103	2035	6634	5867	276	1791	1120	1657	1941	2193	2711	6075	2315	3935	3313	2821
d__Bacteria|k__unknown|p__Pseudomonadota|c__Gammaproteobacteria|o__Alteromonadales|f__Shewanellaceae|g__Shewanella|s__Shewanella sp. FJAT-53555	0	0	0	407	0	999	0	0	528	181	0	0	0	646	685	1456	91	0	707	0	706	846	0	0	0	0	595	0	0	0	1375	920	0	120	0	0
d__Bacteria|k__unknown|p__Bacillota|c__Bacilli|o__Bacillales|f__Bacillaceae|g__Halobacillus|s__Halobacillus sp. SSTM10-2	0	0	0	342	0	0	243	0	0	0	0	94	110	0	124	139	0	563	0	0	0	75	0	0	131	0	154	0	2471	2945	0	197	190	0	235	0
d__Bacteria|k__unknown|p__Pseudomonadota|c__Gammaproteobacteria|o__Enterobacterales|f__Enterobacteriaceae|g__Citrobacter|s__Citrobacter rodentium	107	742	277	314	0	0	1238	0	0	0	0	228	708	0	379	0	0	0	0	0	717	157	0	0	0	276	402	0	0	0	0	191	0	0	0	0
d__Bacteria|k__unknown|p__Bacteroidota|c__Sphingobacteriia|o__Sphingobacteriales|f__Sphingobacteriaceae|g__Mucilaginibacter|s__Mucilaginibacter paludis	176	0	130	469	1008	437	0	0	397	684	837	298	173	110	92	0	455	352	296	328	460	352	0	153	199	671	0	0	422	265	0	232	0	523	0	185
d__Bacteria|k__unknown|p__Bacteroidota|c__Sphingobacteriia|o__Sphingobacteriales|f__Sphingobacteriaceae|g__Mucilaginibacter|s__Mucilaginibacter mali	0	1121	285	485	0	388	700	449	0	288	89	518	121	239	0	356	196	0	1098	693	0	0	0	0	233	235	964	263	0	0	957	77	1626	1224	0	0
d__Bacteria|k__unknown|p__Verrucomicrobiota|c__Opitutae|o__Puniceicoccales|f__Puniceicoccaceae|g__Ruficoccus|s__Ruficoccus sp. ZRK36	597	387	0	347	0	0	0	0	358	1575	0	0	82	200	475	398	130	1198	1074	780	978	0	0	0	219	0	0	0	1689	1649	0	0	1529	0	94	86
d__Bacteria|k__unknown|p__Chloroflexota|c__Dehalococcoidia|o__Dehalococcoidales|f__Dehalococcoidaceae|g__Dehalococcoides|s__Dehalococcoides mccartyi	1207	775	0	423	286	0	0	308	286	858	0	0	1862	2098	83	436	72	274	1375	3251	803	350	1541	786	343	407	164	0	719	0	4460	3162	450	247	0	0
d__Bacteria|k__unknown|p__Bacteroidota|c__Bacteroidia|o__Bacteroidales|f__Bacteroidaceae|g__Bacteroides|s__Bacteroides humanifaecis	1217	364	0	510	734	276	350	270	152	0	0	0	0	0	1268	969	74	0	534	883	0	138	1187	742	1292	532	0	344	0	1163	368	113	0	513	126	322
d__Bacteria|k__unknown|p__Pseudomonadota|c__Gammaproteobacteria|o__Enterobacterales|f__Pectobacteriaceae|g__Pectobacterium|s__Pectobacterium polaris	879	0	0	292	0	0	0	590	0	816	0	0	1187	1038	883	1441	1848	1782	839	918	1433	1658	0	0	0	0	642	185	776	1165	0	0	0	0	0	0
d__Bacteria|k__unknown|p__Pseudomonadota|c__Gammaproteobacteria|o__Alteromonadales|f__Alteromonadaceae|g__Paraneptunicella|s__Paraneptunicella aestuarii	0	333	0	357	0	0	0	0	109	0	0	0	135	0	0	0	0	0	0	0	0	0	0	0	0	0	0	0	0	0	0	0	0	75	0	0
d__Bacteria|k__unknown|p__Pseudomonadota|c__Gammaproteobacteria|o__Pseudomonadales|f__unknown|g__unknown|s__unknown	1921	1294	0	295	0	0	0	0	0	145	187	130	476	0	0	137	0	251	485	0	91	0	0	445	72	136	0	0	298	0	0	0	0	92	0	0
d__Bacteria|k__unknown|p__Pseudomonadota|c__Alphaproteobacteria|o__Sphingomonadales|f__Sphingomonadaceae|g__Sphingomonas|s__Sphingomonas sp. CV7422	200	472	0	332	0	0	0	175	0	0	0	166	0	175	0	327	0	0	0	0	667	0	0	0	274	0	0	270	100	0	75	0	0	0	0	0
d__Bacteria|k__unknown|p__Pseudomonadota|c__Alphaproteobacteria|o__Sphingomonadales|f__unknown|g__unknown|s__unknown	289	2182	293	360	0	498	524	445	1582	1536	806	410	419	884	1502	2904	206	391	453	297	475	413	1367	872	339	425	387	798	226	289	713	939	89	404	88	0
d__Bacteria|k__unknown|p__Actinomycetota|c__Actinomycetes|o__Micrococcales|f__Intrasporangiaceae|g__Janibacter|s__unknown	0	0	138	562	115	0	156	0	0	0	0	0	118	0	196	0	0	128	0	0	0	0	577	154	239	552	0	0	214	242	0	117	0	158	0	0
d__Bacteria|k__unknown|p__Mycoplasmatota|c__Mollicutes|o__Mycoplasmatales|f__Mycoplasmataceae|g__Mycoplasma|s__Mycoplasma mycoides	0	0	0	354	0	219	0	0	0	0	0	383	0	0	0	0	217	0	0	0	0	130	132	0	0	0	142	0	0	0	158	0	0	0	0	106
d__Bacteria|k__unknown|p__Bacteroidota|c__Flavobacteriia|o__Flavobacteriales|f__Flavobacteriaceae|g__Maribacter|s__unknown	0	0	0	287	0	0	0	0	0	0	0	107	102	0	637	248	0	0	73	0	0	0	0	315	0	0	94	0	178	0	285	0	0	127	0	0
d__Eukaryota|k__Viridiplantae|p__Streptophyta|c__Magnoliopsida|o__Asterales|f__Asteraceae|g__Cynara|s__Cynara cardunculus	3041	4889	3902	2386	12511	7153	944	2967	2048	1342	2935	4023	1386	4021	3781	10384	1599	3249	3231	3662	4199	3396	6205	4950	959	3913	10339	3550	3654	536	3730	4461	2132	7285	731	1702
d__Bacteria|k__unknown|p__Pseudomonadota|c__Gammaproteobacteria|o__Enterobacterales|f__Enterobacteriaceae|g__Lelliottia|s__Lelliottia amnigena	619	578	387	506	2994	3401	2536	850	1091	1101	677	2289	1061	733	2239	1564	1796	1734	3954	2771	2448	304	1570	1805	548	0	974	192	518	0	2906	1775	0	2061	3065	1952
d__Bacteria|k__unknown|p__Bacillota|c__Negativicutes|o__Selenomonadales|f__Selenomonadaceae|g__Selenomonas|s__Selenomonas ruminantium	9067	13000	2049	3399	5804	5052	4914	7605	10755	7339	4309	11611	3673	4214	5186	5985	8424	5641	6872	6443	7015	8678	2799	3237	6463	6492	4598	4977	5961	6393	9525	12369	5559	7286	6502	4894
d__Bacteria|k__unknown|p__Bacillota|c__Bacilli|o__Lactobacillales|f__Carnobacteriaceae|g__Jeotgalibaca|s__Jeotgalibaca porci	0	0	0	325	0	0	574	0	86	286	380	305	0	0	0	0	0	0	0	0	836	0	0	550	0	127	138	275	0	577	116	781	0	0	0	0
d__Bacteria|k__unknown|p__Bacteroidota|c__Cytophagia|o__Cytophagales|f__Hymenobacteraceae|g__Hymenobacter|s__Hymenobacter sp. BRD128	117	88	0	770	418	0	0	217	0	692	709	1020	875	0	90	183	257	1310	925	1297	0	121	310	395	0	93	0	0	0	120	142	178	0	76	308	0
d__Bacteria|k__unknown|p__Pseudomonadota|c__Alphaproteobacteria|o__Hyphomicrobiales|f__Brucellaceae|g__Pseudochrobactrum|s__Pseudochrobactrum sp. Wa41.01b-1	0	385	0	412	0	611	0	0	411	0	0	0	0	0	302	310	0	115	111	0	492	0	288	0	288	442	0	0	0	581	496	213	0	0	0	316
d__Bacteria|k__unknown|p__Pseudomonadota|c__Gammaproteobacteria|o__Pasteurellales|f__Pasteurellaceae|g__Actinobacillus|s__Actinobacillus pleuropneumoniae	0	0	0	382	0	0	0	0	0	0	0	0	0	0	180	0	166	0	355	0	0	0	0	0	0	0	0	0	0	0	0	0	0	0	0	0
d__Eukaryota|k__Viridiplantae|p__Streptophyta|c__Magnoliopsida|o__Solanales|f__Solanaceae|g__Solanum|s__Solanum pennellii	6784	6460	1994	2009	22340	2733	2965	4581	1706	4105	8357	7210	11901	7312	7871	4385	1508	995	11175	6604	4633	4692	3856	9491	4452	5421	21221	10090	2889	2436	3420	5237	1952	3013	7387	5917
d__Bacteria|k__unknown|p__Bacteroidota|c__Flavobacteriia|o__Flavobacteriales|f__Weeksellaceae|g__Kaistella|s__Candidatus Kaistella beijingensis	0	0	304	567	296	0	0	0	0	0	150	0	75	402	0	152	0	0	0	0	707	0	0	0	0	214	0	0	0	0	223	158	0	0	0	0
d__Bacteria|k__unknown|p__Actinomycetota|c__Actinomycetes|o__Pseudonocardiales|f__Pseudonocardiaceae|g__Alloactinosynnema|s__Alloactinosynnema sp. L-07	686	580	0	269	224	0	0	581	115	0	265	0	0	0	0	275	0	0	313	337	0	0	130	0	589	244	196	314	0	0	0	49	0	0	0	0
d__Bacteria|k__unknown|p__Deinococcota|c__Deinococci|o__Deinococcales|f__Deinococcaceae|g__Deinococcus|s__Deinococcus metallilatus	0	199	0	275	0	0	0	0	151	0	0	0	231	87	0	0	0	162	0	0	0	0	0	0	0	0	0	0	0	0	150	158	0	268	0	0
d__Bacteria|k__unknown|p__Actinomycetota|c__Actinomycetes|o__Micrococcales|f__Micrococcaceae|g__Arthrobacter|s__Arthrobacter sp. MMS18-M83	0	0	0	376	0	0	0	0	0	253	0	0	0	217	0	0	357	0	0	0	0	0	0	591	0	90	0	0	0	0	0	942	0	0	0	0
d__Bacteria|k__unknown|p__Pseudomonadota|c__Gammaproteobacteria|o__Xanthomonadales|f__Xanthomonadaceae|g__Xanthomonas|s__Xanthomonas cassavae	184	0	0	1732	0	0	0	0	0	0	0	0	0	0	0	0	0	0	0	0	113	95	0	0	0	146	229	0	280	0	0	0	0	0	0	0
d__Viruses|k__Heunggongvirae|p__Uroviricota|c__Caudoviricetes|o__Crassvirales|f__Intestiviridae|g__Hacihdavirus|s__Hacihdavirus animalis	0	0	231	1201	1445	217	0	0	0	0	6386	6132	0	0	0	0	0	0	0	0	141	429	0	0	0	394	2711	1094	0	0	0	0	0	0	0	0
d__Bacteria|k__unknown|p__Pseudomonadota|c__Gammaproteobacteria|o__Enterobacterales|f__Enterobacteriaceae|g__Citrobacter|s__Citrobacter sp. MGH 55	848	732	82	260	0	0	600	457	450	647	0	0	361	1110	711	1231	1225	629	671	871	739	775	211	0	0	170	360	0	857	835	0	0	0	0	0	0
d__Eukaryota|k__Viridiplantae|p__Streptophyta|c__Magnoliopsida|o__Nymphaeales|f__Nymphaeaceae|g__Nymphaea|s__Nymphaea colorata	1393	2573	1068	747	3165	1812	583	1288	2396	929	1147	2654	1620	1458	988	2905	1926	561	1317	1994	1369	1281	2839	2469	638	2654	4470	3245	1407	1968	3820	2415	2143	2170	1231	531
d__Bacteria|k__unknown|p__Planctomycetota|c__Planctomycetia|o__Pirellulales|f__Lacipirellulaceae|g__Lacipirellula|s__unknown	0	0	0	220	0	0	0	0	0	0	0	0	0	0	0	0	116	0	0	0	0	0	0	0	0	0	0	0	129	0	0	0	0	0	0	0
d__Archaea|k__unknown|p__Euryarchaeota|c__Halobacteria|o__Halobacteriales|f__Halobacteriaceae|g__Halobacterium|s__Halobacterium sp. Gai3-17	341	0	0	308	0	0	0	0	0	0	0	0	0	0	0	0	0	0	113	0	0	0	0	177	82	0	0	0	86	127	128	0	0	0	0	0
d__Bacteria|k__unknown|p__Pseudomonadota|c__Gammaproteobacteria|o__Xanthomonadales|f__Xanthomonadaceae|g__Stenotrophomonas|s__unknown	3242	2675	539	352	106	624	2972	1287	244	2400	4534	1054	2710	633	396	1442	3374	2579	3343	2982	0	413	1205	663	2645	3994	973	411	0	1904	3602	3688	1016	4232	0	382
d__Bacteria|k__unknown|p__Bacteroidota|c__Bacteroidia|o__Marinilabiliales|f__Marinilabiliaceae|g__Alkaliflexus|s__Alkaliflexus sp. Ai-910	504	1237	0	473	0	0	1391	292	687	77	540	960	198	0	74	753	98	0	962	527	892	634	121	881	392	238	237	0	147	302	215	0	163	395	154	0
d__Bacteria|k__unknown|p__Actinomycetota|c__Coriobacteriia|o__Coriobacteriales|f__Atopobiaceae|g__Thermophilibacter|s__Thermophilibacter immobilis	317	877	0	464	2296	960	444	535	1350	2545	0	71	2761	277	194	296	2276	1920	0	559	2212	1441	384	1747	482	951	129	228	1642	3730	1185	2558	711	143	1797	1665
d__Bacteria|k__unknown|p__Actinomycetota|c__Actinomycetes|o__Mycobacteriales|f__Nocardiaceae|g__Prescottella|s__Prescottella equi	0	1225	0	336	613	0	166	186	277	405	0	0	0	79	293	442	124	0	169	478	169	0	0	0	0	304	236	162	0	0	122	0	0	0	104	0
d__Bacteria|k__unknown|p__Bacteroidota|c__Flavobacteriia|o__Flavobacteriales|f__Weeksellaceae|g__Chryseobacterium|s__unknown	1292	2353	2126	1253	2276	699	1910	892	2904	308	612	1188	478	2017	1435	2111	1966	2536	2374	1145	2379	2940	1273	1119	538	2261	952	315	1365	2449	876	1297	1949	1374	741	683
d__Bacteria|k__unknown|p__Bacteroidota|c__Chitinophagia|o__Chitinophagales|f__Chitinophagaceae|g__Chitinophaga|s__Chitinophaga caeni	128	744	0	573	0	0	0	0	810	0	0	0	0	139	0	0	364	0	0	0	0	341	0	149	79	0	1977	1574	281	0	0	0	176	0	89	559
d__Bacteria|k__unknown|p__Pseudomonadota|c__Alphaproteobacteria|o__Hyphomicrobiales|f__Stappiaceae|g__Labrenzia|s__Labrenzia sp. VG12	585	0	0	805	0	133	0	0	231	0	0	0	0	0	879	168	673	0	0	0	0	187	0	0	0	583	0	306	286	117	0	317	0	0	126	123
d__Bacteria|k__unknown|p__Pseudomonadota|c__Gammaproteobacteria|o__Oceanospirillales|f__Oceanospirillaceae|g__Marinobacterium|s__Marinobacterium sediminicola	0	47	0	428	0	0	0	0	0	0	0	0	0	0	0	0	0	78	681	0	0	0	0	0	0	0	0	0	0	0	0	0	0	0	0	0
d__Bacteria|k__unknown|p__Bacteroidota|c__Bacteroidia|o__Bacteroidales|f__Bacteroidaceae|g__Bacteroides|s__Bacteroides sp. D2	326	3055	852	742	547	2037	1052	850	256	831	916	2289	629	337	259	2548	332	1616	1033	636	1390	761	1038	4453	2182	1214	161	0	250	1555	2919	130	3145	1344	1390	1675
d__Bacteria|k__unknown|p__Bacteroidota|c__Bacteroidia|o__Bacteroidales|f__Tannerellaceae|g__Parabacteroides|s__Parabacteroides chongii	1530	3400	1724	1736	2749	2868	1964	2153	1718	1672	2033	5086	3215	722	753	4475	2277	2688	1522	1190	1483	3222	1285	1688	660	2552	390	99	2223	1513	3538	1711	1355	3387	2799	2066
d__Bacteria|k__unknown|p__Pseudomonadota|c__Alphaproteobacteria|o__Parvularculales|f__Parvularculaceae|g__Aquisalinus|s__Aquisalinus flavus	1194	234	0	441	0	0	0	0	0	0	0	2270	418	616	379	225	0	0	186	709	0	506	1725	1543	0	0	1013	367	0	1234	2480	944	0	0	79	143
d__Bacteria|k__unknown|p__Pseudomonadota|c__Gammaproteobacteria|o__Enterobacterales|f__Erwiniaceae|g__Pantoea|s__Pantoea sp. MSR2	1059	0	192	353	523	757	543	516	720	0	880	0	670	470	0	917	0	0	755	635	898	855	311	0	0	0	0	0	556	645	804	1504	1031	0	642	0
d__Bacteria|k__unknown|p__Actinomycetota|c__Actinomycetes|o__Micromonosporales|f__Micromonosporaceae|g__Dactylosporangium|s__Dactylosporangium fulvum	0	251	0	511	0	234	306	0	613	313	252	0	86	117	103	785	319	0	187	0	215	247	109	0	0	109	219	0	215	307	180	640	128	270	195	0
d__Bacteria|k__unknown|p__Actinomycetota|c__Coriobacteriia|o__unknown|f__unknown|g__unknown|s__unknown	1208	393	0	256	143	801	0	0	123	122	926	220	547	594	290	249	1278	542	305	1035	259	122	0	434	0	0	0	156	353	259	508	1895	97	303	850	799
d__Bacteria|k__unknown|p__Pseudomonadota|c__Gammaproteobacteria|o__Moraxellales|f__Moraxellaceae|g__Acinetobacter|s__Acinetobacter radioresistens	0	0	0	779	0	168	313	0	0	0	0	0	0	0	261	0	0	0	0	0	154	0	0	0	0	0	0	0	0	0	0	252	0	0	0	0
d__Bacteria|k__unknown|p__Pseudomonadota|c__Alphaproteobacteria|o__Hyphomicrobiales|f__Stappiaceae|g__Pseudovibrio|s__unknown	0	134	0	1534	0	0	0	0	279	0	0	360	0	428	0	0	0	0	0	0	0	650	0	0	0	82	0	119	0	0	0	147	0	0	0	0
d__Bacteria|k__unknown|p__Pseudomonadota|c__Gammaproteobacteria|o__Enterobacterales|f__Hafniaceae|g__Edwardsiella|s__unknown	161	0	0	375	372	0	1167	0	362	0	0	0	0	345	302	158	523	541	222	0	533	400	168	224	267	332	0	0	0	0	106	321	544	316	386	400
d__Bacteria|k__unknown|p__Pseudomonadota|c__Gammaproteobacteria|o__Oceanospirillales|f__Alcanivoracaceae|g__Alcanivorax|s__Alcanivorax borkumensis	0	0	0	286	0	0	0	0	0	0	0	0	0	0	0	0	0	0	0	0	0	0	0	0	0	0	0	212	0	0	0	0	0	0	0	0
d__Eukaryota|k__Viridiplantae|p__Streptophyta|c__Magnoliopsida|o__Malpighiales|f__Salicaceae|g__Populus|s__Populus trichocarpa	1192	965	759	1475	1999	1412	682	1333	1852	803	1304	3452	465	854	2529	2920	1400	721	2436	1191	3183	2880	1076	4773	394	3610	18016	12381	922	785	3757	1035	1271	1291	2637	1703
d__Bacteria|k__unknown|p__Bacteroidota|c__Flavobacteriia|o__Flavobacteriales|f__Flavobacteriaceae|g__Flavobacterium|s__Flavobacterium commune	151	0	0	249	349	0	0	0	0	0	0	0	110	550	0	1063	0	0	0	0	0	0	276	73	185	0	0	0	0	245	0	0	0	0	157	213
d__Bacteria|k__unknown|p__Pseudomonadota|c__Gammaproteobacteria|o__Cellvibrionales|f__Cellvibrionaceae|g__Teredinibacter|s__Teredinibacter haidensis	0	886	0	433	0	2050	0	0	0	0	734	1551	0	0	0	0	164	1338	0	0	0	0	0	0	0	0	0	0	0	0	0	0	0	0	0	0
d__Bacteria|k__unknown|p__Pseudomonadota|c__Gammaproteobacteria|o__Enterobacterales|f__Enterobacteriaceae|g__Citrobacter|s__unknown	8208	7490	1005	777	2232	339	2665	3184	3706	4073	2668	3647	10225	5182	3296	3530	6766	6222	7390	2165	9375	3589	1913	1683	796	1216	3115	1537	3781	5046	2333	2544	289	1665	1141	280
d__Bacteria|k__unknown|p__Bacteroidota|c__Bacteroidia|o__Bacteroidales|f__Prevotellaceae|g__Prevotella|s__Prevotella fusca	19891	15201	9984	4376	21335	17493	21499	16408	11219	9228	15108	34371	5151	5743	8879	23630	10351	8682	15355	14604	14674	21877	32182	22848	6625	15682	8026	2254	10143	12478	15823	11389	16237	13493	19059	16808
d__Bacteria|k__unknown|p__Pseudomonadota|c__Alphaproteobacteria|o__Rhodobacterales|f__Paracoccaceae|g__Paracoccus|s__Paracoccus marcusii	0	1306	0	303	0	0	0	0	0	0	0	0	298	0	0	0	0	1059	0	0	0	220	1155	867	645	333	0	92	0	0	1901	2667	1251	560	881	885
d__Bacteria|k__unknown|p__Deinococcota|c__Deinococci|o__Trueperales|f__Trueperaceae|g__Truepera|s__Truepera radiovictrix	0	0	0	299	0	0	0	0	0	0	0	0	0	0	0	0	0	0	0	0	0	0	0	0	0	0	0	0	0	0	0	0	0	0	0	0
d__Bacteria|k__unknown|p__Bacteroidota|c__Bacteroidia|o__Bacteroidales|f__Porphyromonadaceae|g__Porphyromonas|s__Porphyromonas sp. oral taxon 275	6250	8379	1134	1229	1527	519	1368	990	2914	2612	2050	5705	1112	201	956	2663	15544	6760	2448	584	949	1038	2134	2640	212	1395	1048	1061	3016	3197	6004	7222	4247	5988	1737	773
d__Bacteria|k__unknown|p__Pseudomonadota|c__Gammaproteobacteria|o__Aeromonadales|f__Aeromonadaceae|g__Aeromonas|s__Aeromonas hydrophila	500	1594	174	476	728	0	194	1006	2698	1941	212	433	1724	818	1882	2418	6611	4640	2582	4110	188	3055	18286	2721	333	1523	1229	489	1746	4696	226	300	1545	778	639	10819
d__Bacteria|k__unknown|p__Pseudomonadota|c__Betaproteobacteria|o__Burkholderiales|f__Comamonadaceae|g__Ottowia|s__Ottowia testudinis	0	979	0	271	102	169	0	0	821	671	386	1386	0	378	502	373	0	0	96	0	289	112	247	0	496	829	505	464	0	0	0	0	436	691	139	546
d__Eukaryota|k__Viridiplantae|p__Streptophyta|c__Magnoliopsida|o__Proteales|f__Proteaceae|g__Macadamia|s__Macadamia integrifolia	4260	7262	2203	3046	4971	4123	3448	2161	3185	4350	6087	6176	2060	3515	2559	4680	3968	4087	3701	2235	2623	7095	3403	5643	1707	2204	6395	2969	3097	2942	4730	8701	3987	7210	4858	1573
d__Eukaryota|k__Fungi|p__Ascomycota|c__Sordariomycetes|o__Hypocreales|f__Hypocreaceae|g__Trichoderma|s__Trichoderma breve	0	100	0	427	595	826	409	502	157	0	0	0	189	843	0	0	94	125	116	0	0	0	0	255	0	212	209	0	515	415	414	176	814	2227	162	0
d__Bacteria|k__unknown|p__Actinomycetota|c__Actinomycetes|o__Micrococcales|f__Microbacteriaceae|g__unknown|s__unknown	449	1932	176	1124	0	677	0	367	2102	1992	2803	1983	2372	1373	136	2651	2793	1419	2250	313	2556	1458	531	1427	170	872	1138	1268	853	1750	829	735	586	2159	733	470
d__Bacteria|k__unknown|p__Pseudomonadota|c__Gammaproteobacteria|o__Xanthomonadales|f__Xanthomonadaceae|g__Xanthomonas|s__unknown	2021	2525	490	593	384	414	566	408	686	0	3199	6274	713	795	1478	1704	914	3131	2317	2436	501	2587	394	2587	111	516	805	2395	678	0	1334	3650	2647	1710	188	534
d__Bacteria|k__unknown|p__Pseudomonadota|c__Gammaproteobacteria|o__Xanthomonadales|f__Xanthomonadaceae|g__Pseudoxanthomonas|s__Pseudoxanthomonas suwonensis	138	0	270	394	143	0	0	0	0	0	912	1198	738	326	0	251	244	0	516	1200	185	768	179	389	0	49	0	219	230	175	385	0	0	311	403	104
d__Eukaryota|k__Viridiplantae|p__Streptophyta|c__Magnoliopsida|o__Poales|f__Poaceae|g__Sorghum|s__Sorghum bicolor	652	1309	415	1269	1375	1553	593	354	432	1966	2558	2745	1135	511	6087	2092	737	1686	1859	833	908	1175	380	232	406	2000	770	520	263	458	1328	1447	795	1934	493	239
d__Eukaryota|k__Viridiplantae|p__Streptophyta|c__Magnoliopsida|o__Fagales|f__Juglandaceae|g__Juglans|s__Juglans microcarpa x Juglans regia	1911	1921	697	1879	5226	5049	1285	552	308	768	2083	1146	344	853	1497	1204	750	1143	1506	1058	981	2680	1999	6891	2000	4941	5594	1831	967	1401	1538	1378	1376	1906	1995	2172
d__Bacteria|k__unknown|p__Bacillota|c__Bacilli|o__Bacillales|f__Paenibacillaceae|g__Paenibacillus|s__Paenibacillus lutimineralis	1021	108	0	375	190	0	100	0	0	0	0	135	88	390	169	122	137	0	0	0	151	342	288	661	1154	1336	990	0	0	0	135	181	396	116	489	0
d__Bacteria|k__unknown|p__Pseudomonadota|c__Gammaproteobacteria|o__Alteromonadales|f__Colwelliaceae|g__Colwellia|s__Colwellia sp. Arc7-D	0	0	0	169	0	0	0	0	0	0	0	0	0	0	0	0	0	0	0	0	0	0	0	102	0	0	0	0	0	0	0	0	0	0	0	0
d__Bacteria|k__unknown|p__Bacteroidota|c__Flavobacteriia|o__Flavobacteriales|f__Flavobacteriaceae|g__Zunongwangia|s__Zunongwangia sp. HRR-M8	0	0	0	793	0	0	0	0	100	0	0	0	0	0	0	0	0	0	0	208	0	0	0	384	0	0	0	0	254	0	0	0	0	0	0	0
d__Viruses|k__Heunggongvirae|p__Uroviricota|c__Caudoviricetes|o__Crassvirales|f__Intestiviridae|g__Whopevirus|s__Whopevirus animalis	0	0	0	196	0	0	0	0	0	0	0	0	0	0	0	0	0	0	0	0	0	0	0	0	0	0	483	182	0	0	0	0	0	0	0	0
d__Bacteria|k__unknown|p__Myxococcota|c__Myxococcia|o__Myxococcales|f__Archangiaceae|g__Archangium|s__Archangium violaceum	1389	1032	568	585	352	0	482	1608	1497	2133	1749	0	138	214	1236	0	0	1077	379	126	192	1315	1433	0	389	420	299	184	263	2078	141	3063	1014	122	1711	111
d__Bacteria|k__unknown|p__Pseudomonadota|c__Gammaproteobacteria|o__Moraxellales|f__Moraxellaceae|g__Acinetobacter|s__Acinetobacter sp. TGL-Y2	0	0	0	714	0	0	0	706	0	0	527	2038	0	571	0	0	103	227	162	204	0	115	0	0	120	0	0	0	150	0	0	0	0	0	0	0
d__Eukaryota|k__Fungi|p__Ascomycota|c__Saccharomycetes|o__Saccharomycetales|f__Saccharomycetaceae|g__Tetrapisispora|s__Tetrapisispora phaffii	274	151	0	210	0	140	0	0	180	0	0	0	233	402	0	319	0	0	824	549	0	0	124	0	0	1099	680	318	0	174	0	0	0	0	0	0
d__Bacteria|k__unknown|p__Bacillota|c__Clostridia|o__Eubacteriales|f__Oscillospiraceae|g__unknown|s__unknown	17507	23512	809	1175	2727	2012	7586	7804	51512	28556	6703	8809	27132	12845	2407	4794	6874	9030	11538	11714	17113	11012	8749	9315	4060	9290	13580	7472	8166	10254	19081	30170	9629	8729	13190	7539
d__Eukaryota|k__Viridiplantae|p__Streptophyta|c__Magnoliopsida|o__Brassicales|f__Brassicaceae|g__Brassica|s__unknown	3238	6433	1504	1840	4472	2666	1392	1676	2390	1615	2307	3548	1312	1505	2508	5755	1253	2195	1347	909	2996	4285	3024	3978	1571	3368	5467	2657	1534	1647	3266	1515	5234	5596	1567	1184
d__Bacteria|k__unknown|p__Bacillota|c__Bacilli|o__Lactobacillales|f__Enterococcaceae|g__Enterococcus|s__Enterococcus thailandicus	0	0	0	424	0	0	0	0	0	0	0	0	0	0	139	0	0	0	0	0	0	0	0	0	0	0	208	75	0	0	490	0	0	0	0	0
d__Bacteria|k__unknown|p__Pseudomonadota|c__Betaproteobacteria|o__Rhodocyclales|f__Rhodocyclaceae|g__Aromatoleum|s__Aromatoleum petrolei	0	2468	866	240	0	0	2085	250	2698	1077	0	0	2556	2376	1925	1095	4477	4209	2122	2013	2346	3489	203	0	375	1054	916	233	1915	0	0	0	0	0	0	0
d__Bacteria|k__unknown|p__Bacillota|c__Bacilli|o__Bacillales|f__Paenibacillaceae|g__Paenibacillus|s__unknown	12423	18170	2108	812	5183	6494	8603	6207	7747	5396	4790	6475	9322	5831	4525	10015	5151	3769	11297	8394	8547	8723	6069	5544	3982	7365	10013	5454	4437	6628	9542	10340	8419	15972	6601	3330
d__Bacteria|k__unknown|p__Bacillota|c__Negativicutes|o__unknown|f__unknown|g__unknown|s__unknown	2872	3755	458	611	3283	1925	2221	2329	1854	2124	1548	3156	1866	493	1109	1010	3105	2740	1267	3121	3743	1711	99	375	1452	552	1537	1637	4052	4188	3765	8738	2178	5191	1832	1624
d__Bacteria|k__unknown|p__Pseudomonadota|c__Alphaproteobacteria|o__Sphingomonadales|f__Sphingomonadaceae|g__Sphingomonas|s__Sphingomonas donggukensis	0	0	0	236	0	0	0	0	0	0	0	0	0	0	0	0	0	0	0	109	0	0	0	400	0	1785	0	0	0	635	171	385	957	404	0	0
d__Bacteria|k__unknown|p__Pseudomonadota|c__Gammaproteobacteria|o__Pseudomonadales|f__Pseudomonadaceae|g__Pseudomonas|s__Pseudomonas agarici	0	0	0	266	0	0	154	0	126	312	103	198	1007	0	0	0	323	212	0	104	0	92	238	90	185	0	0	298	0	168	0	194	206	0	0	0
d__Bacteria|k__unknown|p__Bacillota|c__Negativicutes|o__Acidaminococcales|f__Acidaminococcaceae|g__Acidaminococcus|s__Acidaminococcus intestini	2654	656	877	737	913	1002	1581	1245	2129	670	4203	4161	767	1750	1729	5036	884	2372	542	2479	2195	1610	1211	1739	1884	2865	3528	3660	1304	1754	4932	8676	2581	5441	1797	2455
d__Bacteria|k__unknown|p__Bacillota|c__Clostridia|o__Eubacteriales|f__Oscillospiraceae|g__Caproiciproducens|s__Caproiciproducens sp. NJN-50	5381	8580	568	1611	1855	2118	2455	5131	10517	6711	1324	2821	5602	2898	1049	1557	1986	2768	3851	4045	7164	9126	2511	5524	1085	1923	4636	5492	2814	2788	8606	5053	1988	5817	3917	1574
d__Bacteria|k__unknown|p__Bacillota|c__Bacilli|o__Bacillales|f__Bacillaceae|g__Alkalihalobacillus|s__Alkalihalobacillus lehensis	0	0	0	260	0	0	0	0	0	0	0	0	0	0	248	0	0	0	0	0	203	0	0	0	0	0	0	0	0	284	0	0	0	75	0	0
d__Bacteria|k__unknown|p__Pseudomonadota|c__Alphaproteobacteria|o__Hyphomicrobiales|f__Rhizobiaceae|g__Agrobacterium|s__Agrobacterium tumefaciens	422	939	158	581	184	2393	332	932	1579	1675	466	411	1615	1580	462	619	1708	1039	2028	2974	1938	250	151	1011	807	427	2433	1299	1090	3228	2304	1278	0	3021	4166	330
d__Bacteria|k__unknown|p__Pseudomonadota|c__Gammaproteobacteria|o__Xanthomonadales|f__Xanthomonadaceae|g__Pseudolysobacter|s__Pseudolysobacter antarcticus	0	219	0	678	0	0	677	150	0	0	0	0	143	0	0	0	122	0	455	403	0	0	0	0	95	0	0	0	76	0	1324	0	0	0	0	0
d__Bacteria|k__unknown|p__Bacillota|c__Clostridia|o__Eubacteriales|f__Oscillospiraceae|g__Solibaculum|s__Solibaculum mannosilyticum	6965	11620	230	856	1129	2025	3507	1729	5476	1698	2399	4158	3389	1193	2186	5565	1394	2439	3926	3596	4710	3332	4260	4440	974	3003	4834	3067	3060	2726	1860	5664	2130	3823	4243	2501
d__Bacteria|k__unknown|p__Myxococcota|c__unknown|o__Polyangiales|f__Sandaracinaceae|g__Sandaracinus|s__Sandaracinus amylolyticus	0	349	131	425	0	0	182	139	158	381	0	184	1200	0	169	939	311	1074	0	0	0	355	0	0	121	290	0	168	147	123	234	514	331	309	0	448
d__Bacteria|k__unknown|p__Pseudomonadota|c__Alphaproteobacteria|o__Caulobacterales|f__Caulobacteraceae|g__Phenylobacterium|s__Phenylobacterium sp. LH3H17	0	0	0	1825	0	0	235	207	0	118	0	0	0	0	0	0	0	454	0	236	0	0	0	0	0	0	165	0	0	0	0	0	0	0	0	0
d__Eukaryota|k__Viridiplantae|p__Streptophyta|c__Magnoliopsida|o__Rosales|f__Rosaceae|g__Malus|s__Malus sylvestris	1380	1747	1195	544	870	1379	567	495	1208	678	1005	410	163	243	730	1945	200	268	915	716	1212	474	135	414	167	189	5070	2858	0	745	1626	999	1279	451	0	136
d__Eukaryota|k__Viridiplantae|p__Streptophyta|c__Magnoliopsida|o__Fabales|f__Fabaceae|g__Arachis|s__unknown	6717	5596	6451	6515	11324	16741	5601	3658	5799	3065	6434	9545	7587	2788	3658	7511	4627	3727	6004	6175	9566	10349	13631	6638	3866	7543	29153	13788	4757	5758	4107	2409	4257	7015	2270	4223
d__Eukaryota|k__Viridiplantae|p__Streptophyta|c__Magnoliopsida|o__Fagales|f__Juglandaceae|g__Juglans|s__Juglans regia	2129	2332	407	1174	7148	1765	666	1846	956	1215	1015	200	1730	1077	982	4014	2634	2652	3704	1036	1639	2800	1042	3898	440	3314	9450	5340	972	1940	1757	1197	1809	1476	3210	3763
d__Eukaryota|k__Viridiplantae|p__Streptophyta|c__Magnoliopsida|o__Brassicales|f__Brassicaceae|g__Brassica|s__Brassica oleracea	1039	599	538	314	1978	1593	508	1455	302	379	1283	632	245	323	842	3451	439	660	2889	1236	347	1276	2627	1852	0	453	3929	960	565	887	3341	530	1057	889	0	325
d__Bacteria|k__unknown|p__Bacillota|c__Clostridia|o__Eubacteriales|f__Lachnospiraceae|g__Anaerostipes|s__Anaerostipes rhamnosivorans	526	635	101	630	624	440	179	632	980	581	531	1368	260	1208	814	660	438	728	369	613	663	929	535	543	699	1895	1997	4573	270	296	226	839	930	508	788	285
d__Eukaryota|k__Viridiplantae|p__Streptophyta|c__Magnoliopsida|o__Poales|f__Poaceae|g__Lolium|s__Lolium rigidum	3698	4957	2747	1729	5635	2126	3325	872	2724	1723	8760	3108	561	2500	1987	10293	1457	1730	3495	3230	1483	2784	5593	3756	1174	3451	8643	3512	2941	4348	2626	5230	4024	4938	10962	9237
d__Bacteria|k__unknown|p__Bacillota|c__Clostridia|o__Eubacteriales|f__Oscillospiraceae|g__Vescimonas|s__Vescimonas fastidiosa	10285	16039	422	711	3329	3591	4642	6093	12387	12215	8335	10955	25831	18918	1450	8491	18407	13503	9422	12353	20028	13977	13619	14296	3554	4642	9640	3379	15023	11607	14076	31807	8713	14680	13409	20766
d__Bacteria|k__unknown|p__Pseudomonadota|c__Alphaproteobacteria|o__Minwuiales|f__Minwuiaceae|g__Minwuia|s__unknown	511	0	0	300	0	0	204	0	0	236	0	0	0	0	0	0	0	0	0	0	0	0	0	0	0	312	0	0	0	0	580	0	0	0	0	183
d__Bacteria|k__unknown|p__Actinomycetota|c__Actinomycetes|o__Micrococcales|f__Microbacteriaceae|g__Microcella|s__unknown	113	0	0	207	156	130	0	0	131	0	524	689	0	137	159	460	0	0	0	243	604	947	0	388	0	0	0	0	0	244	0	106	0	0	0	0
d__Bacteria|k__unknown|p__Pseudomonadota|c__Gammaproteobacteria|o__Pasteurellales|f__Pasteurellaceae|g__Actinobacillus|s__Actinobacillus equuli	0	1875	0	345	0	156	87	0	2055	0	0	0	136	2429	2342	780	3621	88	0	2176	0	3136	0	268	162	0	876	645	0	0	0	150	0	0	0	0
d__Bacteria|k__unknown|p__Bacillota|c__Clostridia|o__Halanaerobiales|f__unknown|g__Anoxybacter|s__Anoxybacter fermentans	0	0	202	432	314	174	662	0	683	0	0	0	424	0	300	0	0	0	0	0	914	648	0	0	0	0	60	0	0	0	0	257	143	86	378	146
d__Bacteria|k__unknown|p__Bacteroidota|c__Bacteroidia|o__Bacteroidales|f__Prevotellaceae|g__Paraprevotella|s__Paraprevotella clara	2864	8475	1073	2932	8059	10530	2894	3252	9970	6991	9115	12991	1250	1989	1646	5062	3812	3612	4399	6790	2313	2628	2249	6414	1486	5725	3406	1463	7546	7709	4820	6453	3699	3534	2807	1882
d__Bacteria|k__unknown|p__Bacillota|c__Bacilli|o__Lactobacillales|f__Streptococcaceae|g__Streptococcus|s__Streptococcus salivarius	0	0	103	276	231	0	72	241	0	0	91	0	511	254	613	1198	207	0	0	0	0	0	0	0	0	0	0	0	0	0	0	0	0	73	0	66
d__Bacteria|k__unknown|p__Actinomycetota|c__Actinomycetes|o__Bifidobacteriales|f__Bifidobacteriaceae|g__Bifidobacterium|s__Bifidobacterium pseudolongum	913	3362	374	575	958	1305	881	2250	2003	3788	656	567	1536	286	293	870	1196	393	21492	30490	669	858	18581	522	110	492	780	544	327	593	10040	4532	143	15666	18983	2275
d__Bacteria|k__unknown|p__Bacteroidota|c__Flavobacteriia|o__Flavobacteriales|f__Flavobacteriaceae|g__Bizionia|s__Bizionia sp. M204	0	0	0	223	0	0	0	0	0	0	0	0	0	0	0	0	0	0	0	0	0	0	0	0	0	0	165	0	0	0	0	0	0	0	0	0
d__Bacteria|k__unknown|p__Bacteroidota|c__Cytophagia|o__Cytophagales|f__Fulvivirgaceae|g__Fulvivirga|s__Fulvivirga lutea	0	0	0	268	0	704	0	0	346	0	0	0	0	0	240	0	149	136	0	0	0	0	0	0	91	300	234	260	223	0	0	0	0	0	0	0
d__Bacteria|k__unknown|p__Bacteroidota|c__Chitinophagia|o__Chitinophagales|f__Chitinophagaceae|g__Chitinophaga|s__Chitinophaga alhagiae	194	111	0	439	159	0	0	0	0	0	0	1157	0	0	0	328	0	0	0	113	0	0	0	333	0	0	104	0	0	0	104	0	632	229	0	0
d__Eukaryota|k__Viridiplantae|p__Streptophyta|c__Magnoliopsida|o__Brassicales|f__Brassicaceae|g__Camelina|s__Camelina sativa	4016	2579	895	986	2457	1400	1019	2979	1586	1064	43038	46529	1477	715	1398	5068	1215	141	3649	819	3599	1846	1279	1288	271	2712	5753	1859	361	1898	2141	1651	2143	4890	1134	2253
d__Bacteria|k__unknown|p__Bacillota|c__Clostridia|o__Eubacteriales|f__Eubacteriaceae|g__Eubacterium|s__Eubacterium limosum	2305	2196	174	821	0	481	809	305	469	1141	1490	1375	1722	1083	0	631	1060	335	2085	1390	743	485	638	953	0	1147	1397	925	770	778	454	1791	588	821	240	1227
d__Bacteria|k__unknown|p__Pseudomonadota|c__Gammaproteobacteria|o__Enterobacterales|f__Enterobacteriaceae|g__Enterobacter|s__Enterobacter cloacae	17778	21668	376	1057	2085	0	1009	7916	3155	2329	5551	7236	2106	2704	9620	5856	3946	5874	5196	4026	5348	4589	341	2070	616	2275	6108	3780	2168	3222	2697	5405	1351	3314	251	270
d__Bacteria|k__unknown|p__Bacillota|c__Clostridia|o__Eubacteriales|f__Oscillospiraceae|g__Ruminococcus|s__Ruminococcus gauvreauii	1404	2897	0	169	522	353	239	370	2511	329	147	711	1591	503	543	2281	475	254	2358	1978	1557	1932	279	221	95	1584	3377	3288	1020	372	1220	1565	1365	1943	1213	1229
d__Bacteria|k__unknown|p__Pseudomonadota|c__Gammaproteobacteria|o__Pseudomonadales|f__Pseudomonadaceae|g__Pseudomonas|s__Pseudomonas trivialis	0	178	0	235	0	0	0	0	275	229	0	0	171	0	0	331	0	171	0	0	0	0	0	0	263	410	525	0	0	115	0	0	0	0	0	0
d__Bacteria|k__unknown|p__Pseudomonadota|c__Betaproteobacteria|o__Burkholderiales|f__Comamonadaceae|g__Simplicispira|s__Simplicispira suum	0	226	0	1254	0	0	0	1458	0	1894	0	0	0	1017	0	0	0	1665	0	0	0	0	893	0	0	1621	0	0	1862	0	0	0	0	0	0	0
d__Bacteria|k__unknown|p__Campylobacterota|c__Epsilonproteobacteria|o__Nautiliales|f__Nitratiruptoraceae|g__Nitratiruptor|s__Nitratiruptor sp. SB155-2	0	0	0	185	0	0	0	0	0	0	0	0	0	0	0	0	0	0	0	0	0	148	0	0	0	198	0	0	0	0	0	0	0	0	0	0
d__Bacteria|k__unknown|p__Pseudomonadota|c__Alphaproteobacteria|o__Sphingomonadales|f__Sphingomonadaceae|g__Parasphingorhabdus|s__Parasphingorhabdus halotolerans	0	0	0	208	242	0	0	0	94	124	0	0	151	0	0	0	176	0	0	0	0	0	0	0	0	0	0	0	0	0	0	0	329	90	0	0
d__Viruses|k__Bamfordvirae|p__Nucleocytoviricota|c__Megaviricetes|o__Pimascovirales|f__Iridoviridae|g__Ranavirus|s__unknown	0	0	0	327	0	0	0	0	0	0	0	0	0	0	0	0	0	0	244	0	0	0	0	0	0	0	0	0	0	0	0	0	0	0	0	0
d__Bacteria|k__unknown|p__Bacillota|c__Clostridia|o__Eubacteriales|f__Clostridiaceae|g__Clostridium|s__Clostridium perfringens	1566	799	629	699	499	1545	502	998	146	0	0	405	0	73	1584	1194	716	0	147	962	250	784	849	497	0	815	4247	454	211	59	1160	2622	0	1169	914	96
d__Bacteria|k__unknown|p__Pseudomonadota|c__Alphaproteobacteria|o__Rhodobacterales|f__Roseobacteraceae|g__Loktanella|s__Loktanella salsilacus	471	0	0	349	677	200	550	635	0	79	916	0	330	0	300	275	0	0	0	413	0	0	0	0	0	139	0	1210	0	0	506	727	0	0	0	0
d__Bacteria|k__unknown|p__Bacillota|c__Clostridia|o__Eubacteriales|f__Oscillospiraceae|g__Acetivibrio|s__Acetivibrio saccincola	77	0	0	414	0	423	0	0	110	0	0	0	0	436	699	125	0	1099	1207	0	101	217	0	0	0	0	345	387	0	0	0	0	0	0	202	328
d__Bacteria|k__unknown|p__Pseudomonadota|c__Gammaproteobacteria|o__Chromatiales|f__Chromatiaceae|g__Thiocystis|s__Thiocystis violascens	323	907	0	277	0	0	0	0	0	0	0	0	810	101	202	0	189	142	1174	145	172	0	377	152	174	288	86	331	247	0	136	256	142	211	0	181
d__Eukaryota|k__Viridiplantae|p__Streptophyta|c__Magnoliopsida|o__Poales|f__Poaceae|g__Setaria|s__unknown	648	1577	458	649	338	297	288	616	515	0	950	1219	205	94	767	641	639	178	1609	1662	335	447	583	353	0	746	1492	199	458	426	0	623	963	3294	784	161
d__Bacteria|k__unknown|p__Pseudomonadota|c__Gammaproteobacteria|o__Enterobacterales|f__Morganellaceae|g__Arsenophonus|s__Arsenophonus nasoniae	0	0	0	282	0	0	0	0	0	0	0	75	0	0	0	0	0	0	0	0	0	0	0	167	0	0	335	0	0	0	0	0	728	1039	0	0
d__Bacteria|k__unknown|p__Actinomycetota|c__Actinomycetes|o__Kitasatosporales|f__Streptomycetaceae|g__Streptomyces|s__Streptomyces sp. SH5	0	0	0	374	0	0	0	0	0	0	0	0	0	0	0	264	0	0	0	0	0	0	0	0	0	0	0	244	0	0	0	0	0	0	0	0
d__Bacteria|k__unknown|p__Pseudomonadota|c__Betaproteobacteria|o__Rhodocyclales|f__Azonexaceae|g__Dechloromonas|s__Dechloromonas sp. TW-R-39-2	0	176	0	216	0	0	0	0	0	0	0	0	0	77	0	0	142	0	0	0	0	0	161	107	0	0	0	0	0	0	0	239	0	118	185	0
d__Bacteria|k__unknown|p__Pseudomonadota|c__Betaproteobacteria|o__Burkholderiales|f__Oxalobacteraceae|g__Telluria|s__Telluria chitinolytica	673	1425	0	181	201	159	1109	370	0	1245	742	621	0	707	408	540	0	369	1028	2437	0	2105	392	1108	0	675	134	0	0	714	1809	0	0	0	623	0
d__Viruses|k__Heunggongvirae|p__Uroviricota|c__Caudoviricetes|o__Crassvirales|f__Steigviridae|g__Kahnovirus|s__unknown	0	0	0	165	0	0	0	0	0	0	0	0	0	0	0	0	0	0	0	0	0	0	0	0	0	0	0	0	0	0	0	0	0	0	0	0
d__Bacteria|k__unknown|p__Bacteroidota|c__Flavobacteriia|o__Flavobacteriales|f__Flavobacteriaceae|g__unknown|s__unknown	2208	2099	0	1842	6734	5192	2065	228	651	1388	7854	10157	862	1208	2457	2290	860	615	9228	6492	2102	668	1372	3835	230	1537	9212	825	1214	750	5906	7925	5880	6545	1519	2534
d__Bacteria|k__unknown|p__Bacteroidota|c__Flavobacteriia|o__Flavobacteriales|f__Weeksellaceae|g__Chryseobacterium|s__Chryseobacterium daecheongense	351	196	0	375	0	0	0	0	0	0	425	0	0	0	153	0	0	0	0	0	0	0	0	136	0	0	0	0	0	0	0	0	128	0	0	0
d__Eukaryota|k__Viridiplantae|p__Streptophyta|c__Magnoliopsida|o__Fagales|f__Fagaceae|g__Quercus|s__unknown	1802	1211	477	1278	1004	1360	472	562	650	108	340	2004	698	449	3107	1493	125	104	843	1204	2291	1392	706	1329	516	949	2342	1344	123	70	997	761	116	1311	696	685
d__Bacteria|k__unknown|p__Actinomycetota|c__Actinomycetes|o__Pseudonocardiales|f__Pseudonocardiaceae|g__Saccharomonospora|s__Saccharomonospora xinjiangensis	0	366	0	329	0	0	0	0	176	349	249	233	0	0	0	0	658	383	0	0	333	207	0	0	0	0	0	0	0	0	0	0	0	0	0	221
d__Bacteria|k__unknown|p__Actinomycetota|c__Actinomycetes|o__Micrococcales|f__Dermacoccaceae|g__Luteipulveratus|s__Luteipulveratus mongoliensis	722	219	0	156	0	308	0	195	164	0	0	0	75	146	0	1150	0	0	0	0	0	0	336	0	0	0	0	0	0	0	0	0	0	100	0	0
d__Bacteria|k__unknown|p__Mycoplasmatota|c__Mollicutes|o__Mycoplasmatales|f__Mycoplasmataceae|g__Mycoplasmopsis|s__Mycoplasmopsis citelli	0	0	0	224	0	0	0	159	0	0	0	0	0	0	0	241	0	0	86	0	0	0	81	0	0	0	0	170	333	0	0	0	0	0	0	0
d__Archaea|k__unknown|p__Euryarchaeota|c__Methanobacteria|o__Methanobacteriales|f__Methanobacteriaceae|g__Methanobrevibacter|s__Methanobrevibacter sp. TLL-48-HuF1	0	0	1803	2892	0	0	907	1235	143	0	91	0	0	1294	0	0	932	2684	0	0	3078	2833	4125	8056	927	2921	363	0	2101	3767	117	0	0	0	5231	4437
d__Bacteria|k__unknown|p__Pseudomonadota|c__Gammaproteobacteria|o__Moraxellales|f__Moraxellaceae|g__Acinetobacter|s__Acinetobacter indicus	0	111	162	213	410	158	0	314	764	0	1544	1132	0	0	311	345	0	0	0	377	0	0	0	0	0	711	0	306	186	159	0	0	0	0	0	0
d__Bacteria|k__unknown|p__Bacteroidota|c__Flavobacteriia|o__Flavobacteriales|f__Flavobacteriaceae|g__Myroides|s__Myroides sp. ZB35	0	0	0	260	250	0	0	0	0	0	0	0	0	0	0	0	0	0	0	0	0	0	0	0	0	137	0	0	0	0	0	0	0	0	0	0
d__Bacteria|k__unknown|p__Bacteroidota|c__Cytophagia|o__Cytophagales|f__Hymenobacteraceae|g__Pontibacter|s__Pontibacter russatus	605	1153	0	479	457	1008	539	374	591	841	813	1415	0	615	218	521	3468	1189	388	662	0	453	149	64	257	974	1974	0	981	476	520	904	0	1534	202	848
d__Eukaryota|k__Viridiplantae|p__Streptophyta|c__Magnoliopsida|o__Arecales|f__Arecaceae|g__Phoenix|s__Phoenix dactylifera	784	928	2242	2900	3735	2390	881	847	1434	1458	6650	2924	677	1283	2025	2698	4888	4729	1488	1394	2865	2190	4942	2455	1108	917	5251	1581	107	1106	1364	2103	1921	2421	2284	374
d__Bacteria|k__unknown|p__Bacillota|c__Clostridia|o__Eubacteriales|f__Lachnospiraceae|g__Dorea|s__Dorea longicatena	4753	5949	796	353	618	252	2500	1961	2005	1484	1384	4134	4713	5607	2227	3966	2782	2928	3850	3503	5679	5248	737	1772	1305	3251	3869	2306	697	2622	1506	4399	1579	1153	1532	156
d__Eukaryota|k__Fungi|p__Basidiomycota|c__Tremellomycetes|o__Tremellales|f__Cryptococcaceae|g__Cryptococcus|s__unknown	227	69	446	193	0	0	131	0	0	234	0	0	181	253	0	0	160	99	0	151	0	0	0	0	117	330	0	0	0	0	0	0	0	369	0	0
d__Eukaryota|k__Fungi|p__Ascomycota|c__Sordariomycetes|o__Magnaporthales|f__Pyriculariaceae|g__Pyricularia|s__Pyricularia oryzae	142	225	0	302	0	302	0	192	147	0	479	0	0	279	0	0	0	1247	0	0	0	169	0	0	130	0	0	419	0	172	0	608	148	352	0	0
d__Bacteria|k__unknown|p__Bacteroidota|c__Bacteroidia|o__Bacteroidales|f__Tannerellaceae|g__Parabacteroides|s__Parabacteroides distasonis	2430	1361	925	764	3678	4246	2446	1488	2565	3049	7180	2424	1213	605	1398	1480	2740	5215	1239	2624	1465	1667	6284	5454	2030	5337	1269	1269	1592	899	2981	2323	3013	5801	6043	5855
d__Bacteria|k__unknown|p__Pseudomonadota|c__Alphaproteobacteria|o__Rhodobacterales|f__Roseobacteraceae|g__Phaeobacter|s__Phaeobacter porticola	0	0	0	207	0	0	0	271	0	213	0	0	0	168	0	0	0	0	0	0	0	0	0	0	0	0	0	0	0	0	0	0	0	0	0	293
d__Bacteria|k__unknown|p__Bacteroidota|c__Bacteroidia|o__Bacteroidales|f__Dysgonomonadaceae|g__Proteiniphilum|s__Proteiniphilum propionicum	704	1119	100	589	229	354	1494	126	1232	679	1853	1692	118	278	838	1043	0	3221	160	380	0	466	550	153	347	325	593	251	875	0	574	766	710	796	148	1223
d__Bacteria|k__unknown|p__Bacteroidota|c__Flavobacteriia|o__Flavobacteriales|f__Flavobacteriaceae|g__Kordia|s__Kordia antarctica	0	292	360	657	0	479	0	0	0	0	0	0	99	737	0	0	0	0	242	138	0	0	0	0	0	130	0	240	0	0	147	192	280	596	0	0
d__Bacteria|k__unknown|p__Acidobacteriota|c__Terriglobia|o__Terriglobales|f__Acidobacteriaceae|g__Terriglobus|s__Terriglobus roseus	710	107	0	417	123	100	980	604	252	250	0	0	0	66	86	641	92	0	226	0	126	0	0	0	0	319	139	0	266	232	181	653	185	0	0	0
d__Bacteria|k__unknown|p__Pseudomonadota|c__Gammaproteobacteria|o__Enterobacterales|f__Budviciaceae|g__Limnobaculum|s__Limnobaculum parvum	0	0	0	267	0	0	0	0	0	0	101	0	0	0	263	710	0	0	1629	0	0	0	211	0	0	688	0	0	0	0	0	0	0	0	183	0
d__Bacteria|k__unknown|p__Cyanobacteriota|c__Cyanophyceae|o__Chroococcales|f__Geminocystaceae|g__Cyanobacterium|s__Cyanobacterium aponinum	0	0	0	272	170	0	170	316	0	0	0	0	0	0	119	0	0	0	0	107	164	0	145	81	0	188	0	0	0	0	0	0	0	0	151	0
d__Bacteria|k__unknown|p__Bacteroidota|c__Bacteroidia|o__Bacteroidales|f__Bacteroidaceae|g__Bacteroides|s__Bacteroides luhongzhouii	1960	1986	590	386	9152	5202	1799	2409	5385	3347	6197	3878	452	478	1858	3001	827	891	2381	3247	888	1305	19796	1664	1355	388	1176	950	5711	5010	2286	9199	1051	1377	1302	12567
d__Bacteria|k__unknown|p__Pseudomonadota|c__Alphaproteobacteria|o__Holosporales|f__Candidatus Paracaedibacteraceae|g__Candidatus Paracaedibacter|s__Candidatus Paracaedibacter acanthamoebae	0	86	0	205	0	0	0	0	106	0	0	0	0	0	0	0	0	0	0	0	108	0	0	0	0	0	0	0	0	0	0	0	0	0	0	190
d__Bacteria|k__unknown|p__Bacteroidota|c__Flavobacteriia|o__Flavobacteriales|f__Weeksellaceae|g__Apibacter|s__unknown	0	250	0	219	447	0	0	273	529	0	0	0	0	0	0	656	0	0	0	0	0	205	0	119	0	0	0	0	0	0	0	302	0	0	0	0
d__Eukaryota|k__Viridiplantae|p__Streptophyta|c__Magnoliopsida|o__Malpighiales|f__Euphorbiaceae|g__Manihot|s__Manihot esculenta	1805	2680	382	1998	2230	3102	1506	1068	942	1815	711	1121	1162	2349	468	1510	552	370	1697	2048	1125	2539	3421	3584	993	858	10427	6040	1734	1006	1124	676	159	1600	1653	2697
d__Bacteria|k__unknown|p__Bacteroidota|c__Cytophagia|o__Cytophagales|f__Hymenobacteraceae|g__Hymenobacter|s__Hymenobacter sp. 5413J-13	577	157	0	844	1207	352	746	297	1528	1421	1264	1291	362	236	272	1006	2385	1808	1957	1131	940	788	1060	2761	0	0	1229	531	2930	148	2044	2524	2384	2646	264	802
d__Bacteria|k__unknown|p__Bacteroidota|c__Flavobacteriia|o__Flavobacteriales|f__Flavobacteriaceae|g__Polaribacter|s__Polaribacter sp. Q13	0	0	0	273	0	0	0	0	0	0	0	0	0	0	0	0	0	0	270	0	0	0	0	145	0	0	196	172	0	0	0	0	0	0	0	117
d__Bacteria|k__unknown|p__Bacteroidota|c__Bacteroidia|o__Bacteroidales|f__Dysgonomonadaceae|g__unknown|s__unknown	0	0	0	293	0	0	0	0	0	0	0	0	0	0	0	0	0	0	0	0	0	0	0	0	0	0	0	0	0	236	0	79	90	0	0	0
d__Bacteria|k__unknown|p__Pseudomonadota|c__Betaproteobacteria|o__Nitrosomonadales|f__Usitatibacteraceae|g__Usitatibacter|s__Usitatibacter palustris	87	147	0	426	0	0	0	0	569	154	0	208	0	0	0	0	213	231	0	0	0	214	0	209	198	509	0	991	94	0	0	0	1632	4352	0	0
d__Bacteria|k__unknown|p__Actinomycetota|c__Actinomycetes|o__Micrococcales|f__Micrococcaceae|g__Arthrobacter|s__Arthrobacter sunyaminii	0	1075	189	198	0	0	0	0	469	539	124	221	570	580	0	368	0	0	511	0	898	819	0	0	193	463	423	184	0	505	280	217	0	0	0	0
d__Bacteria|k__unknown|p__Spirochaetota|c__Spirochaetia|o__Spirochaetales|f__Treponemataceae|g__Treponema|s__Treponema succinifaciens	0	729	0	190	0	0	286	0	311	425	0	91	0	0	0	0	0	0	106	0	0	124	239	218	0	91	328	274	228	0	0	0	0	275	0	204
d__Eukaryota|k__Viridiplantae|p__Streptophyta|c__Magnoliopsida|o__Fabales|f__Fabaceae|g__Cicer|s__Cicer arietinum	2375	875	0	2445	2056	2228	1464	0	946	1358	1302	6017	516	1321	2716	2859	1314	723	2227	1475	2086	1797	3591	6920	879	4292	9989	4015	124	860	1203	1115	972	1708	2645	627
d__Bacteria|k__unknown|p__Bacillota|c__Clostridia|o__Eubacteriales|f__unknown|g__Flintibacter|s__Flintibacter sp. KGMB00164	17077	16853	149	927	6047	8421	3299	4228	6202	14491	3280	5644	29499	14987	4307	4815	7061	7780	10035	9221	13273	7222	7277	6528	4177	5719	8085	7309	9843	11887	11223	17778	13223	12231	6115	8030
d__Bacteria|k__unknown|p__Bacteroidota|c__Bacteroidia|o__Bacteroidales|f__Odoribacteraceae|g__Odoribacter|s__Odoribacter splanchnicus	1561	1757	138	1766	0	199	237	694	415	0	2439	149	190	960	655	185	0	0	363	448	277	342	569	227	0	0	176	225	146	981	484	0	222	1142	508	513
d__Bacteria|k__unknown|p__Pseudomonadota|c__Gammaproteobacteria|o__Oceanospirillales|f__Endozoicomonadaceae|g__Endozoicomonas|s__Endozoicomonas montiporae	0	320	115	213	0	0	0	0	81	0	0	0	0	0	86	468	245	0	0	0	0	0	0	0	0	450	482	0	0	0	0	0	179	0	0	0
d__Bacteria|k__unknown|p__Pseudomonadota|c__Betaproteobacteria|o__Burkholderiales|f__Oxalobacteraceae|g__Massilia|s__unknown	611	526	0	850	178	507	144	399	185	253	450	733	1978	494	759	374	379	202	0	177	594	440	321	104	1372	1815	1110	864	434	329	1097	1598	349	987	0	155
d__Bacteria|k__unknown|p__Pseudomonadota|c__Gammaproteobacteria|o__Pseudomonadales|f__Pseudomonadaceae|g__Pseudomonas|s__Pseudomonas palleroniana	0	0	182	351	0	0	0	0	0	197	0	0	174	0	0	0	0	0	0	89	345	0	208	0	97	0	0	0	0	0	0	0	0	0	0	120
d__Bacteria|k__unknown|p__Bacillota|c__Clostridia|o__Eubacteriales|f__Vallitaleaceae|g__Vallitalea|s__Vallitalea guaymasensis	410	0	0	226	0	0	192	0	0	258	244	410	535	45	0	0	196	0	0	248	232	96	0	115	0	0	366	254	0	159	0	544	0	0	0	0
d__Bacteria|k__unknown|p__Bacillota|c__Clostridia|o__Eubacteriales|f__Clostridiaceae|g__Clostridium|s__Clostridium acetobutylicum	715	291	0	236	0	0	0	0	0	0	0	232	0	0	0	120	0	0	121	224	100	107	0	0	0	533	1273	116	0	0	0	0	0	77	0	238
d__Bacteria|k__unknown|p__Actinomycetota|c__Actinomycetes|o__Kitasatosporales|f__Streptomycetaceae|g__Streptomyces|s__Streptomyces sp. RPA4-2	0	0	115	426	0	0	186	0	0	123	0	0	445	634	0	128	250	0	0	0	325	0	120	0	0	0	147	0	219	149	183	388	0	0	0	207
d__Bacteria|k__unknown|p__Pseudomonadota|c__Betaproteobacteria|o__Burkholderiales|f__Burkholderiaceae|g__Burkholderia|s__Burkholderia cepacia	1645	6646	293	614	120	415	1161	1341	1367	2011	1005	2153	3250	1018	899	1747	1349	207	2558	2289	1121	2194	1086	681	440	1948	2586	0	0	292	898	2599	2268	5356	1521	2288
d__Bacteria|k__unknown|p__Pseudomonadota|c__Gammaproteobacteria|o__Vibrionales|f__Vibrionaceae|g__Vibrio|s__Vibrio sp. SCSIO 43137	417	2333	372	399	0	202	1702	1603	470	2360	150	504	298	2689	2143	3715	142	0	2531	2998	4600	5143	0	360	76	306	2446	396	2238	2313	0	0	174	0	123	218
d__Viruses|k__Heunggongvirae|p__Uroviricota|c__Caudoviricetes|o__Crassvirales|f__Steigviridae|g__Pipoluvirus|s__Pipoluvirus rarus	0	0	0	448	0	0	0	0	0	0	0	0	0	0	91	102	0	0	0	0	0	0	0	0	0	0	0	0	0	0	0	0	0	0	0	0
d__Bacteria|k__unknown|p__Pseudomonadota|c__Gammaproteobacteria|o__Enterobacterales|f__Erwiniaceae|g__Erwinia|s__unknown	5765	7003	411	276	0	179	694	2608	0	167	1201	357	0	319	0	78	0	268	2256	843	752	0	0	187	0	372	437	0	0	0	533	407	0	0	212	0
d__Bacteria|k__unknown|p__Bacillota|c__Bacilli|o__Bacillales|f__Bacillaceae|g__Bacillus|s__Bacillus pumilus	102	378	69	272	93	0	0	108	0	0	526	0	144	0	0	314	175	0	0	176	141	703	1305	0	0	202	1227	462	0	166	0	563	121	0	139	860
d__Bacteria|k__unknown|p__Calditrichota|c__Calditrichia|o__Calditrichales|f__Calditrichaceae|g__Caldithrix|s__Caldithrix abyssi	0	0	0	327	287	0	144	115	166	0	0	148	0	0	96	181	0	0	275	0	0	0	0	0	0	0	425	0	0	75	216	83	109	588	0	131
d__Bacteria|k__unknown|p__Pseudomonadota|c__Alphaproteobacteria|o__Hyphomicrobiales|f__Phyllobacteriaceae|g__Mesorhizobium|s__unknown	634	1895	0	1304	107	592	1808	371	949	1055	987	0	1491	758	855	573	5791	2285	1389	1860	1073	1308	764	1829	299	753	706	645	512	3935	3361	2920	410	1313	776	2823
d__Bacteria|k__unknown|p__Pseudomonadota|c__Gammaproteobacteria|o__Enterobacterales|f__Enterobacteriaceae|g__Plesiomonas|s__Plesiomonas shigelloides	2590	0	298	210	0	0	1728	520	80	0	1262	546	230	3021	0	0	0	0	3382	407	557	5730	0	199	141	116	0	483	0	2086	0	0	840	1658	0	0
d__Bacteria|k__unknown|p__Cyanobacteriota|c__Cyanophyceae|o__Synechococcales|f__unknown|g__unknown|s__unknown	0	77	0	528	0	0	0	0	0	0	0	0	0	0	135	0	0	0	0	0	0	0	0	0	0	0	0	0	128	0	268	0	0	0	0	116
d__Bacteria|k__unknown|p__Bacillota|c__Negativicutes|o__Veillonellales|f__Veillonellaceae|g__Veillonella|s__Veillonella rodentium	0	1366	496	559	2139	929	857	1848	609	1943	993	1496	1988	335	0	887	3706	1347	587	1100	1822	617	744	1103	306	302	0	601	979	0	1787	2151	1498	276	712	449
d__Bacteria|k__unknown|p__Planctomycetota|c__Planctomycetia|o__Pirellulales|f__Pirellulaceae|g__Bremerella|s__Bremerella sp. P1	0	106	0	310	0	0	0	0	207	740	0	0	186	0	0	0	0	0	0	0	556	487	0	0	0	433	0	0	0	0	0	1193	1020	950	0	0
d__Bacteria|k__unknown|p__Planctomycetota|c__Planctomycetia|o__Planctomycetales|f__Planctomycetaceae|g__Gimesia|s__Gimesia chilikensis	0	0	0	314	0	0	0	0	0	0	119	0	0	267	728	0	0	0	0	0	382	0	0	0	0	0	0	0	0	0	0	0	140	0	0	0
d__Bacteria|k__unknown|p__Thermodesulfobacteriota|c__Desulfuromonadia|o__Desulfuromonadales|f__Desulfuromonadaceae|g__Desulfuromonas|s__Desulfuromonas sp. DDH964	286	147	0	316	0	0	166	0	0	131	0	0	656	141	360	1755	348	0	0	545	95	0	0	0	122	137	362	536	0	0	212	491	0	328	79	0
d__Bacteria|k__unknown|p__Bacillota|c__Erysipelotrichia|o__Erysipelotrichales|f__Erysipelotrichaceae|g__Faecalibaculum|s__Faecalibaculum rodentium	6246	4439	0	170	791	568	375	491	118	598	132	219	1024	608	1002	2038	722	991	2000	2057	907	317	380	180	565	259	552	857	383	0	1583	1112	1458	614	310	0
d__Bacteria|k__unknown|p__Bacillota|c__Bacilli|o__Bacillales|f__Paenibacillaceae|g__Paenibacillus|s__Paenibacillus barcinonensis	1399	784	0	418	0	103	0	0	194	0	144	176	557	415	335	771	370	0	216	692	0	687	0	401	381	395	0	182	0	0	0	176	859	129	0	1512
d__Bacteria|k__unknown|p__Bacillota|c__Clostridia|o__Eubacteriales|f__Lachnospiraceae|g__Coprococcus|s__Coprococcus eutactus	3095	2771	0	528	0	368	123	402	1375	1199	400	737	2230	842	2004	2534	956	266	3302	4891	624	1782	244	421	123	1280	5391	1630	0	0	234	884	0	275	337	126
d__Bacteria|k__unknown|p__Bacteroidota|c__Bacteroidia|o__Bacteroidales|f__Prevotellaceae|g__Prevotella|s__Prevotella veroralis	9657	7704	2897	3380	7114	10015	9840	7027	7031	6306	4465	8695	2756	2381	4733	8589	7079	4337	14129	10613	7242	10346	6651	10575	2370	4098	3813	1521	9625	4271	4793	8349	4440	5237	5702	8564
d__Bacteria|k__unknown|p__Actinomycetota|c__Actinomycetes|o__Micrococcales|f__Micrococcaceae|g__Arthrobacter|s__Arthrobacter sp. Y-9	1329	1763	0	199	855	828	0	377	457	478	0	658	554	120	270	417	512	732	831	0	805	0	591	509	242	548	0	0	0	133	0	0	993	184	580	0
d__Bacteria|k__unknown|p__Pseudomonadota|c__Betaproteobacteria|o__Neisseriales|f__Neisseriaceae|g__Alysiella|s__Alysiella crassa	0	0	0	238	0	0	0	0	96	0	0	0	0	0	0	0	116	0	0	0	0	0	147	131	0	0	0	0	0	0	0	0	0	98	0	0
d__Bacteria|k__unknown|p__Pseudomonadota|c__Gammaproteobacteria|o__Pseudomonadales|f__Pseudomonadaceae|g__Pseudomonas|s__Pseudomonas sp. NIBRBAC000502773	198	236	0	201	576	0	0	0	103	0	0	0	0	0	200	268	104	0	0	145	0	0	0	0	181	454	208	0	0	236	0	0	0	0	0	0
d__Bacteria|k__unknown|p__Pseudomonadota|c__Alphaproteobacteria|o__Hyphomicrobiales|f__Brucellaceae|g__Brucella|s__Brucella intermedia	1180	878	0	286	1156	0	0	452	0	404	205	406	579	466	0	410	0	379	0	379	284	0	134	586	615	0	239	0	0	0	74	316	208	0	133	388
d__Bacteria|k__unknown|p__Pseudomonadota|c__Gammaproteobacteria|o__Thiotrichales|f__Francisellaceae|g__Francisella|s__unknown	0	0	350	457	0	0	0	0	0	0	95	826	92	346	0	0	438	0	536	575	0	0	0	0	0	0	177	0	0	512	230	0	0	894	759	0
d__Eukaryota|k__Viridiplantae|p__Streptophyta|c__Magnoliopsida|o__Myrtales|f__Myrtaceae|g__Rhodamnia|s__Rhodamnia argentea	1750	992	817	1618	953	1704	1361	754	119	148	7116	2050	276	862	864	2962	610	732	908	853	103	1044	1400	853	1300	949	3028	1420	1753	576	0	1321	1183	1258	560	836
d__Bacteria|k__unknown|p__Bacteroidota|c__Bacteroidia|o__Bacteroidales|f__Prevotellaceae|g__Paraprevotella|s__unknown	1579	1532	1345	231	539	1970	813	1188	1209	1704	2772	4959	119	128	1425	2642	736	1339	2642	1254	1046	1160	13306	36065	75	881	298	668	929	1738	3526	6376	1478	3930	9253	10373
d__Bacteria|k__unknown|p__Pseudomonadota|c__Gammaproteobacteria|o__Enterobacterales|f__Enterobacteriaceae|g__Kosakonia|s__Kosakonia sacchari	1238	1266	0	231	172	0	1165	418	2161	1963	183	998	2076	1541	975	1648	2196	2193	1535	1331	1514	2039	0	0	442	926	929	564	1080	1435	486	258	0	112	0	0
d__Bacteria|k__unknown|p__Pseudomonadota|c__Gammaproteobacteria|o__Moraxellales|f__Moraxellaceae|g__Psychrobacter|s__Psychrobacter arcticus	0	101	0	350	0	0	0	0	0	229	0	0	109	0	0	0	0	0	0	0	0	0	0	0	0	0	0	0	0	0	0	0	0	172	0	0
d__Bacteria|k__unknown|p__Bacteroidota|c__Bacteroidia|o__Bacteroidales|f__Prevotellaceae|g__Prevotella|s__Prevotella sp. oral taxon 299	2605	1503	1482	1075	2934	3309	3039	2437	1837	1850	3887	1997	691	1730	2216	1314	1187	749	2424	2397	4265	4384	4671	2693	927	4165	1915	1061	2854	1881	1932	98	4297	2706	5638	3948
d__Eukaryota|k__Fungi|p__Ascomycota|c__Leotiomycetes|o__Helotiales|f__Sclerotiniaceae|g__Botrytis|s__Botrytis cinerea	127	104	0	283	0	65	0	0	0	0	0	388	0	122	98	0	0	0	0	94	102	0	103	120	285	72	112	0	0	250	415	0	0	0	0	273
d__Bacteria|k__unknown|p__Pseudomonadota|c__Betaproteobacteria|o__Neisseriales|f__unknown|g__unknown|s__unknown	1177	0	122	236	386	295	0	0	0	720	0	0	0	0	0	0	0	221	0	0	0	0	0	603	0	0	0	0	780	752	0	178	909	286	0	0
d__Bacteria|k__unknown|p__Bacillota|c__Clostridia|o__Eubacteriales|f__Clostridiaceae|g__Clostridium|s__Clostridium botulinum	2944	2473	112	693	2406	1766	549	163	0	0	705	396	510	263	1829	2090	520	155	7829	6678	1823	762	1290	5129	579	1423	5664	1811	260	0	97	774	261	468	660	329
d__Bacteria|k__unknown|p__Pseudomonadota|c__Betaproteobacteria|o__Neisseriales|f__Chromobacteriaceae|g__Deefgea|s__Deefgea piscis	86	296	0	197	0	3854	0	0	0	145	0	0	0	77	0	0	0	0	0	0	0	0	0	0	0	0	0	0	0	0	0	0	0	0	0	0
d__Eukaryota|k__Viridiplantae|p__Streptophyta|c__Magnoliopsida|o__Poales|f__Poaceae|g__Triticum|s__Triticum urartu	3104	2509	876	1353	4226	996	693	858	995	1853	3138	2984	1912	1008	3136	8071	390	970	2794	3422	1535	1637	2359	4053	1090	1484	7499	1925	527	626	1835	3121	3437	3037	922	1329
d__Eukaryota|k__Viridiplantae|p__Chlorophyta|c__Chlorophyceae|o__Chlamydomonadales|f__Chlamydomonadaceae|g__Chlamydomonas|s__Chlamydomonas reinhardtii	1580	357	903	525	0	0	0	287	0	313	1398	1346	0	413	267	330	358	815	307	0	141	0	1098	1317	113	273	545	580	0	455	624	919	558	833	305	1005
d__Bacteria|k__unknown|p__Bacillota|c__Clostridia|o__Eubacteriales|f__Clostridiaceae|g__Clostridium|s__Clostridium bornimense	620	86	0	203	0	0	512	515	0	116	183	0	0	326	179	134	0	423	26617	8120	0	0	0	0	0	0	1369	803	0	0	0	0	0	166	0	0
d__Bacteria|k__unknown|p__Pseudomonadota|c__Betaproteobacteria|o__Neisseriales|f__Neisseriaceae|g__Neisseria|s__Neisseria canis	241	0	0	297	654	121	0	3241	646	0	2607	3104	0	0	277	362	0	0	0	0	0	1115	0	0	0	0	0	0	0	0	0	0	0	0	3692	0
d__Eukaryota|k__Viridiplantae|p__Streptophyta|c__Magnoliopsida|o__Fagales|f__Fagaceae|g__Quercus|s__Quercus lobata	1430	423	625	1815	3069	1377	960	991	775	1113	1247	1843	1495	753	3084	1981	0	583	235	89	1420	2857	927	1916	1296	4358	8241	1373	488	0	743	3655	766	1870	1533	716
d__Eukaryota|k__Fungi|p__Ascomycota|c__Sordariomycetes|o__Glomerellales|f__Glomerellaceae|g__Colletotrichum|s__Colletotrichum higginsianum	2053	1272	163	169	379	587	470	0	0	249	124	143	0	657	86	0	0	0	799	847	183	208	113	0	57	253	0	158	0	307	0	121	0	147	0	0
d__Viruses|k__Bamfordvirae|p__Nucleocytoviricota|c__Pokkesviricetes|o__Chitovirales|f__Poxviridae|g__Cervidpoxvirus|s__Mule deerpox virus	554	498	0	377	0	0	226	341	0	0	230	0	0	0	352	610	0	0	0	391	288	0	247	276	179	0	0	0	0	173	160	0	146	227	234	0
d__Bacteria|k__unknown|p__Bacillota|c__Clostridia|o__Eubacteriales|f__Oscillospiraceae|g__Ruthenibacterium|s__Ruthenibacterium lactatiformans	7988	10463	344	626	478	298	2780	3510	4034	4204	1548	2219	5014	4547	2301	4138	4313	3785	5540	6383	7702	6977	4108	3294	1556	1853	10688	7955	3545	2359	10250	8806	3606	4910	2957	8010
d__Bacteria|k__unknown|p__Pseudomonadota|c__Gammaproteobacteria|o__Xanthomonadales|f__Xanthomonadaceae|g__Lysobacter|s__Lysobacter terrestris	335	0	0	174	0	0	0	0	0	0	0	0	0	0	193	0	0	0	0	0	2115	124	0	0	0	0	0	0	0	0	0	218	0	0	233	0
d__Bacteria|k__unknown|p__Campylobacterota|c__Epsilonproteobacteria|o__Campylobacterales|f__Sulfurovaceae|g__Sulfurovum|s__Sulfurovum sp. NBC37-1	262	0	0	526	0	0	0	0	500	0	273	0	135	496	624	580	0	0	0	0	0	0	0	0	520	0	390	596	0	0	0	0	0	0	0	0
d__Bacteria|k__unknown|p__Bacillota|c__Bacilli|o__Bacillales|f__Bacillaceae|g__Bacillus|s__Bacillus sp. FJAT-22090	962	1041	179	236	116	0	847	807	663	1174	121	97	859	1564	899	743	1593	1729	1022	867	1336	556	0	0	0	281	890	0	832	1039	0	0	119	0	0	0
d__Bacteria|k__unknown|p__Bacillota|c__Clostridia|o__Eubacteriales|f__Peptococcaceae|g__Candidatus Formimonas|s__Candidatus Formimonas warabiya	228	379	209	219	0	0	1326	141	401	86	300	252	1343	172	1832	0	99	402	1620	111	414	134	0	100	316	0	1796	1187	82	617	161	694	0	296	95	0
d__Bacteria|k__unknown|p__Bacteroidota|c__Cytophagia|o__Cytophagales|f__Hymenobacteraceae|g__Hymenobacter|s__Hymenobacter oligotrophus	381	3939	0	411	0	0	0	0	673	122	2519	0	177	0	147	1405	216	299	4705	5234	0	101	0	0	0	262	2783	501	327	0	6617	7299	4099	381	0	126
d__Bacteria|k__unknown|p__Bacteroidota|c__Bacteroidia|o__Bacteroidales|f__Odoribacteraceae|g__Butyricimonas|s__Butyricimonas virosa	1354	3666	275	494	271	0	140	800	1029	1906	826	1893	1398	1184	2165	4561	4004	165	881	515	1845	500	3667	7879	446	857	1561	102	1080	1407	1665	0	0	202	352	409
d__Bacteria|k__unknown|p__Thermodesulfobacteriota|c__Desulfuromonadia|o__Desulfuromonadales|f__Desulfuromonadaceae|g__Desulfuromonas|s__Desulfuromonas sp. AOP6	0	0	0	291	0	150	408	0	0	0	0	0	179	341	445	591	336	185	0	74	89	832	0	86	0	181	0	439	0	0	0	110	0	140	0	0
d__Bacteria|k__unknown|p__Bacteroidota|c__Bacteroidia|o__Bacteroidales|f__Porphyromonadaceae|g__Porphyromonas|s__unknown	0	541	0	216	0	277	0	0	0	0	0	0	0	0	0	0	78	0	0	0	0	0	0	0	0	0	0	0	0	0	0	0	0	0	0	0
d__Bacteria|k__unknown|p__Bacteroidota|c__Bacteroidia|o__Bacteroidales|f__Rikenellaceae|g__Alistipes|s__Alistipes dispar	3615	2129	1022	773	4643	3519	2374	1753	5780	9190	11271	15191	4024	4084	1004	3457	9368	8309	1064	3580	264	4234	3116	4464	2678	4249	807	1767	5779	3850	15579	19770	19432	7247	5971	1384
d__Bacteria|k__unknown|p__Pseudomonadota|c__Gammaproteobacteria|o__Cellvibrionales|f__Spongiibacteraceae|g__Spongiibacter|s__Spongiibacter nanhainus	0	0	296	370	235	0	0	0	0	0	0	0	136	215	0	0	0	119	0	0	0	246	144	0	0	0	257	0	0	266	79	0	0	0	0	0
d__Bacteria|k__unknown|p__Fusobacteriota|c__Fusobacteriia|o__Fusobacteriales|f__Fusobacteriaceae|g__Fusobacterium|s__Fusobacterium pseudoperiodonticum	324	827	231	556	945	577	610	436	0	0	584	489	0	0	0	239	0	225	450	414	585	496	408	501	0	746	875	241	417	405	0	158	0	0	540	0
d__Bacteria|k__unknown|p__Pseudomonadota|c__Alphaproteobacteria|o__Sphingomonadales|f__Sphingomonadaceae|g__Rhizorhabdus|s__Rhizorhabdus phycosphaerae	0	0	0	755	0	0	0	0	484	0	0	307	0	104	0	0	118	0	0	0	604	767	0	0	0	0	0	0	0	0	0	0	0	1504	0	0
d__Bacteria|k__unknown|p__Bacteroidota|c__Flavobacteriia|o__Flavobacteriales|f__Flavobacteriaceae|g__Muricauda|s__Muricauda aurantiaca	0	0	146	213	0	175	0	0	0	0	0	0	87	0	0	93	0	0	563	0	419	0	0	0	0	0	0	299	0	0	188	1525	0	0	0	110
d__Bacteria|k__unknown|p__Pseudomonadota|c__Gammaproteobacteria|o__Pseudomonadales|f__Pseudomonadaceae|g__Pseudomonas|s__Pseudomonas sp. ATCC 13867	0	0	0	194	0	0	0	169	267	239	0	232	519	0	0	122	0	0	2016	0	63	0	207	0	0	0	0	0	242	0	1129	164	478	0	0	0
d__Bacteria|k__unknown|p__Bacillota|c__Bacilli|o__Lactobacillales|f__Carnobacteriaceae|g__Carnobacterium|s__Carnobacterium sp. 17-4	0	0	409	310	0	0	176	149	0	0	0	0	0	0	0	121	0	0	127	0	244	0	0	0	0	0	0	0	0	0	0	286	0	0	0	0
d__Bacteria|k__unknown|p__Actinomycetota|c__Actinomycetes|o__Bifidobacteriales|f__Bifidobacteriaceae|g__Bifidobacterium|s__Bifidobacterium indicum	0	227	0	182	0	0	233	258	132	201	0	0	0	0	0	0	0	0	0	0	104	0	0	0	0	0	138	0	0	0	0	1376	0	0	0	0
d__Eukaryota|k__Viridiplantae|p__Streptophyta|c__Magnoliopsida|o__Celastrales|f__Celastraceae|g__Tripterygium|s__Tripterygium wilfordii	1061	1761	581	1303	990	2198	787	1599	501	991	1014	1104	1431	782	1762	1968	402	298	364	435	2885	3385	668	3805	1031	1138	3794	2306	733	777	2331	740	1862	2547	1143	404
d__Bacteria|k__unknown|p__Cyanobacteriota|c__Cyanophyceae|o__Nostocales|f__Nostocaceae|g__Nostoc|s__Nostoc sp. UHCC 0926	125	129	0	160	313	197	261	373	0	0	0	0	477	0	0	599	165	0	0	73	0	101	0	0	0	0	0	109	0	0	0	260	245	215	292	0
d__Bacteria|k__unknown|p__Bacteroidota|c__Cytophagia|o__Cytophagales|f__Cytophagaceae|g__Spirosoma|s__Spirosoma rigui	573	948	0	217	0	0	0	0	509	747	326	449	136	172	70	1026	116	271	0	614	1299	369	113	367	231	0	329	225	0	458	4830	2674	710	4219	0	466
d__Eukaryota|k__Fungi|p__Ascomycota|c__Sordariomycetes|o__Hypocreales|f__Nectriaceae|g__Fusarium|s__Fusarium musae	0	0	0	664	326	206	0	1249	0	0	0	0	0	0	203	834	0	0	0	105	0	121	102	102	142	364	265	159	126	0	0	0	0	0	0	0
d__Bacteria|k__unknown|p__Actinomycetota|c__Actinomycetes|o__Mycobacteriales|f__Mycobacteriaceae|g__Mycolicibacterium|s__Mycolicibacterium litorale	218	0	0	617	0	0	0	0	0	303	0	422	0	259	866	307	268	0	0	169	442	537	138	430	0	245	1929	108	467	185	0	202	0	249	362	182
d__Bacteria|k__unknown|p__Pseudomonadota|c__Gammaproteobacteria|o__Enterobacterales|f__Enterobacteriaceae|g__Kosakonia|s__unknown	1333	911	0	488	0	479	812	599	547	1258	662	1592	4264	1033	856	1700	2042	1283	1396	173	3413	3822	166	0	160	1007	365	1204	673	1168	572	1482	760	1011	393	0
d__Bacteria|k__unknown|p__Bacillota|c__Bacilli|o__Bacillales|f__Paenibacillaceae|g__Paenibacillus|s__Paenibacillus tritici	208	1607	0	359	364	0	2495	177	531	651	468	0	3468	2016	340	2069	111	2950	279	0	265	410	3459	0	284	271	1387	527	343	497	213	1540	633	0	690	1687
d__Bacteria|k__unknown|p__Pseudomonadota|c__Gammaproteobacteria|o__Enterobacterales|f__Enterobacteriaceae|g__Klebsiella|s__Klebsiella michiganensis	704	378	121	415	0	0	199	722	0	494	265	0	148	943	368	555	571	1021	1047	984	997	1649	130	363	0	598	884	250	564	438	0	448	0	0	0	0
d__Bacteria|k__unknown|p__Bacteroidota|c__Flavobacteriia|o__Flavobacteriales|f__Flavobacteriaceae|g__Flavobacterium|s__Flavobacterium sp. CS20	0	0	0	280	0	0	0	259	0	0	237	0	0	0	124	361	0	0	0	0	277	172	0	0	198	198	176	0	0	0	0	0	0	288	0	0
d__Bacteria|k__unknown|p__Actinomycetota|c__Actinomycetes|o__Micrococcales|f__Micrococcaceae|g__Pseudarthrobacter|s__Pseudarthrobacter sp. L1SW	261	0	0	214	0	0	399	0	0	0	469	0	0	0	0	0	115	0	248	0	0	0	0	393	0	0	145	0	0	497	0	1301	0	0	0	0
d__Bacteria|k__unknown|p__Bacillota|c__Clostridia|o__Eubacteriales|f__Desulfitobacteriaceae|g__Desulfosporosinus|s__Desulfosporosinus acidiphilus	196	508	307	434	0	0	845	0	187	552	137	201	167	1513	0	0	0	300	0	437	102	670	0	0	150	622	1283	1136	229	222	0	313	0	624	56	0
d__Bacteria|k__unknown|p__Bacillota|c__Clostridia|o__Eubacteriales|f__Clostridiaceae|g__Clostridium|s__Clostridium estertheticum	11271	344	0	765	584	480	2077	884	310	349	338	461	710	2532	1240	193	104	341	485	976	1683	3052	0	164	0	754	2528	336	1306	1449	333	321	2905	3355	107	0
d__Bacteria|k__unknown|p__Thermotogota|c__Thermotogae|o__Petrotogales|f__Petrotogaceae|g__Oceanotoga|s__Oceanotoga sp. DSM 15011	129	0	112	397	118	0	0	0	0	0	0	0	0	0	0	0	161	0	0	0	0	0	0	0	0	187	193	0	0	0	0	0	0	0	0	0
d__Bacteria|k__unknown|p__Pseudomonadota|c__Alphaproteobacteria|o__Rhodospirillales|f__Acetobacteraceae|g__Roseomonas|s__Roseomonas sp. OT10	216	0	0	157	123	0	0	0	0	215	550	0	0	0	0	296	0	110	0	0	181	395	301	0	0	693	0	417	0	0	155	623	0	253	116	0
d__Bacteria|k__unknown|p__Chlorobiota|c__Chlorobiia|o__Chlorobiales|f__Chlorobiaceae|g__Prosthecochloris|s__unknown	95	0	0	256	0	706	477	0	1395	0	1758	480	0	454	528	945	799	0	0	167	563	116	0	248	656	697	1048	0	560	463	0	0	0	0	730	0
d__Bacteria|k__unknown|p__Bacillota|c__Bacilli|o__Bacillales|f__Bacillaceae|g__Niallia|s__Niallia sp. Man26	0	585	0	259	83	0	0	0	0	0	0	152	0	376	0	0	0	0	0	0	0	0	0	0	0	0	0	0	64	0	124	0	0	0	0	0
d__Bacteria|k__unknown|p__Actinomycetota|c__Actinomycetes|o__Micrococcales|f__Micrococcaceae|g__unknown|s__unknown	898	584	0	221	2876	388	251	247	1146	406	201	1100	1538	898	396	361	621	2275	1062	675	360	2196	836	166	597	189	108	907	1004	1867	1590	208	337	523	250	0
d__Bacteria|k__unknown|p__Bacillota|c__Clostridia|o__Eubacteriales|f__Christensenellaceae|g__Christensenella|s__Christensenella minuta	2372	1134	156	551	351	302	0	206	1197	1647	386	548	494	633	1874	1386	1186	267	1334	1408	300	2746	123	368	945	837	912	1462	371	623	1084	1334	858	632	175	315
d__Bacteria|k__unknown|p__Pseudomonadota|c__Gammaproteobacteria|o__Enterobacterales|f__Erwiniaceae|g__Pantoea|s__Pantoea anthophila	0	142	184	281	0	0	163	0	0	410	0	0	343	0	0	0	0	0	0	0	0	0	0	0	0	328	0	0	0	0	0	106	0	0	0	0
d__Bacteria|k__unknown|p__Actinomycetota|c__Actinomycetes|o__Micrococcales|f__Dermabacteraceae|g__Brachybacterium|s__unknown	0	362	116	237	0	0	181	494	0	236	1240	169	135	0	110	0	150	266	2242	0	273	225	458	234	0	0	0	0	143	0	125	159	0	0	0	0
d__Bacteria|k__unknown|p__Actinomycetota|c__Actinomycetes|o__Kitasatosporales|f__Streptomycetaceae|g__Streptomyces|s__Streptomyces sp. HUAS 14-6	2219	956	0	228	0	182	157	117	646	397	948	164	145	0	854	1184	0	0	767	0	447	88	0	375	234	391	393	917	0	0	700	206	0	0	0	0
d__Bacteria|k__unknown|p__Bacillota|c__Bacilli|o__Bacillales|f__Alicyclobacillaceae|g__Tumebacillus|s__Tumebacillus avium	1003	789	0	363	0	0	353	0	269	721	670	0	1908	412	73	205	738	892	0	176	1236	823	1432	479	138	1297	245	140	1472	0	1363	1010	236	406	1379	971
d__Bacteria|k__unknown|p__Bacillota|c__Clostridia|o__Eubacteriales|f__Oscillospiraceae|g__Flavonifractor|s__Flavonifractor plautii	28415	38996	408	1282	6156	5408	7767	8351	26304	20026	6862	8827	65437	34386	3739	6290	8002	14499	12622	10855	31346	23766	11825	12249	5584	18608	12580	13490	11545	7006	18196	28615	20426	26761	12445	9765
d__Bacteria|k__unknown|p__Pseudomonadota|c__Betaproteobacteria|o__Burkholderiales|f__unknown|g__Rhizobacter|s__Rhizobacter gummiphilus	238	681	0	264	0	555	0	0	303	0	0	0	319	517	737	888	90	367	409	0	1094	921	90	0	0	142	1870	1177	0	0	0	1279	165	220	0	390
d__Bacteria|k__unknown|p__Bacteroidota|c__Sphingobacteriia|o__Sphingobacteriales|f__Sphingobacteriaceae|g__Pedobacter|s__Pedobacter aquae	0	701	0	373	264	545	557	0	193	273	1333	1283	0	0	170	233	307	447	255	182	366	236	2872	193	158	187	123	0	0	685	0	423	482	666	123	0
d__Bacteria|k__unknown|p__Bacillota|c__Negativicutes|o__Veillonellales|f__Veillonellaceae|g__Dialister|s__unknown	1383	711	168	752	1120	675	959	600	358	492	345	478	3392	979	918	1586	2146	915	1251	1196	1707	1127	1225	1699	171	1067	1870	504	151	763	3313	2188	3188	835	453	936
d__Bacteria|k__unknown|p__Actinomycetota|c__Actinomycetes|o__Bifidobacteriales|f__Bifidobacteriaceae|g__Bifidobacterium|s__unknown	6058	8389	247	766	4648	2514	1763	1572	40864	40923	4184	4356	8889	4674	1093	2162	52081	43530	20945	41551	75400	81386	17914	28690	2087	4259	2180	1019	16824	26841	40631	60979	30229	68460	41125	40425
d__Bacteria|k__unknown|p__Bacteroidota|c__Bacteroidia|o__Bacteroidales|f__Tannerellaceae|g__Tannerella|s__Tannerella forsythia	2227	5154	254	810	698	539	564	166	1624	2099	3644	3980	810	1153	687	1900	1415	1511	6246	2969	1052	395	3857	3052	1151	791	1735	865	148	1308	461	1209	1661	6022	873	1082
d__Bacteria|k__unknown|p__Pseudomonadota|c__Gammaproteobacteria|o__Xanthomonadales|f__Xanthomonadaceae|g__Lysobacter|s__Lysobacter solisilvae	151	0	0	262	0	0	177	198	0	0	0	105	0	0	0	207	0	0	387	200	0	0	263	0	484	0	0	0	0	0	324	135	0	0	277	0
d__Bacteria|k__unknown|p__Bacillota|c__Bacilli|o__Bacillales|f__Paenibacillaceae|g__Paenibacillus|s__Paenibacillus polymyxa	73	135	200	435	679	1258	0	476	99	133	1194	634	500	190	265	2931	438	0	441	737	1099	551	489	252	81	261	405	711	0	162	89	159	0	359	517	281
d__Bacteria|k__unknown|p__Bacteroidota|c__Flavobacteriia|o__Flavobacteriales|f__Flavobacteriaceae|g__Aquimarina|s__Aquimarina sp. BL5	0	0	0	259	96	0	141	283	0	0	918	1275	0	0	0	274	0	266	126	0	0	350	0	0	0	0	359	435	0	0	251	109	175	91	0	0
d__Bacteria|k__unknown|p__Cyanobacteriota|c__unknown|o__unknown|f__unknown|g__unknown|s__cyanobacterium endosymbiont of Epithemia turgida	0	0	0	398	0	0	0	0	0	0	0	0	0	0	0	0	0	0	0	0	0	0	0	0	0	0	0	0	0	0	0	0	0	0	0	0
d__Bacteria|k__unknown|p__Bacillota|c__Bacilli|o__Bacillales|f__Paenibacillaceae|g__Paenibacillus|s__Paenibacillus dendritiformis	640	1743	0	350	234	105	108	240	309	494	391	94	305	0	1166	248	349	121	2156	2489	863	472	0	149	0	333	1892	571	0	0	434	974	287	270	282	0
d__Bacteria|k__unknown|p__Cyanobacteriota|c__Cyanophyceae|o__Nostocales|f__Calotrichaceae|g__Calothrix|s__Calothrix brevissima	1167	0	0	230	0	0	0	0	119	0	0	1097	123	140	0	0	0	123	168	0	382	0	94	126	0	101	388	0	0	325	0	281	418	1420	0	396
d__Viruses|k__Heunggongvirae|p__Uroviricota|c__Caudoviricetes|o__Crassvirales|f__Suoliviridae|g__Buhlduvirus|s__Buhlduvirus animalis	0	0	0	214	0	0	0	0	0	0	0	0	0	0	0	0	0	0	0	0	0	0	0	0	0	0	384	0	260	501	0	0	0	0	0	0
d__Bacteria|k__unknown|p__Bacillota|c__Bacilli|o__Bacillales|f__Bacillaceae|g__Bacillus|s__Bacillus cereus	2707	1493	962	1346	890	1502	125	0	466	470	795	685	91	518	1756	2921	745	0	649	799	332	400	1567	1740	619	1904	4981	1287	853	551	601	254	690	936	2282	137
d__Bacteria|k__unknown|p__Deinococcota|c__Deinococci|o__Deinococcales|f__Deinococcaceae|g__Deinococcus|s__Deinococcus radiodurans	0	96	0	244	0	119	0	0	0	233	0	0	0	0	0	380	0	0	0	0	0	0	0	0	0	134	0	0	0	0	0	0	200	0	0	0
d__Bacteria|k__unknown|p__Pseudomonadota|c__Alphaproteobacteria|o__Hyphomicrobiales|f__Phyllobacteriaceae|g__Phyllobacterium|s__Phyllobacterium sp. 628	0	151	235	392	0	425	132	0	98	121	0	0	122	88	247	167	161	0	415	163	0	196	0	0	345	179	0	0	0	0	0	125	0	0	115	0
d__Bacteria|k__unknown|p__Pseudomonadota|c__Betaproteobacteria|o__Burkholderiales|f__Alcaligenaceae|g__Advenella|s__Advenella kashmirensis	265	0	85	198	0	0	134	0	275	0	0	0	0	104	113	0	0	281	0	0	0	0	0	0	0	0	163	0	266	0	0	601	492	0	0	0
d__Bacteria|k__unknown|p__Actinomycetota|c__Actinomycetes|o__Micrococcales|f__Microbacteriaceae|g__Rathayibacter|s__unknown	0	0	0	697	247	0	0	0	0	235	0	978	665	136	0	511	288	421	0	111	0	294	0	723	563	651	0	0	0	244	300	0	0	1197	485	0
d__Bacteria|k__unknown|p__Cyanobacteriota|c__Cyanophyceae|o__Nostocales|f__Nostocaceae|g__Nostoc|s__Nostoc piscinale	0	120	0	182	0	0	0	0	0	0	578	0	0	0	0	0	0	0	0	0	0	323	0	0	0	0	85	0	0	0	0	90	0	0	0	0
d__Bacteria|k__unknown|p__Pseudomonadota|c__Alphaproteobacteria|o__Hyphomicrobiales|f__Nitrobacteraceae|g__Bradyrhizobium|s__unknown	4892	11913	791	1967	3276	407	3035	3764	3322	5176	3207	2110	8802	2286	2399	6257	6021	3714	10199	4591	3484	4990	1645	3583	1494	4129	12298	4480	3796	2922	5355	12460	3911	6065	3378	3174
d__Bacteria|k__unknown|p__Pseudomonadota|c__Betaproteobacteria|o__Burkholderiales|f__Burkholderiaceae|g__Burkholderia|s__Burkholderia latens	0	79	0	379	0	0	0	0	0	85	0	0	0	228	0	389	0	0	0	0	0	0	104	0	0	0	0	0	0	0	0	0	0	0	0	0
d__Bacteria|k__unknown|p__Actinomycetota|c__Actinomycetes|o__Mycobacteriales|f__Corynebacteriaceae|g__Corynebacterium|s__unknown	944	2407	250	1140	1699	1707	1495	1597	1875	2000	1221	2254	3391	595	81	1058	1656	828	746	1136	2152	1272	586	2397	1243	1035	1602	764	941	1013	2366	3984	1579	1866	5154	879
d__Bacteria|k__unknown|p__Pseudomonadota|c__Gammaproteobacteria|o__Pseudomonadales|f__Pseudomonadaceae|g__Pseudomonas|s__Pseudomonas sp. LBUM920	0	0	0	276	0	0	0	0	0	0	0	0	0	0	434	615	0	0	0	0	0	0	0	0	0	0	297	0	0	0	0	0	0	0	0	0
d__Bacteria|k__unknown|p__Actinomycetota|c__Actinomycetes|o__Micrococcales|f__Microbacteriaceae|g__Rathayibacter|s__Rathayibacter festucae	291	0	0	234	0	144	0	94	0	0	0	0	0	487	0	241	0	90	313	501	255	0	0	0	487	0	136	0	0	0	0	144	0	243	0	0
d__Bacteria|k__unknown|p__Pseudomonadota|c__Gammaproteobacteria|o__Enterobacterales|f__Enterobacteriaceae|g__Escherichia|s__Escherichia fergusonii	0	0	0	336	0	0	0	0	0	0	0	0	0	273	0	604	0	0	487	0	0	0	0	0	102	655	0	0	0	0	0	0	0	0	0	0
d__Bacteria|k__unknown|p__Bacteroidota|c__Cytophagia|o__Cytophagales|f__Cyclobacteriaceae|g__Echinicola|s__Echinicola marina	0	272	78	258	560	0	168	936	0	0	0	0	0	0	585	698	510	1361	672	0	510	0	0	132	0	0	170	115	300	199	454	798	241	3206	0	0
d__Bacteria|k__unknown|p__Bacteroidota|c__Cytophagia|o__Cytophagales|f__Hymenobacteraceae|g__Hymenobacter|s__Hymenobacter tibetensis	687	2554	76	231	359	0	126	116	956	194	0	1331	836	101	436	1527	238	258	3030	3614	166	0	555	529	195	853	570	260	151	0	109	537	2453	3258	0	182
d__Eukaryota|k__Viridiplantae|p__Streptophyta|c__Magnoliopsida|o__Fabales|f__Fabaceae|g__Vigna|s__Vigna radiata	1826	1252	525	941	883	2164	2503	867	375	470	4540	3591	1690	1742	1795	3727	1072	995	3346	1584	1758	1552	3543	1203	641	2353	5418	2688	1250	852	1159	1043	1060	4896	1350	359
d__Bacteria|k__unknown|p__Bacillota|c__Bacilli|o__Bacillales|f__Bacillaceae|g__Lentibacillus|s__Lentibacillus sp. ZS110521	126	134	122	210	0	0	0	0	0	0	0	0	0	0	0	0	0	0	0	0	0	0	0	0	0	0	94	0	0	0	0	0	0	198	0	0
d__Bacteria|k__unknown|p__Bacteroidota|c__Chitinophagia|o__Chitinophagales|f__Chitinophagaceae|g__Chitinophaga|s__Chitinophaga sp. HK235	604	2042	126	818	1567	0	265	196	323	466	123	142	354	310	375	345	237	1371	213	0	2421	1604	442	113	314	203	579	473	251	1588	419	934	336	336	77	124
d__Bacteria|k__unknown|p__Bacteroidota|c__Flavobacteriia|o__Flavobacteriales|f__Weeksellaceae|g__Elizabethkingia|s__Elizabethkingia sp. JS20170427COW	113	0	0	192	102	0	0	0	0	0	0	202	0	0	81	0	0	0	189	356	81	0	0	0	0	0	0	180	0	0	0	0	0	0	0	0
d__Bacteria|k__unknown|p__Bacillota|c__Clostridia|o__Eubacteriales|f__Oscillospiraceae|g__Ruminococcus|s__Ruminococcus bicirculans	32761	24046	861	921	320	0	1144	583	5897	3127	0	0	7115	5007	9190	21810	163	1506	6117	5141	3846	2886	96611	114661	111	2344	9627	2373	156	0	6155	1181	92	799	770	406
d__Bacteria|k__unknown|p__Bacillota|c__Clostridia|o__Eubacteriales|f__Clostridiaceae|g__Oceanirhabdus|s__Oceanirhabdus sp. W0125-5	1975	1724	0	417	0	0	0	0	0	134	0	0	0	110	0	1785	0	0	0	267	0	238	327	279	0	329	442	0	185	0	101	584	0	95	0	0
d__Bacteria|k__unknown|p__Bacillota|c__Bacilli|o__Lactobacillales|f__Lactobacillaceae|g__Acetilactobacillus|s__Acetilactobacillus jinshanensis	548	0	862	263	0	0	607	0	0	0	0	0	0	0	0	0	0	0	84	0	0	370	0	0	0	0	303	0	0	0	0	0	0	0	338	612
d__Bacteria|k__unknown|p__Bacteroidota|c__Flavobacteriia|o__Flavobacteriales|f__Blattabacteriaceae|g__Blattabacterium|s__Blattabacterium cuenoti	460	175	552	470	233	672	179	0	379	0	568	0	0	368	61	324	117	388	270	327	175	0	1505	632	0	216	740	231	587	277	508	128	1303	816	0	205
d__Bacteria|k__unknown|p__Actinomycetota|c__Actinomycetes|o__Propionibacteriales|f__Propionibacteriaceae|g__Cutibacterium|s__Cutibacterium avidum	177	1141	0	302	0	0	0	169	0	119	117	0	0	0	308	427	0	281	0	0	0	184	0	0	0	144	0	0	127	208	0	0	114	0	0	0
d__Bacteria|k__unknown|p__Pseudomonadota|c__Gammaproteobacteria|o__Enterobacterales|f__Erwiniaceae|g__Erwinia|s__Erwinia sp. QL-Z3	0	0	0	210	0	0	0	89	0	0	0	125	0	0	0	0	136	148	0	0	0	0	0	91	0	0	0	0	166	0	0	0	111	0	0	0
d__Bacteria|k__unknown|p__Pseudomonadota|c__Alphaproteobacteria|o__Caulobacterales|f__Caulobacteraceae|g__Caulobacter|s__Caulobacter sp. S6	0	450	98	302	213	377	207	102	175	632	506	558	0	0	237	0	0	306	282	0	425	860	350	109	276	317	0	0	0	496	592	813	456	1328	0	318
d__Bacteria|k__unknown|p__Actinomycetota|c__Actinomycetes|o__Propionibacteriales|f__Propionibacteriaceae|g__Tessaracoccus|s__Tessaracoccus sp. MC1865	173	320	311	196	0	0	0	243	0	0	282	234	111	103	0	0	0	0	0	743	0	0	0	227	0	0	0	0	220	136	0	0	0	0	400	0
d__Bacteria|k__unknown|p__Pseudomonadota|c__Gammaproteobacteria|o__Moraxellales|f__Moraxellaceae|g__Acinetobacter|s__Acinetobacter johnsonii	106	74	239	520	762	445	1326	0	146	215	0	0	0	853	116	199	0	229	0	83	190	0	323	579	0	0	0	355	0	0	133	160	1268	1071	0	0
d__Bacteria|k__unknown|p__Pseudomonadota|c__Gammaproteobacteria|o__Cellvibrionales|f__Microbulbiferaceae|g__Microbulbifer|s__unknown	89	363	138	225	107	0	126	90	274	368	0	0	0	0	0	0	229	0	0	72	392	144	294	0	0	165	0	0	197	0	0	128	143	125	158	447
d__Bacteria|k__unknown|p__Actinomycetota|c__Actinomycetes|o__Propionibacteriales|f__Nocardioidaceae|g__Nocardioides|s__Nocardioides marmotae	0	575	0	392	0	196	285	81	283	248	927	529	0	261	250	327	214	105	547	0	660	259	0	999	0	208	466	190	121	158	0	609	0	0	0	0
d__Bacteria|k__unknown|p__Pseudomonadota|c__Alphaproteobacteria|o__Sphingomonadales|f__Erythrobacteraceae|g__Qipengyuania|s__Qipengyuania xiapuensis	0	349	186	288	0	0	0	198	0	0	0	117	0	0	0	858	0	0	0	175	0	0	0	0	386	595	0	0	0	0	0	0	0	0	0	260
d__Bacteria|k__unknown|p__Actinomycetota|c__Coriobacteriia|o__Eggerthellales|f__Eggerthellaceae|g__Denitrobacterium|s__Denitrobacterium detoxificans	1312	5744	0	577	250	316	682	664	345	554	284	912	3797	337	171	933	360	779	779	111	1987	103	977	65	422	818	2051	1478	1352	439	1172	3438	421	281	469	448
d__Bacteria|k__unknown|p__Bacteroidota|c__Cytophagia|o__Cytophagales|f__Hymenobacteraceae|g__Pontibacter|s__Pontibacter akesuensis	0	1100	0	1076	0	0	971	2034	759	1903	795	838	0	161	0	772	1126	661	672	902	352	148	1795	617	340	990	629	115	0	730	687	293	988	1630	513	474
d__Bacteria|k__unknown|p__Pseudomonadota|c__Gammaproteobacteria|o__Vibrionales|f__Vibrionaceae|g__Vibrio|s__Vibrio panuliri	0	0	309	210	0	0	0	291	0	0	0	0	572	0	957	0	1854	1872	928	930	0	0	0	0	170	0	0	203	0	0	0	0	0	0	0	0
d__Bacteria|k__unknown|p__Pseudomonadota|c__Alphaproteobacteria|o__Rhodospirillales|f__Acetobacteraceae|g__Roseomonas|s__Roseomonas haemaphysalidis	0	0	0	270	0	0	197	0	0	355	167	0	0	0	618	0	171	0	235	343	552	386	0	0	444	85	0	0	0	0	624	297	0	0	148	148
d__Bacteria|k__unknown|p__Thermotogota|c__Thermotogae|o__Thermotogales|f__Fervidobacteriaceae|g__Fervidobacterium|s__Fervidobacterium pennivorans	0	0	0	229	0	0	0	0	0	0	0	0	0	0	0	0	0	0	0	0	0	0	0	0	0	0	0	0	0	0	0	0	0	0	0	0
d__Bacteria|k__unknown|p__Bacteroidota|c__Cytophagia|o__Cytophagales|f__Cyclobacteriaceae|g__Echinicola|s__Echinicola vietnamensis	117	193	284	271	0	0	635	384	0	1233	507	0	143	0	0	0	131	148	295	444	510	0	0	0	0	184	773	539	0	0	367	1548	160	1389	812	0
d__Bacteria|k__unknown|p__Actinomycetota|c__Actinomycetes|o__Pseudonocardiales|f__Pseudonocardiaceae|g__Saccharothrix|s__Saccharothrix syringae	61	399	0	489	0	0	720	0	0	0	237	1217	83	0	355	85	716	537	0	195	400	344	153	129	346	143	404	0	259	0	1650	120	0	0	0	386
d__Bacteria|k__unknown|p__Pseudomonadota|c__Gammaproteobacteria|o__Vibrionales|f__Vibrionaceae|g__Vibrio|s__Vibrio cincinnatiensis	0	0	0	262	0	301	0	0	0	0	218	131	0	0	116	2453	0	0	0	0	0	0	0	0	678	615	272	0	102	0	0	0	0	0	0	0
d__Bacteria|k__unknown|p__Bacillota|c__Bacilli|o__Bacillales|f__Staphylococcaceae|g__Staphylococcus|s__unknown	630	759	2871	742	82	947	632	181	176	245	0	301	558	1156	0	617	254	78	324	384	949	1553	501	1027	1535	1189	1831	919	0	1562	93	102	0	463	384	340
d__Bacteria|k__unknown|p__Bacillota|c__Clostridia|o__Eubacteriales|f__Cellulosilyticaceae|g__Cellulosilyticum|s__Cellulosilyticum sp. WCF-2	0	306	0	212	203	124	143	0	449	0	0	182	0	0	0	0	0	548	135	243	84	0	0	125	0	382	1004	0	0	0	0	0	89	0	0	0
d__Bacteria|k__unknown|p__Bacteroidota|c__Flavobacteriia|o__Flavobacteriales|f__Flavobacteriaceae|g__Aquimarina|s__Aquimarina sp. ERC-38	0	0	0	279	0	0	1487	359	319	0	0	0	0	0	428	120	0	0	418	887	739	1636	0	357	0	122	0	0	856	0	0	0	225	184	0	0
d__Bacteria|k__unknown|p__Pseudomonadota|c__Betaproteobacteria|o__Burkholderiales|f__Oxalobacteraceae|g__unknown|s__unknown	0	984	0	384	2289	0	1110	0	93	906	256	91	1730	1163	0	116	188	0	387	0	565	627	0	135	487	125	0	0	614	1325	679	1120	1078	1000	221	417
d__Bacteria|k__unknown|p__Pseudomonadota|c__Gammaproteobacteria|o__Enterobacterales|f__Erwiniaceae|g__Mixta|s__Mixta intestinalis	3121	3265	103	253	0	190	1575	1959	2413	2789	199	221	2764	2443	615	816	5072	3815	0	386	3284	4644	233	132	597	0	815	578	2041	2158	0	162	0	0	121	0
d__Bacteria|k__unknown|p__Pseudomonadota|c__Betaproteobacteria|o__Burkholderiales|f__Burkholderiaceae|g__Burkholderia|s__Burkholderia sp. PAMC 28687	0	0	0	996	0	0	0	392	0	0	151	0	0	0	0	0	0	0	0	0	0	0	0	109	377	0	0	380	0	0	0	473	0	0	0	0
d__Bacteria|k__unknown|p__Pseudomonadota|c__Betaproteobacteria|o__Burkholderiales|f__Burkholderiaceae|g__Polynucleobacter|s__Polynucleobacter antarcticus	0	0	0	195	0	0	0	0	0	0	0	0	0	0	0	0	0	0	0	0	0	0	0	0	0	0	0	0	0	0	0	0	0	0	0	0
d__Bacteria|k__unknown|p__Bacillota|c__Bacilli|o__Bacillales|f__Paenibacillaceae|g__Paenibacillus|s__Paenibacillus sp. PHS-Z3	148	1180	0	418	367	814	772	725	430	734	896	687	917	856	143	1869	611	624	2692	712	1492	1051	446	155	77	239	0	956	607	0	960	947	767	949	145	513
d__Bacteria|k__unknown|p__Actinomycetota|c__Actinomycetes|o__Bifidobacteriales|f__Bifidobacteriaceae|g__Bifidobacterium|s__Bifidobacterium pullorum	1992	837	227	306	927	326	374	532	681	791	285	140	3003	1921	80	313	983	616	489	1190	1382	1152	1100	751	0	506	228	272	1394	381	707	206	275	959	471	0
d__Bacteria|k__unknown|p__Pseudomonadota|c__Alphaproteobacteria|o__Sphingomonadales|f__Erythrobacteraceae|g__Erythrobacter|s__Erythrobacter aurantius	109	0	0	242	0	0	144	192	0	0	0	95	0	0	0	0	0	0	0	0	125	0	0	0	119	587	0	0	0	0	538	0	341	0	0	0
d__Bacteria|k__unknown|p__Bacteroidota|c__Flavobacteriia|o__Flavobacteriales|f__Weeksellaceae|g__Chryseobacterium|s__Chryseobacterium oranimense	0	0	286	699	0	0	264	0	0	0	0	0	0	0	0	171	0	0	105	0	0	104	0	220	0	0	0	0	0	240	302	0	0	0	0	0
d__Bacteria|k__unknown|p__Pseudomonadota|c__Gammaproteobacteria|o__Enterobacterales|f__Pectobacteriaceae|g__unknown|s__unknown	0	2869	269	293	1526	1288	316	0	1602	2405	1684	140	1352	910	0	2308	2337	2597	4373	0	1695	1520	455	1647	998	1240	1500	0	1677	0	3897	1249	0	3794	1800	1694
d__Bacteria|k__unknown|p__Cyanobacteriota|c__Cyanophyceae|o__Nostocales|f__Scytonemataceae|g__Scytonema|s__unknown	0	622	156	212	188	0	632	346	411	188	0	0	0	0	326	418	616	255	679	360	270	387	0	0	0	662	141	0	826	0	0	0	0	0	0	0
d__Bacteria|k__unknown|p__Actinomycetota|c__Actinomycetes|o__Micrococcales|f__Dermabacteraceae|g__Brachybacterium|s__Brachybacterium ginsengisoli	376	107	0	156	0	0	0	189	0	0	203	0	350	0	165	0	0	0	0	0	382	0	0	0	0	0	244	182	119	0	4029	0	0	0	0	0
d__Bacteria|k__unknown|p__Pseudomonadota|c__Gammaproteobacteria|o__Alteromonadales|f__Shewanellaceae|g__Shewanella|s__Shewanella livingstonensis	3035	0	279	584	0	297	0	0	116	0	0	0	0	414	1242	585	361	671	0	0	1089	3352	0	0	0	358	596	444	274	371	0	0	0	93	0	0
d__Bacteria|k__unknown|p__Rhodothermota|c__Rhodothermia|o__Rhodothermales|f__Rhodothermaceae|g__Rhodothermus|s__Rhodothermus marinus	0	205	0	220	136	0	0	0	211	195	174	0	158	297	0	130	0	360	702	291	210	310	367	0	78	0	0	473	226	0	0	0	122	0	0	0
d__Bacteria|k__unknown|p__Actinomycetota|c__Actinomycetes|o__Mycobacteriales|f__Mycobacteriaceae|g__Mycobacterium|s__Mycobacterium mantenii	0	124	0	479	121	0	0	0	0	0	0	94	355	556	0	3425	0	0	0	121	0	0	0	0	0	199	0	0	0	0	0	0	107	2391	0	0
d__Bacteria|k__unknown|p__Actinomycetota|c__Actinomycetes|o__Kitasatosporales|f__Streptomycetaceae|g__Streptomyces|s__Streptomyces alboflavus	0	0	0	482	0	0	176	528	692	0	0	0	0	485	0	95	0	0	0	0	130	162	207	533	448	592	0	0	0	0	159	699	374	297	0	0
d__Bacteria|k__unknown|p__Pseudomonadota|c__Gammaproteobacteria|o__Enterobacterales|f__Enterobacteriaceae|g__Raoultella|s__Raoultella sp. DY2415	0	0	0	223	0	0	0	0	0	0	0	0	0	0	0	0	0	0	0	0	0	0	0	0	0	0	0	0	0	0	0	0	0	0	0	0
d__Bacteria|k__unknown|p__Bacillota|c__Clostridia|o__Eubacteriales|f__Lachnospiraceae|g__Blautia|s__Blautia sp. NBRC 113351	5588	12915	66	833	821	810	4836	3589	5180	3667	1408	2563	7509	4712	5906	7437	1253	2245	4091	8662	5598	3918	869	3702	1073	7282	5232	6008	436	845	4621	3673	2691	931	587	624
d__Bacteria|k__unknown|p__Actinomycetota|c__Actinomycetes|o__Micrococcales|f__Microbacteriaceae|g__Clavibacter|s__Clavibacter michiganensis	101	168	0	106	0	512	0	562	658	0	0	895	0	153	118	213	191	0	1078	414	104	0	103	719	0	672	344	168	265	616	1104	398	804	670	493	217
d__Eukaryota|k__Fungi|p__Basidiomycota|c__Pucciniomycetes|o__Pucciniales|f__Pucciniaceae|g__Puccinia|s__Puccinia striiformis	0	119	1970	277	1176	325	525	384	327	0	0	0	177	441	0	0	788	979	937	0	0	1467	672	165	282	0	2305	880	1293	0	537	369	0	0	1175	59
d__Bacteria|k__unknown|p__Bacillota|c__Clostridia|o__Eubacteriales|f__unknown|g__Massilistercora|s__Massilistercora timonensis	5224	6225	350	314	224	1436	2764	4663	3852	3815	1995	3052	12836	5527	2471	3234	1304	1569	9004	5666	5759	5962	567	1351	1036	4130	5147	6522	1830	128	5966	5569	2210	2205	1939	1977
d__Bacteria|k__unknown|p__Pseudomonadota|c__Gammaproteobacteria|o__Pseudomonadales|f__Pseudomonadaceae|g__Pseudomonas|s__Pseudomonas alcaligenes	652	5580	203	355	598	339	970	575	1300	1462	1130	829	1344	0	352	318	902	701	1430	1302	1346	1214	296	998	599	638	0	514	1346	1039	2372	4097	1844	2215	1017	0
d__Bacteria|k__unknown|p__Pseudomonadota|c__Betaproteobacteria|o__Burkholderiales|f__Comamonadaceae|g__Diaphorobacter|s__Diaphorobacter sp. HDW4B	251	0	0	302	0	0	360	341	0	0	0	0	195	135	553	0	0	354	439	224	0	0	0	0	333	0	0	0	0	0	0	0	131	0	372	0
d__Bacteria|k__unknown|p__Pseudomonadota|c__Alphaproteobacteria|o__Hyphomicrobiales|f__Phyllobacteriaceae|g__Mesorhizobium|s__Mesorhizobium sp. M6A.T.Cr.TU.016.01.1.1	2010	596	134	451	234	0	121	143	204	271	622	2293	397	0	112	1144	174	0	312	0	2538	983	0	431	238	245	422	250	0	439	1876	0	0	1115	186	0
d__Bacteria|k__unknown|p__Pseudomonadota|c__Gammaproteobacteria|o__Moraxellales|f__Moraxellaceae|g__Acinetobacter|s__Acinetobacter cumulans	0	0	0	194	0	0	0	0	0	0	566	0	0	0	0	385	0	0	0	0	495	0	0	0	0	0	0	0	0	158	0	0	0	0	0	0
d__Bacteria|k__unknown|p__Pseudomonadota|c__Gammaproteobacteria|o__Enterobacterales|f__Erwiniaceae|g__Pantoea|s__unknown	1511	1344	230	260	1257	1828	583	889	1928	2299	848	3183	473	686	415	2647	2156	705	1833	2300	1183	2632	569	283	0	0	1723	518	634	386	402	2209	0	0	437	80
d__Bacteria|k__unknown|p__Pseudomonadota|c__Alphaproteobacteria|o__Hyphomicrobiales|f__Boseaceae|g__Bosea|s__Bosea sp. RAC05	183	223	0	1468	0	0	0	490	0	524	0	0	781	272	394	608	658	0	0	437	0	0	0	0	0	0	1011	98	0	473	627	0	602	0	341	0
d__Bacteria|k__unknown|p__Pseudomonadota|c__Betaproteobacteria|o__Burkholderiales|f__Comamonadaceae|g__Variovorax|s__unknown	308	901	253	707	155	986	0	630	0	0	625	1100	526	135	978	278	501	447	12779	1094	1518	1394	303	224	424	498	948	959	654	0	718	3389	445	1291	234	178
d__Bacteria|k__unknown|p__Pseudomonadota|c__Gammaproteobacteria|o__Moraxellales|f__Moraxellaceae|g__Acinetobacter|s__Acinetobacter sp. Marseille-Q1620	0	0	0	486	0	0	263	0	230	0	165	0	0	0	266	0	338	0	0	0	261	0	0	0	253	0	0	0	0	205	0	0	0	179	144	0
d__Bacteria|k__unknown|p__Bacillota|c__Bacilli|o__Lactobacillales|f__Lactobacillaceae|g__Lactobacillus|s__Lactobacillus crispatus	82	312	0	334	0	95	0	0	140	0	0	0	81	529	0	200	218	0	2718	0	0	228	0	120	177	0	0	137	115	0	0	0	0	0	0	0
d__Bacteria|k__unknown|p__Pseudomonadota|c__Gammaproteobacteria|o__Xanthomonadales|f__Xanthomonadaceae|g__Stenotrophomonas|s__Stenotrophomonas maltophilia	541	581	0	522	1638	1696	237	1116	2028	2043	833	3598	1235	1007	2592	1430	2817	531	753	395	1830	455	2156	426	935	1576	818	336	1603	1314	5072	4989	206	1986	1669	2123
d__Bacteria|k__unknown|p__Pseudomonadota|c__Gammaproteobacteria|o__Pseudomonadales|f__Pseudomonadaceae|g__Pseudomonas|s__Pseudomonas aeruginosa	2439	6008	181	500	4065	2515	1413	1337	488	908	5308	1379	1937	1034	568	1248	2057	1522	316	1187	1064	156	1661	1501	726	414	3451	184	500	3200	1637	6417	1796	5704	5346	2733
d__Bacteria|k__unknown|p__Bacteroidota|c__Cytophagia|o__Cytophagales|f__Fulvivirgaceae|g__Fulvivirga|s__Fulvivirga sp. W9P-11	843	1217	75	426	1838	3005	0	1304	0	1211	2837	3481	316	0	108	566	175	0	303	926	0	269	1105	1198	405	341	385	127	321	198	236	2061	309	0	1931	3250
d__Bacteria|k__unknown|p__Thermodesulfobacteriota|c__Desulfovibrionia|o__Desulfovibrionales|f__Desulfovibrionaceae|g__Pseudodesulfovibrio|s__Pseudodesulfovibrio indicus	187	192	0	240	147	0	395	222	288	192	443	424	141	105	0	342	0	0	0	0	301	0	237	459	0	102	0	583	260	228	480	1501	376	583	422	505
d__Bacteria|k__unknown|p__Pseudomonadota|c__Gammaproteobacteria|o__Aeromonadales|f__Aeromonadaceae|g__Aeromonas|s__Aeromonas rivipollensis	380	0	365	291	0	0	0	0	0	0	0	0	0	129	0	0	0	0	0	0	338	0	341	0	0	533	608	685	0	493	0	0	0	0	0	0
d__Bacteria|k__unknown|p__Pseudomonadota|c__Gammaproteobacteria|o__Pseudomonadales|f__Pseudomonadaceae|g__Pseudomonas|s__Pseudomonas asgharzadehiana	2003	0	0	197	0	0	0	0	0	0	801	2535	0	0	283	0	2709	0	0	0	0	2742	0	0	0	0	130	0	0	0	0	0	0	0	0	0
d__Bacteria|k__unknown|p__Pseudomonadota|c__Alphaproteobacteria|o__Caulobacterales|f__Caulobacteraceae|g__Caulobacter|s__Caulobacter mirabilis	195	603	316	289	99	0	522	0	0	0	184	0	0	0	345	405	0	379	0	117	0	166	0	0	0	0	242	199	481	0	0	0	168	0	408	0
d__Bacteria|k__unknown|p__Pseudomonadota|c__Betaproteobacteria|o__Burkholderiales|f__Comamonadaceae|g__Curvibacter|s__Curvibacter sp. AEP1-3	119	0	0	255	0	269	0	0	0	477	0	0	0	138	0	0	455	400	0	0	0	0	214	111	0	510	0	0	101	142	0	252	152	218	0	176
d__Bacteria|k__unknown|p__Bacillota|c__Clostridia|o__Eubacteriales|f__Oscillospiraceae|g__Anaerotruncus|s__Anaerotruncus colihominis	1928	2571	371	915	1251	1960	4041	2321	1970	9296	1562	841	2280	1886	1639	4845	2175	1236	2070	2501	5682	2888	2279	2806	673	910	7848	2692	406	1700	1269	6050	5524	977	573	2797
d__Bacteria|k__unknown|p__Cyanobacteriota|c__Cyanophyceae|o__Nostocales|f__Nostocaceae|g__Nostoc|s__Nostoc sp. MS1	2534	785	112	249	708	349	0	0	167	201	475	1163	932	284	393	599	0	153	307	0	798	0	0	574	0	120	515	110	167	306	0	0	165	217	0	0
d__Bacteria|k__unknown|p__Bacillota|c__Bacilli|o__Bacillales|f__Paenibacillaceae|g__Cohnella|s__Cohnella cholangitidis	787	625	317	340	641	0	392	0	1233	658	547	838	0	406	0	898	445	573	0	462	278	544	478	0	458	861	690	0	708	635	1452	1272	880	588	0	423
d__Bacteria|k__unknown|p__Pseudomonadota|c__Alphaproteobacteria|o__Hyphomicrobiales|f__Nitrobacteraceae|g__Bradyrhizobium|s__Bradyrhizobium sp. CIAT3101	0	267	0	390	0	0	0	0	0	313	86	0	0	522	0	0	1608	971	0	245	0	831	0	0	0	0	119	0	0	0	106	347	0	0	0	0
d__Bacteria|k__unknown|p__Pseudomonadota|c__Alphaproteobacteria|o__Rhodobacterales|f__Paracoccaceae|g__Amylibacter|s__Amylibacter sp. IMCC11727	340	1009	0	226	676	361	395	480	466	839	0	0	0	234	0	0	450	647	907	657	0	410	255	0	299	814	0	0	434	0	779	0	391	1038	0	568
d__Bacteria|k__unknown|p__Bacteroidota|c__Cytophagia|o__Cytophagales|f__Hymenobacteraceae|g__Hymenobacter|s__Hymenobacter sedentarius	2107	1212	163	364	786	351	1462	597	1047	2357	1713	3626	1089	858	0	1664	2986	2156	1252	1445	0	1142	190	380	786	429	0	116	943	1355	696	581	1174	3626	518	0
d__Bacteria|k__unknown|p__Cyanobacteriota|c__Cyanophyceae|o__Synechococcales|f__Synechococcaceae|g__Synechococcus|s__unknown	1762	2755	852	840	2341	1492	1480	3076	3419	1408	1069	3494	1450	678	860	594	2965	987	2221	1235	765	3187	973	1848	145	2527	891	765	1148	2119	1707	3489	3030	1834	1687	805
d__Bacteria|k__unknown|p__Bacillota|c__Bacilli|o__Bacillales|f__Paenibacillaceae|g__Paenibacillus|s__Paenibacillus sp. PAMC21692	0	0	0	253	0	0	0	0	0	0	0	0	98	354	0	139	0	0	137	0	0	0	0	0	0	0	123	0	0	0	0	0	0	0	0	0
d__Viruses|k__Heunggongvirae|p__Uroviricota|c__Caudoviricetes|o__unknown|f__unknown|g__Mudcatvirus|s__unknown	0	308	0	231	104	174	0	0	0	0	0	0	173	0	0	0	0	0	0	0	0	0	0	0	0	0	144	0	0	0	0	0	0	0	518	0
d__Bacteria|k__unknown|p__Bacillota|c__Bacilli|o__Bacillales|f__Bacillaceae|g__Fictibacillus|s__Fictibacillus enclensis	0	0	0	192	120	0	142	0	0	0	0	0	0	209	0	180	0	0	0	0	0	0	0	0	0	0	174	104	232	0	0	0	0	0	431	0
d__Bacteria|k__unknown|p__Deinococcota|c__Deinococci|o__Deinococcales|f__Deinococcaceae|g__Deinococcus|s__Deinococcus sp. AJ005	154	348	0	147	0	0	0	0	184	0	0	0	0	0	538	116	0	0	0	0	0	96	0	0	0	560	187	0	0	0	0	0	0	0	0	0
d__Bacteria|k__unknown|p__Pseudomonadota|c__Gammaproteobacteria|o__Orbales|f__Orbaceae|g__Zophobihabitans|s__Zophobihabitans entericus	0	156	512	202	0	0	0	0	0	0	106	0	0	0	510	740	2028	0	119	0	0	0	0	0	0	0	0	0	0	0	0	102	0	0	0	0
d__Bacteria|k__unknown|p__Actinomycetota|c__Actinomycetes|o__Kitasatosporales|f__Streptomycetaceae|g__Streptomyces|s__Streptomyces chartreusis	550	514	0	428	0	566	810	451	0	354	3432	66	846	542	361	558	665	0	0	119	0	683	229	0	834	0	270	0	96	857	4344	657	825	78	665	0
d__Bacteria|k__unknown|p__Pseudomonadota|c__Gammaproteobacteria|o__Xanthomonadales|f__Xanthomonadaceae|g__Lysobacter|s__Lysobacter alkalisoli	0	189	0	151	212	290	354	0	402	546	0	133	0	172	0	0	265	0	0	214	0	0	0	126	269	415	579	332	101	489	140	0	1457	0	222	0
d__Bacteria|k__unknown|p__Verrucomicrobiota|c__Verrucomicrobiae|o__Verrucomicrobiales|f__Verrucomicrobiaceae|g__Sulfuriroseicoccus|s__Sulfuriroseicoccus oceanibius	0	677	0	192	135	206	835	0	195	0	853	1157	0	695	0	0	103	144	338	0	0	0	0	0	0	158	0	176	0	0	1615	122	289	328	154	214
d__Bacteria|k__unknown|p__Pseudomonadota|c__Gammaproteobacteria|o__Pseudomonadales|f__Pseudomonadaceae|g__Pseudomonas|s__Pseudomonas sp. AA-38	1051	1628	0	442	0	373	0	0	0	0	262	0	0	0	0	0	340	0	0	351	0	0	0	0	0	0	0	0	0	182	0	0	0	0	0	0
d__Bacteria|k__unknown|p__Campylobacterota|c__Epsilonproteobacteria|o__Campylobacterales|f__Arcobacteraceae|g__Malaciobacter|s__Malaciobacter marinus	0	0	0	109	0	0	0	0	0	0	0	0	0	0	0	0	0	0	0	0	141	0	0	0	0	110	180	0	0	0	0	0	0	0	0	0
d__Bacteria|k__unknown|p__Bacillota|c__Clostridia|o__Eubacteriales|f__Clostridiaceae|g__Hungatella|s__Hungatella xylanolytica	645	522	0	520	1181	909	795	694	2435	880	1262	502	1248	892	813	218	1152	940	1339	1469	3174	1955	1150	574	1174	1446	1352	0	741	549	3246	13494	562	1101	874	0
d__Bacteria|k__unknown|p__Bacteroidota|c__Cytophagia|o__Cytophagales|f__Hymenobacteraceae|g__Adhaeribacter|s__Adhaeribacter radiodurans	0	0	0	234	0	0	0	113	0	0	0	0	0	0	0	0	0	0	0	0	0	0	0	0	0	0	0	0	0	0	0	131	0	0	0	0
d__Bacteria|k__unknown|p__Actinomycetota|c__Actinomycetes|o__Micrococcales|f__Microbacteriaceae|g__Microbacterium|s__Microbacterium oryzae	0	151	0	351	3112	337	206	0	453	0	428	2011	0	274	0	0	785	972	137	0	387	0	697	1426	176	339	0	0	397	239	82	1218	0	1742	616	1750
d__Bacteria|k__unknown|p__Thermodesulfobacteriota|c__Desulfuromonadia|o__Geobacterales|f__Geobacteraceae|g__Citrifermentans|s__Citrifermentans bemidjiense	323	464	0	142	0	0	0	0	0	0	0	0	0	0	0	0	0	0	0	0	134	0	0	0	0	0	0	0	0	0	0	0	0	539	0	0
d__Bacteria|k__unknown|p__Bacteroidota|c__Bacteroidia|o__Bacteroidales|f__Bacteroidaceae|g__Bacteroides|s__Bacteroides sp. A1C1	0	0	0	155	0	0	167	302	0	132	0	0	221	98	0	180	0	0	587	542	826	312	0	137	118	226	0	0	0	0	0	0	0	0	0	0
d__Bacteria|k__unknown|p__Pseudomonadota|c__Betaproteobacteria|o__Burkholderiales|f__Burkholderiaceae|g__Paraburkholderia|s__Paraburkholderia fungorum	360	377	0	272	235	0	161	139	0	502	197	93	1112	104	396	101	1081	168	153	162	189	259	0	0	0	434	0	706	0	106	348	557	476	3010	0	0
d__Bacteria|k__unknown|p__Bacteroidota|c__Sphingobacteriia|o__Sphingobacteriales|f__Sphingobacteriaceae|g__Sphingobacterium|s__Sphingobacterium sp. UDSM-2020	0	0	0	284	1241	660	0	0	0	0	2424	1182	0	0	0	0	172	95	169	298	0	942	114	0	0	0	0	153	0	0	837	104	427	234	96	0
d__Bacteria|k__unknown|p__Pseudomonadota|c__Alphaproteobacteria|o__Sphingomonadales|f__Sphingomonadaceae|g__unknown|s__unknown	181	614	171	416	459	957	443	674	1429	1296	1019	1238	2572	1012	555	720	1461	713	0	691	561	2099	0	0	892	516	3585	113	1009	1189	3667	2206	1917	2088	691	396
d__Bacteria|k__unknown|p__Pseudomonadota|c__Gammaproteobacteria|o__Pseudomonadales|f__Pseudomonadaceae|g__Pseudomonas|s__Pseudomonas chlororaphis	1001	2694	0	294	1548	431	1526	1769	2313	1689	521	2426	1405	1190	0	1602	446	2765	1831	385	1881	1132	300	863	522	0	707	1273	1345	145	1033	2228	3566	1771	1821	2426
d__Bacteria|k__unknown|p__Actinomycetota|c__Actinomycetes|o__Kitasatosporales|f__Streptomycetaceae|g__Streptomyces|s__Streptomyces peucetius	540	408	0	202	1345	488	989	1119	448	2154	2404	3032	619	222	395	1661	1286	135	137	645	1047	351	254	980	0	411	5120	0	119	813	332	1257	777	678	779	831
d__Bacteria|k__unknown|p__Bacillota|c__Bacilli|o__Bacillales|f__Paenibacillaceae|g__Paenibacillus|s__Paenibacillus sp. FSL H7-0357	0	380	0	270	426	0	118	0	0	0	0	0	1106	275	0	477	0	0	118	0	109	0	0	1052	0	124	163	0	445	0	307	265	0	0	984	816
d__Bacteria|k__unknown|p__Pseudomonadota|c__Gammaproteobacteria|o__Enterobacterales|f__Yersiniaceae|g__unknown|s__unknown	0	0	224	313	0	0	0	0	0	0	0	0	177	187	213	262	0	1097	0	0	0	0	0	136	0	0	0	0	0	820	799	292	0	0	0	0
d__Bacteria|k__unknown|p__Bacillota|c__Clostridia|o__Eubacteriales|f__Clostridiaceae|g__Clostridium|s__Clostridium taeniosporum	0	0	0	159	0	0	0	0	0	0	317	0	0	218	0	0	0	112	0	0	0	0	0	0	0	318	359	237	0	0	0	0	0	0	0	0
d__Bacteria|k__unknown|p__Pseudomonadota|c__Gammaproteobacteria|o__Enterobacterales|f__Enterobacteriaceae|g__Enterobacter|s__unknown	3242	1214	168	787	599	2902	2981	1032	1808	2861	2766	1199	2897	3516	2753	3176	3807	3661	3198	2989	2773	2806	1404	1664	2330	3756	1462	1146	3177	2283	222	1696	564	1916	856	1895
d__Bacteria|k__unknown|p__Pseudomonadota|c__Betaproteobacteria|o__Burkholderiales|f__Comamonadaceae|g__unknown|s__unknown	389	2185	352	246	276	2861	778	366	1269	111	2037	813	2031	1096	684	816	1231	671	2459	4065	396	1234	2535	6615	531	652	2169	1005	687	645	2084	3570	502	1212	551	383
d__Bacteria|k__unknown|p__Actinomycetota|c__Actinomycetes|o__Kitasatosporales|f__Streptomycetaceae|g__Streptomyces|s__Streptomyces albus	163	456	442	121	281	0	0	0	0	122	204	0	646	0	852	1118	0	0	93	0	0	184	585	0	100	0	500	99	0	0	224	303	93	268	664	464
d__Bacteria|k__unknown|p__Pseudomonadota|c__Alphaproteobacteria|o__Hyphomicrobiales|f__Stappiaceae|g__Pseudovibrio|s__Pseudovibrio sp. FO-BEG1	0	734	299	237	0	0	0	0	0	0	0	0	330	0	0	0	177	0	0	0	0	216	213	145	621	0	0	0	0	0	460	549	336	348	284	397
d__Bacteria|k__unknown|p__Actinomycetota|c__Actinomycetes|o__Micrococcales|f__Microbacteriaceae|g__Curtobacterium|s__Curtobacterium luteum	0	0	0	187	0	0	151	0	0	286	0	0	0	0	0	0	0	0	0	0	94	0	0	231	224	0	207	188	0	0	0	539	0	0	0	79
d__Bacteria|k__unknown|p__Actinomycetota|c__Actinomycetes|o__Propionibacteriales|f__Nocardioidaceae|g__Friedmanniella|s__Friedmanniella luteola	267	194	0	2426	256	133	0	0	0	0	0	0	0	293	0	0	152	0	1995	873	0	184	0	0	0	0	159	0	151	0	264	128	160	0	0	0
d__Bacteria|k__unknown|p__Pseudomonadota|c__Betaproteobacteria|o__Burkholderiales|f__Oxalobacteraceae|g__Massilia|s__Massilia sp. HC52	591	639	189	812	2964	3525	657	374	2571	1438	857	1419	791	604	818	1977	1257	221	1322	676	2386	615	0	1621	539	548	1537	763	3347	928	599	1972	442	670	1235	541
d__Bacteria|k__unknown|p__Actinomycetota|c__Actinomycetes|o__Propionibacteriales|f__Nocardioidaceae|g__Nocardioides|s__Nocardioides jishulii	0	0	0	203	0	0	0	0	0	0	0	0	140	0	0	0	0	121	0	0	0	0	0	0	0	0	0	0	0	0	0	0	0	0	0	0
d__Bacteria|k__unknown|p__Pseudomonadota|c__Betaproteobacteria|o__Burkholderiales|f__Oxalobacteraceae|g__Massilia|s__Massilia antarctica	1089	389	0	289	0	452	167	505	0	0	0	480	0	260	0	366	440	0	179	0	165	0	0	0	314	320	1053	336	321	0	0	0	371	465	1016	541
d__Bacteria|k__unknown|p__Bacteroidota|c__Flavobacteriia|o__Flavobacteriales|f__Weeksellaceae|g__Chryseobacterium|s__Chryseobacterium sp. T16E-39	337	0	0	159	312	0	321	286	121	0	0	0	560	0	0	0	0	251	0	98	0	181	109	0	0	0	0	0	175	0	960	0	98	68	0	470
d__Bacteria|k__unknown|p__Pseudomonadota|c__Betaproteobacteria|o__Burkholderiales|f__Burkholderiaceae|g__Paraburkholderia|s__Paraburkholderia edwinii	81	0	0	207	0	0	0	719	0	215	0	0	534	269	0	160	0	0	0	0	0	593	0	0	875	1109	0	0	96	0	0	0	0	256	0	94
d__Bacteria|k__unknown|p__Cyanobacteriota|c__Cyanophyceae|o__Nostocales|f__unknown|g__unknown|s__unknown	2794	3330	324	541	1619	1263	440	0	235	179	3054	788	213	753	466	811	4806	0	1379	338	312	1181	675	1132	286	1240	712	516	289	247	886	634	977	1108	187	204
d__Bacteria|k__unknown|p__Pseudomonadota|c__Gammaproteobacteria|o__Xanthomonadales|f__Xanthomonadaceae|g__Stenotrophomonas|s__Stenotrophomonas rhizophila	353	503	0	123	114	120	391	223	436	685	307	411	1222	308	0	554	586	460	158	937	1255	1055	1284	429	461	0	0	0	409	676	770	901	0	603	0	420
d__Bacteria|k__unknown|p__Candidatus Absconditabacteria|c__unknown|o__Candidatus Absconditabacterales|f__Candidatus Absconditicoccaceae|g__Candidatus Absconditicoccus|s__Candidatus Absconditicoccus praedator	318	915	732	627	696	430	0	344	0	261	0	0	0	0	567	1067	0	0	939	1096	2587	2148	0	0	256	614	1054	662	259	0	0	0	0	0	0	0
d__Bacteria|k__unknown|p__Pseudomonadota|c__Gammaproteobacteria|o__unknown|f__unknown|g__Sedimenticola|s__Sedimenticola thiotaurini	0	233	90	427	0	0	380	257	91	418	686	129	152	122	0	114	257	0	596	565	0	291	279	0	127	0	186	160	0	322	0	943	558	707	239	312
d__Bacteria|k__unknown|p__Mycoplasmatota|c__Mollicutes|o__Acholeplasmatales|f__Acholeplasmataceae|g__Candidatus Phytoplasma|s__unknown	0	0	0	200	0	0	0	0	0	0	0	0	0	0	0	0	0	0	0	0	0	0	0	0	0	0	0	0	0	0	101	0	0	0	0	0
d__Bacteria|k__unknown|p__Bacillota|c__Bacilli|o__Bacillales|f__Paenibacillaceae|g__Paenibacillus|s__Paenibacillus sp. IHB B 3084	169	0	0	146	0	0	0	0	0	0	0	75	0	0	0	0	0	0	0	0	0	94	0	0	0	0	0	0	0	415	0	0	0	1214	0	0
d__Bacteria|k__unknown|p__Bacillota|c__Bacilli|o__Lactobacillales|f__Lactobacillaceae|g__Latilactobacillus|s__Latilactobacillus sakei	0	0	0	206	0	0	0	0	0	0	0	0	85	0	317	470	0	0	249	0	0	0	0	0	0	0	0	0	0	0	66	0	0	0	0	0
d__Eukaryota|k__Viridiplantae|p__Streptophyta|c__Bryopsida|o__Funariales|f__Funariaceae|g__Physcomitrium|s__Physcomitrium patens	742	721	1818	856	3185	2246	1061	819	167	767	3112	4302	1330	1124	1164	1733	576	1185	1666	3197	2317	969	4347	7259	172	1402	4137	1355	566	977	1309	852	3193	4485	1591	2714
d__Bacteria|k__unknown|p__Pseudomonadota|c__Alphaproteobacteria|o__Sphingomonadales|f__Sphingomonadaceae|g__Sphingopyxis|s__Sphingopyxis sp. FD7	0	0	0	266	0	0	0	0	0	0	0	131	0	0	0	0	234	0	0	0	79	0	0	0	0	0	65	213	0	0	0	0	0	150	0	0
d__Bacteria|k__unknown|p__Pseudomonadota|c__Betaproteobacteria|o__Burkholderiales|f__Oxalobacteraceae|g__Herbaspirillum|s__Herbaspirillum rubrisubalbicans	0	0	0	177	0	0	0	109	329	0	404	464	370	241	0	0	1614	86	351	0	0	99	0	235	0	0	0	0	0	595	0	411	1195	440	0	141
d__Bacteria|k__unknown|p__Actinomycetota|c__Actinomycetes|o__Micromonosporales|f__Micromonosporaceae|g__Micromonospora|s__Micromonospora sp. WMMD882	943	0	777	1455	404	0	296	257	179	1232	0	0	0	0	1238	159	0	0	0	0	217	330	0	0	0	0	206	0	0	86	356	0	802	287	0	0
d__Bacteria|k__unknown|p__Cyanobacteriota|c__Cyanophyceae|o__Oscillatoriales|f__Oscillatoriaceae|g__Moorena|s__Moorena producens	538	1190	0	225	714	0	352	0	0	0	105	1237	401	0	590	616	206	1035	88	683	120	85	0	986	0	0	224	0	737	158	273	420	753	334	250	342
d__Bacteria|k__unknown|p__Bacteroidota|c__Bacteroidia|o__Bacteroidales|f__Rikenellaceae|g__Alistipes|s__Alistipes ihumii	643	2974	964	465	4166	1645	4648	2067	3924	4767	3935	3855	1336	1233	197	108	4511	2353	7145	2953	87	939	2243	5081	1485	2804	2142	503	1011	1740	968	4422	4058	3673	2684	2340
d__Bacteria|k__unknown|p__Bacteroidota|c__Sphingobacteriia|o__Sphingobacteriales|f__Sphingobacteriaceae|g__Sphingobacterium|s__Sphingobacterium sp. KACC 22765	216	194	0	162	0	0	0	124	169	0	0	0	0	0	0	0	260	0	334	235	153	187	64	114	0	0	0	0	0	0	0	301	0	0	135	0
d__Bacteria|k__unknown|p__Pseudomonadota|c__Gammaproteobacteria|o__Aeromonadales|f__Aeromonadaceae|g__Aeromonas|s__Aeromonas caviae	0	0	75	156	0	0	0	0	0	0	0	1102	142	631	97	373	158	123	867	0	740	354	242	0	160	360	483	100	0	0	0	0	0	0	410	0
d__Bacteria|k__unknown|p__Bacillota|c__Bacilli|o__Lactobacillales|f__Streptococcaceae|g__Lactococcus|s__Lactococcus garvieae	1170	1011	0	172	171	0	0	0	0	0	0	0	0	0	250	0	0	0	0	0	0	0	0	0	220	162	3008	1780	0	0	0	0	0	326	0	0
d__Bacteria|k__unknown|p__Pseudomonadota|c__Gammaproteobacteria|o__Salinisphaerales|f__Salinisphaeraceae|g__Salinisphaera|s__Salinisphaera sp. LB1	0	0	0	574	0	0	0	0	0	0	0	0	497	0	77	91	417	246	0	0	0	0	0	0	0	0	174	0	0	0	0	0	0	233	0	0
d__Bacteria|k__unknown|p__Pseudomonadota|c__Gammaproteobacteria|o__Cellvibrionales|f__Cellvibrionaceae|g__Cellvibrio|s__Cellvibrio japonicus	0	0	0	210	77	0	0	0	0	130	259	0	0	0	0	0	0	105	0	0	0	0	0	0	0	0	0	0	0	0	0	0	119	0	0	0
d__Bacteria|k__unknown|p__Pseudomonadota|c__Betaproteobacteria|o__Burkholderiales|f__Alcaligenaceae|g__Pusillimonas|s__Pusillimonas sp. T7-7	0	1196	0	431	269	0	889	732	404	1217	1014	239	934	232	427	0	0	765	0	993	420	118	357	0	0	2051	701	167	155	195	3901	245	102	0	1035	0
d__Bacteria|k__unknown|p__Bacillota|c__Bacilli|o__Lactobacillales|f__Lactobacillaceae|g__unknown|s__unknown	1736	168	0	475	355	0	0	166	0	0	1676	2469	0	265	3134	147	0	0	557	119	470	1219	333	0	0	503	360	1025	137	969	0	1018	835	5711	0	0
d__Bacteria|k__unknown|p__Bacillota|c__Clostridia|o__Eubacteriales|f__Oscillospiraceae|g__Pusillibacter|s__Pusillibacter faecalis	6121	19143	372	286	1681	2283	2609	2240	3568	4429	5497	2205	12162	7827	1093	2605	4121	5048	1584	3009	5287	8610	3671	5916	3568	5457	7692	686	2732	3962	5666	8558	5121	8973	4720	4589
d__Bacteria|k__unknown|p__Bacillota|c__Bacilli|o__Bacillales|f__unknown|g__Exiguobacterium|s__Exiguobacterium mexicanum	161	0	0	304	0	111	0	0	189	0	227	285	0	0	0	0	0	201	0	0	0	0	0	96	0	347	0	0	202	0	0	0	0	125	142	0
d__Bacteria|k__unknown|p__Pseudomonadota|c__Gammaproteobacteria|o__Enterobacterales|f__Enterobacteriaceae|g__Escherichia|s__unknown	0	0	619	196	853	190	0	139	1076	385	310	305	263	201	1555	474	65	214	0	404	102	927	236	0	0	0	562	0	522	0	0	328	157	0	143	0
d__Bacteria|k__unknown|p__Bacillota|c__Clostridia|o__Thermoanaerobacterales|f__Thermoanaerobacteraceae|g__Thermacetogenium|s__Thermacetogenium phaeum	152	630	0	353	290	0	0	0	67	0	0	470	0	0	0	0	0	241	363	579	821	0	0	0	0	713	2322	772	0	0	2387	771	0	0	106	0
d__Viruses|k__Heunggongvirae|p__Uroviricota|c__Caudoviricetes|o__unknown|f__Herelleviridae|g__Bequatrovirus|s__unknown	0	0	85	147	0	0	0	0	0	0	0	0	0	0	0	0	0	0	0	0	111	0	0	0	0	0	0	0	0	0	0	0	0	0	0	0
d__Bacteria|k__unknown|p__Thermodesulfobacteriota|c__Desulfobacteria|o__Desulfobacterales|f__Desulfosarcinaceae|g__Desulfosarcina|s__Desulfosarcina widdelii	0	97	0	224	0	0	242	0	440	105	133	211	107	156	0	0	0	0	0	0	140	0	523	0	0	161	0	0	0	0	79	316	0	0	448	0
d__Eukaryota|k__Fungi|p__Ascomycota|c__Saccharomycetes|o__Saccharomycetales|f__Saccharomycetaceae|g__Eremothecium|s__Eremothecium gossypii	0	0	0	318	1237	0	0	0	0	0	0	0	0	0	130	0	0	0	0	0	0	0	0	0	0	0	0	0	0	191	0	0	0	0	0	0
d__Bacteria|k__unknown|p__Bacteroidota|c__Cytophagia|o__Cytophagales|f__Hymenobacteraceae|g__Hymenobacter|s__Hymenobacter sp. 5516S-25	791	0	0	222	0	0	0	190	0	0	3023	3017	140	730	0	882	608	0	117	0	0	0	402	0	0	74	0	0	288	0	139	211	851	109	88	0
d__Bacteria|k__unknown|p__Bacillota|c__Clostridia|o__Eubacteriales|f__Lachnospiraceae|g__Lachnoclostridium|s__[Clostridium] hylemonae	1499	7215	484	377	0	0	1499	916	3312	1431	1990	1972	6027	2165	655	981	759	3779	1925	2283	2517	1171	319	643	753	1321	4276	4186	699	121	471	663	381	2093	539	847
d__Bacteria|k__unknown|p__Bacteroidota|c__Cytophagia|o__Cytophagales|f__Cytophagaceae|g__Spirosoma|s__Spirosoma endbachense	0	431	236	562	0	0	373	250	456	273	121	0	0	0	364	420	0	0	0	134	0	0	0	0	721	0	0	537	0	0	0	0	75	0	0	88
d__Bacteria|k__unknown|p__Pseudomonadota|c__Alphaproteobacteria|o__Rhodospirillales|f__Acetobacteraceae|g__Acetobacter|s__unknown	186	0	217	388	0	0	186	0	365	0	184	145	167	0	0	0	131	0	0	548	127	136	140	157	0	237	0	0	0	0	70	0	488	0	0	178
d__Bacteria|k__unknown|p__Bacillota|c__Erysipelotrichia|o__Erysipelotrichales|f__Erysipelotrichaceae|g__Longicatena|s__Longicatena caecimuris	236	0	0	235	218	0	0	641	0	0	0	0	0	99	0	0	108	0	0	214	0	0	812	1457	0	214	342	98	0	0	120	0	711	1738	0	963
d__Bacteria|k__unknown|p__Pseudomonadota|c__Betaproteobacteria|o__Burkholderiales|f__Alcaligenaceae|g__Achromobacter|s__Achromobacter spanius	0	230	127	205	0	0	0	234	0	0	685	126	0	337	1208	1307	792	826	0	0	555	338	0	555	457	407	94	1002	0	134	332	585	422	2420	458	209
d__Bacteria|k__unknown|p__Bacillota|c__Clostridia|o__Eubacteriales|f__Lachnospiraceae|g__Wujia|s__Wujia chipingensis	3263	3111	0	290	0	431	918	372	1054	486	538	1396	3178	568	361	2539	811	613	2670	4026	606	184	1275	1803	645	2009	2165	2277	0	493	581	1045	1369	1267	745	0
d__Bacteria|k__unknown|p__Pseudomonadota|c__Gammaproteobacteria|o__Vibrionales|f__Vibrionaceae|g__Grimontia|s__Grimontia hollisae	0	115	0	308	71	0	0	0	0	0	0	0	0	0	0	0	0	0	78	0	0	584	0	0	534	0	0	0	0	0	186	0	0	0	0	0
d__Archaea|k__unknown|p__Candidatus Thermoplasmatota|c__Thermoplasmata|o__Methanomassiliicoccales|f__Methanomassiliicoccaceae|g__Methanomassiliicoccus|s__Candidatus Methanomassiliicoccus intestinalis	0	192	0	263	330	0	0	0	0	0	0	0	0	0	0	107	0	0	0	0	0	0	0	0	160	225	0	121	481	0	0	742	454	0	0	0
d__Bacteria|k__unknown|p__Bacteroidota|c__Sphingobacteriia|o__Sphingobacteriales|f__Sphingobacteriaceae|g__Mucilaginibacter|s__Mucilaginibacter celer	984	300	278	179	463	294	0	474	264	0	545	594	108	191	180	303	159	254	372	0	0	787	330	474	169	781	2970	553	0	310	177	0	265	135	0	105
d__Bacteria|k__unknown|p__Actinomycetota|c__Actinomycetes|o__Micrococcales|f__Microbacteriaceae|g__Microbacterium|s__unknown	2575	3121	134	274	291	506	1161	573	2417	1569	860	2557	3149	1231	379	2818	1356	2643	670	1665	220	2362	2181	749	119	543	2714	1841	3614	1827	1876	3200	1221	1079	1394	4834
d__Bacteria|k__unknown|p__Bacillota|c__Bacilli|o__Bacillales|f__Paenibacillaceae|g__Paenibacillus|s__Paenibacillus durus	268	1575	0	166	132	0	690	0	320	141	0	0	1248	116	172	445	0	0	0	140	899	475	0	0	0	279	766	562	274	0	716	226	137	0	127	0
d__Bacteria|k__unknown|p__Cyanobacteriota|c__Cyanophyceae|o__Synechococcales|f__Synechococcaceae|g__Synechococcus|s__Synechococcus sp. PROS-U-1	0	0	0	154	0	0	0	0	0	0	0	0	0	0	0	0	0	0	0	0	0	0	0	0	0	0	0	0	0	0	0	0	206	180	0	0
d__Bacteria|k__unknown|p__Pseudomonadota|c__Alphaproteobacteria|o__Rhodospirillales|f__Acetobacteraceae|g__Roseomonas|s__Roseomonas cervicalis	0	105	0	204	0	0	164	0	0	0	0	252	164	0	0	0	0	0	0	0	0	0	0	295	117	0	0	0	0	274	0	322	0	0	0	0
d__Bacteria|k__unknown|p__Bacteroidota|c__Bacteroidia|o__Bacteroidales|f__Bacteroidaceae|g__Bacteroides|s__Bacteroides coprosuis	3682	1617	90	1849	2939	1563	685	522	0	335	4480	4333	1438	779	2327	2714	436	452	1131	250	314	317	308	580	160	550	855	293	1186	0	2727	195	28304	31084	1044	0
d__Bacteria|k__unknown|p__Thermodesulfobacteriota|c__Desulfuromonadia|o__Geobacterales|f__Geobacteraceae|g__Geomonas|s__Geomonas nitrogeniifigens	283	0	0	509	107	0	0	203	345	910	105	0	0	0	527	405	144	0	1183	255	289	0	0	0	116	223	244	0	0	0	0	0	0	0	0	0
d__Bacteria|k__unknown|p__Mycoplasmatota|c__Mollicutes|o__Entomoplasmatales|f__Spiroplasmataceae|g__Spiroplasma|s__Spiroplasma apis	0	0	0	222	0	0	0	0	0	0	0	0	0	0	0	0	0	0	0	0	0	0	0	0	0	0	0	0	0	135	0	0	0	0	0	0
d__Bacteria|k__unknown|p__Actinomycetota|c__Actinomycetes|o__Kitasatosporales|f__Streptomycetaceae|g__Streptomyces|s__Streptomyces spectabilis	1491	699	122	218	3725	2290	175	0	117	317	0	2553	1014	0	1492	4402	2277	152	602	446	0	0	0	1719	0	0	0	0	127	0	3537	3460	0	0	0	396
d__Bacteria|k__unknown|p__Actinomycetota|c__Actinomycetes|o__Micromonosporales|f__Micromonosporaceae|g__Actinoplanes|s__Actinoplanes teichomyceticus	0	325	119	191	831	781	433	0	368	433	0	515	608	0	261	471	0	591	487	0	688	548	155	0	0	584	0	0	1443	1440	0	692	1279	1460	782	672
d__Bacteria|k__unknown|p__Pseudomonadota|c__Betaproteobacteria|o__Burkholderiales|f__Burkholderiaceae|g__Polynucleobacter|s__Polynucleobacter sp. KF022	129	0	286	382	0	0	0	0	0	0	0	0	0	0	150	231	0	0	0	0	0	0	0	0	0	0	0	0	0	0	0	0	0	0	0	0
d__Bacteria|k__unknown|p__Fusobacteriota|c__Fusobacteriia|o__Fusobacteriales|f__Fusobacteriaceae|g__Fusobacterium|s__Fusobacterium varium	0	0	185	276	0	0	189	331	0	0	0	0	0	0	0	0	0	0	0	0	0	0	0	0	385	0	182	0	0	0	87	121	0	0	0	802
d__Eukaryota|k__Viridiplantae|p__Streptophyta|c__Magnoliopsida|o__Rosales|f__Rosaceae|g__Prunus|s__Prunus dulcis	388	231	1670	2203	418	412	135	186	456	885	1112	330	181	362	194	143	124	1168	373	0	143	455	154	301	0	166	0	799	0	702	138	425	327	1084	181	456
d__Bacteria|k__unknown|p__Bacteroidota|c__Bacteroidia|o__Bacteroidales|f__Bacteroidaceae|g__Phocaeicola|s__Phocaeicola vulgatus	4300	3971	361	605	2613	3311	1055	929	2119	2083	9219	9571	2326	2017	3482	5022	1748	786	4559	7537	2548	3929	4240	6492	822	1474	974	711	1572	1550	1721	1904	12282	4575	477	332
d__Bacteria|k__unknown|p__Actinomycetota|c__Actinomycetes|o__Mycobacteriales|f__Mycobacteriaceae|g__Mycobacterium|s__Mycobacterium avium	662	382	239	232	88	115	298	202	72	806	0	318	392	831	150	769	226	0	0	0	822	863	863	944	0	668	1224	0	140	0	818	887	653	240	1234	287
d__Bacteria|k__unknown|p__Bacillota|c__Clostridia|o__Eubacteriales|f__Lachnospiraceae|g__Anaerotignum|s__Anaerotignum propionicum	347	360	0	173	403	339	0	0	0	381	137	768	95	322	167	539	341	309	268	89	1401	364	196	0	0	574	258	136	643	281	288	551	153	580	0	0
d__Bacteria|k__unknown|p__Mycoplasmatota|c__Mollicutes|o__Entomoplasmatales|f__Spiroplasmataceae|g__Spiroplasma|s__unknown	0	338	0	157	0	0	0	0	0	0	0	0	130	0	0	0	0	0	0	0	0	0	0	0	0	95	272	0	0	0	0	0	0	0	0	0
d__Bacteria|k__unknown|p__Bacillota|c__Bacilli|o__Bacillales|f__Staphylococcaceae|g__Staphylococcus|s__Staphylococcus gallinarum	0	0	227	211	721	157	0	0	0	0	157	0	0	0	171	411	0	0	0	0	212	0	0	183	178	295	0	97	0	109	0	0	0	0	547	434
d__Bacteria|k__unknown|p__Actinomycetota|c__Actinomycetes|o__Micrococcales|f__Micrococcaceae|g__Kocuria|s__Kocuria rhizophila	376	707	0	215	107	0	0	544	0	240	940	932	511	117	443	352	812	0	130	204	749	693	0	257	187	270	264	379	0	750	110	1076	739	1515	1188	271
d__Bacteria|k__unknown|p__Bacillota|c__Clostridia|o__Eubacteriales|f__unknown|g__Intestinimonas|s__Intestinimonas butyriciproducens	4562	7343	103	452	1273	408	2224	2549	7685	7123	1953	3298	12079	6232	1873	2873	4037	3251	3908	3325	2502	6709	5641	4176	1128	2433	14100	6493	2118	3018	6891	8026	2808	7705	2933	3454
d__Bacteria|k__unknown|p__Bacillota|c__Clostridia|o__Moorellales|f__Moorellaceae|g__Moorella|s__Moorella thermoacetica	167	467	0	202	0	0	292	0	0	151	0	0	0	300	0	173	0	0	0	285	152	253	0	0	0	0	0	0	0	0	82	0	0	0	0	0
d__Bacteria|k__unknown|p__Bacteroidota|c__Bacteroidia|o__Bacteroidales|f__Paludibacteraceae|g__Paludibacter|s__Paludibacter propionicigenes	231	1870	680	511	0	927	861	385	236	594	6071	3029	195	307	256	626	5305	5440	1346	3698	227	147	238	852	472	590	0	197	483	137	5321	0	1307	1312	280	0
d__Bacteria|k__unknown|p__Pseudomonadota|c__Gammaproteobacteria|o__Pseudomonadales|f__Pseudomonadaceae|g__unknown|s__unknown	531	1001	0	212	267	1070	2144	878	1158	629	325	416	333	930	976	1269	970	444	1178	1597	938	1184	107	645	0	595	561	346	1181	647	511	2531	167	469	310	936
d__Bacteria|k__unknown|p__Bacteroidota|c__Flavobacteriia|o__Flavobacteriales|f__Flavobacteriaceae|g__Zhouia|s__Zhouia spongiae	0	195	0	356	159	0	0	0	483	246	0	225	0	0	0	158	156	0	0	0	0	0	160	267	113	0	469	0	0	1442	203	0	319	494	0	0
d__Eukaryota|k__Viridiplantae|p__Streptophyta|c__Magnoliopsida|o__Rosales|f__Rosaceae|g__Fragaria|s__Fragaria vesca	2046	705	678	1016	1224	1024	529	1551	1376	1156	956	1034	682	953	382	1985	658	502	320	840	1719	2157	1215	1546	128	1304	661	460	262	502	703	0	323	1807	113	931
d__Viruses|k__Heunggongvirae|p__Uroviricota|c__Caudoviricetes|o__unknown|f__unknown|g__Gordonvirus|s__Arthrobacter phage Synepsis	0	283	0	472	0	0	0	442	0	0	0	0	0	0	0	470	0	0	0	0	279	0	0	0	0	343	0	0	425	0	0	0	0	0	0	238
d__Bacteria|k__unknown|p__Thermodesulfobacteriota|c__Desulfovibrionia|o__Desulfovibrionales|f__Desulfomicrobiaceae|g__Desulfomicrobium|s__Desulfomicrobium orale	1094	0	0	310	1538	1125	342	967	0	1215	0	1321	818	778	656	732	150	756	1285	1140	836	0	357	443	0	774	0	466	1442	1242	1718	2518	0	129	539	1242
d__Bacteria|k__unknown|p__Pseudomonadota|c__Gammaproteobacteria|o__Enterobacterales|f__Morganellaceae|g__Providencia|s__Providencia rettgeri	197	2605	676	228	0	495	373	571	0	231	358	161	1254	792	0	0	254	222	133	397	507	504	957	478	1019	684	221	999	347	285	689	150	420	488	0	859
d__Bacteria|k__unknown|p__Pseudomonadota|c__Alphaproteobacteria|o__Hyphomicrobiales|f__Methylobacteriaceae|g__Methylorubrum|s__unknown	182	113	0	183	0	0	103	164	282	312	0	0	0	0	0	0	0	0	0	0	300	0	0	0	269	0	127	0	249	153	0	385	0	0	0	0
d__Bacteria|k__unknown|p__Bacteroidota|c__Cytophagia|o__Cytophagales|f__Spirosomaceae|g__Dyadobacter|s__Dyadobacter chenwenxiniae	0	174	0	304	180	0	0	170	0	0	0	127	0	0	0	0	0	0	0	0	0	0	216	0	0	105	0	0	0	0	0	0	0	176	172	0
d__Bacteria|k__unknown|p__Pseudomonadota|c__Betaproteobacteria|o__Burkholderiales|f__Burkholderiaceae|g__Burkholderia|s__Burkholderia dolosa	342	234	115	307	171	242	0	121	105	100	228	201	99	633	0	615	537	345	488	536	499	346	186	302	0	266	303	312	114	0	0	533	98	417	455	426
d__Bacteria|k__unknown|p__Pseudomonadota|c__Alphaproteobacteria|o__Sphingomonadales|f__Sphingomonadaceae|g__Sphingomonas|s__Sphingomonas sp. AAP5	0	0	0	248	0	0	116	102	211	168	0	0	0	0	0	0	0	188	0	0	0	0	0	0	0	0	211	0	89	0	0	0	239	288	0	0
d__Bacteria|k__unknown|p__Actinomycetota|c__Coriobacteriia|o__Eggerthellales|f__Eggerthellaceae|g__Arabiibacter|s__Arabiibacter massiliensis	1636	5904	0	183	1133	2103	843	721	809	128	0	787	1641	1105	1051	440	816	0	1439	907	498	115	226	833	0	106	1894	1023	1327	0	643	2272	711	887	991	579
d__Bacteria|k__unknown|p__Pseudomonadota|c__Betaproteobacteria|o__Burkholderiales|f__Oxalobacteraceae|g__Pseudoduganella|s__Pseudoduganella armeniaca	0	0	0	186	0	0	197	636	0	117	265	0	111	0	0	0	0	123	0	73	109	238	0	0	0	0	0	0	0	0	0	0	0	0	0	0
d__Eukaryota|k__Fungi|p__Ascomycota|c__Sordariomycetes|o__Hypocreales|f__Nectriaceae|g__Fusarium|s__Fusarium falciforme	181	0	146	413	336	0	0	0	701	0	587	913	413	0	0	802	0	0	357	314	0	362	0	0	0	128	0	231	375	217	996	2347	118	330	198	0
d__Bacteria|k__unknown|p__Pseudomonadota|c__Betaproteobacteria|o__Nitrosomonadales|f__Sulfuricellaceae|g__Sulfuriferula|s__Sulfuriferula plumbiphila	0	0	0	996	728	0	0	0	0	0	118	134	0	0	499	0	0	0	0	0	0	0	0	0	0	750	0	0	111	0	94	163	0	179	0	0
d__Bacteria|k__unknown|p__Bacillota|c__Bacilli|o__Bacillales|f__Bacillaceae|g__Bacillus|s__Bacillus sp. SB49	190	465	0	201	0	0	0	0	0	0	0	0	219	89	0	0	0	0	0	0	0	0	88	83	0	0	95	0	0	0	0	0	0	0	0	0
d__Bacteria|k__unknown|p__Pseudomonadota|c__Gammaproteobacteria|o__Pseudomonadales|f__Pseudomonadaceae|g__Pseudomonas|s__Pseudomonas protegens	720	461	110	236	0	0	572	157	907	668	448	290	572	0	0	276	460	239	1908	2539	1793	801	481	390	156	367	1482	495	845	707	837	1618	1153	1960	390	218
d__Bacteria|k__unknown|p__Bacillota|c__Bacilli|o__Bacillales|f__Paenibacillaceae|g__Brevibacillus|s__unknown	0	695	0	227	456	536	1088	651	403	563	1174	1219	1098	0	226	758	706	426	569	1268	369	597	439	990	0	180	0	626	650	469	1284	2175	939	413	269	1767
d__Bacteria|k__unknown|p__Actinomycetota|c__Actinomycetes|o__Bifidobacteriales|f__Bifidobacteriaceae|g__Bifidobacterium|s__Bifidobacterium bifidum	0	0	0	400	0	174	151	0	472	0	0	273	187	0	0	0	0	0	1795	0	227	629	163	0	160	314	0	0	65	0	1101	226	188	0	0	186
d__Bacteria|k__unknown|p__Actinomycetota|c__Actinomycetes|o__Pseudonocardiales|f__Pseudonocardiaceae|g__Kibdelosporangium|s__Kibdelosporangium phytohabitans	347	1018	0	229	128	147	0	0	257	420	1020	174	360	405	0	0	0	139	142	137	508	279	132	0	177	360	579	137	0	143	0	0	0	596	0	0
d__Eukaryota|k__Viridiplantae|p__Streptophyta|c__Magnoliopsida|o__Poales|f__Poaceae|g__Panicum|s__Panicum hallii	670	1027	761	483	702	944	1122	493	758	609	1266	1049	1285	479	117	594	641	1565	1400	1154	839	621	406	2448	359	1304	6550	1895	635	787	769	772	2492	4552	4324	536
d__Bacteria|k__unknown|p__Bacillota|c__Bacilli|o__Lactobacillales|f__Lactobacillaceae|g__Lactobacillus|s__unknown	251	152	166	234	88	0	0	154	0	0	0	0	0	180	655	1506	113	0	380	536	551	624	0	0	146	142	378	0	0	0	0	0	0	0	0	113
d__Bacteria|k__unknown|p__Cyanobacteriota|c__Cyanophyceae|o__Pseudanabaenales|f__Leptolyngbyaceae|g__Leptodesmis|s__Leptodesmis sichuanensis	366	626	0	386	0	0	279	137	324	0	105	0	160	0	0	0	0	0	0	326	0	0	218	0	0	249	217	0	276	264	0	488	0	0	0	0
d__Bacteria|k__unknown|p__Bacillota|c__Clostridia|o__Eubacteriales|f__Lachnospiraceae|g__Blautia|s__unknown	4484	9079	129	354	0	360	1960	2264	5218	2883	1752	3352	8861	7512	1312	3591	1163	2500	2527	5363	5154	4452	727	3864	4218	9898	8320	3622	530	1170	3055	2728	2374	1322	2247	1066
d__Bacteria|k__unknown|p__Pseudomonadota|c__Gammaproteobacteria|o__Enterobacterales|f__Enterobacteriaceae|g__Leclercia|s__unknown	426	0	105	195	596	0	500	817	955	698	445	0	185	280	716	0	2833	555	0	0	1158	0	0	714	167	239	0	140	83	0	1075	0	150	1419	448	0
d__Bacteria|k__unknown|p__Bacteroidota|c__Bacteroidia|o__Bacteroidales|f__Porphyromonadaceae|g__Porphyromonas|s__Porphyromonas cangingivalis	1047	780	325	531	381	1014	325	368	552	1518	2353	2401	200	814	433	757	520	1400	75	0	1573	1467	1706	1750	0	1463	655	0	503	689	282	994	466	574	601	1434
d__Bacteria|k__unknown|p__Pseudomonadota|c__Gammaproteobacteria|o__Enterobacterales|f__Enterobacteriaceae|g__Leclercia|s__Leclercia sp. W17	0	0	227	202	0	0	0	366	0	0	0	0	0	0	0	0	185	119	0	0	0	0	0	0	0	0	0	129	0	0	0	0	0	0	0	0
d__Bacteria|k__unknown|p__Bacteroidota|c__Cytophagia|o__Cytophagales|f__Spirosomaceae|g__Leadbetterella|s__Leadbetterella byssophila	3626	3607	0	156	211	434	0	128	0	0	3549	5701	0	0	2118	2547	0	0	1233	1918	0	184	0	233	158	146	0	0	0	0	0	0	0	0	778	0
d__Bacteria|k__unknown|p__Pseudomonadota|c__Betaproteobacteria|o__Burkholderiales|f__Oxalobacteraceae|g__Pseudoduganella|s__unknown	1153	203	622	464	378	427	1026	776	687	914	3647	1235	1789	519	1384	983	774	926	3061	831	1471	995	891	1085	585	1059	1303	507	617	2786	1891	2734	1155	1530	779	1000
d__Bacteria|k__unknown|p__Pseudomonadota|c__Betaproteobacteria|o__Burkholderiales|f__Burkholderiaceae|g__Caballeronia|s__Caballeronia insecticola	0	0	0	221	133	0	0	0	259	0	0	0	0	0	0	0	0	0	0	0	109	0	0	0	0	0	0	0	0	0	0	140	171	0	0	0
d__Eukaryota|k__Viridiplantae|p__Streptophyta|c__Magnoliopsida|o__Fagales|f__Fagaceae|g__Quercus|s__Quercus robur	465	1447	397	1647	3174	2534	782	1364	364	341	2504	1552	1477	1461	810	1214	579	212	3617	1296	2149	2444	971	1711	487	591	3927	1183	236	76	576	1364	1414	2810	1142	597
d__Eukaryota|k__Fungi|p__Ascomycota|c__Saccharomycetes|o__Saccharomycetales|f__Saccharomycetaceae|g__Kazachstania|s__Kazachstania africana	0	0	0	283	0	0	0	0	167	0	222	288	0	0	0	0	0	0	251	0	0	90	343	328	0	0	0	0	401	420	0	0	0	72	0	0
d__Bacteria|k__unknown|p__Bacillota|c__Bacilli|o__Bacillales|f__Paenibacillaceae|g__Brevibacillus|s__Brevibacillus brevis	639	1054	175	487	242	0	88	999	531	774	950	0	363	0	963	765	213	320	129	158	242	311	366	867	200	0	137	0	0	110	0	130	233	114	497	0
d__Eukaryota|k__Viridiplantae|p__Streptophyta|c__Magnoliopsida|o__Rosales|f__Rosaceae|g__Prunus|s__Prunus mume	333	1187	196	801	278	84	2252	2821	793	2080	2475	77	85	495	460	965	1562	339	2179	1898	1412	245	183	191	0	915	1283	641	0	0	157	205	1173	269	0	446
d__Bacteria|k__unknown|p__Pseudomonadota|c__Betaproteobacteria|o__Burkholderiales|f__Comamonadaceae|g__Limnohabitans|s__Limnohabitans sp. TEGF004	0	358	0	155	0	0	0	0	0	0	0	0	0	0	341	0	0	0	0	190	0	0	0	0	0	0	0	0	0	0	0	0	0	0	0	0
d__Eukaryota|k__Viridiplantae|p__Streptophyta|c__Magnoliopsida|o__Asterales|f__Asteraceae|g__unknown|s__unknown	8496	278	0	1552	599	78	209	336	661	0	833	0	0	0	0	68	0	0	299	304	310	403	0	0	359	0	169	0	0	0	420	1421	1205	1458	184	212
d__Bacteria|k__unknown|p__Pseudomonadota|c__Betaproteobacteria|o__Neisseriales|f__Chromobacteriaceae|g__Chromobacterium|s__Chromobacterium rhizoryzae	0	0	0	170	0	0	0	0	0	0	0	0	0	0	0	0	0	0	0	0	0	0	0	0	0	0	0	0	203	0	0	0	0	0	0	0
d__Bacteria|k__unknown|p__Actinomycetota|c__Coriobacteriia|o__Coriobacteriales|f__Atopobiaceae|g__Leptogranulimonas|s__Leptogranulimonas caecicola	247	1068	0	172	1183	371	0	0	428	365	221	825	1141	380	344	250	1933	635	0	0	1676	1452	733	640	0	94	0	404	254	1261	1099	1264	66	168	413	993
d__Bacteria|k__unknown|p__Pseudomonadota|c__Gammaproteobacteria|o__Enterobacterales|f__Yersiniaceae|g__Rahnella|s__Rahnella aquatilis	95	498	107	181	1962	0	610	0	340	1062	402	488	119	0	0	0	139	136	0	814	184	530	0	581	0	133	901	487	870	0	349	0	0	548	433	0
d__Bacteria|k__unknown|p__Bacillota|c__Clostridia|o__Eubacteriales|f__Lachnospiraceae|g__Coprococcus|s__Coprococcus sp. ART55/1	1195	542	1292	402	0	0	1427	532	77	341	0	1022	1517	1492	504	2950	0	0	586	939	602	336	3886	4737	1243	1087	751	2665	0	133	356	295	172	293	250	367
d__Bacteria|k__unknown|p__Bacteroidota|c__Sphingobacteriia|o__Sphingobacteriales|f__Sphingobacteriaceae|g__Pedobacter|s__Pedobacter suwonensis	0	0	0	406	96	107	0	0	0	0	0	391	0	0	0	0	79	96	0	376	0	114	735	0	0	88	0	0	0	200	213	209	1075	0	0	111
d__Bacteria|k__unknown|p__Actinomycetota|c__Actinomycetes|o__Mycobacteriales|f__Corynebacteriaceae|g__Corynebacterium|s__Corynebacterium stationis	0	0	0	216	0	0	137	0	0	359	0	527	0	0	0	0	0	0	0	0	0	0	0	71	0	0	0	0	0	0	0	0	121	323	0	0
d__Bacteria|k__unknown|p__Pseudomonadota|c__Alphaproteobacteria|o__Hyphomicrobiales|f__Rhizobiaceae|g__Rhizobium|s__unknown	4268	5277	1563	690	3772	1710	3268	2878	6304	3324	3838	7711	4671	5226	1852	1627	3563	3194	3951	3038	3596	2262	2351	10062	2527	2962	2441	2736	4669	2427	3664	11375	3642	7957	1530	3429
d__Bacteria|k__unknown|p__Bacteroidota|c__Bacteroidia|o__Bacteroidales|f__Porphyromonadaceae|g__Porphyromonas|s__Porphyromonas asaccharolytica	1836	3610	1178	389	585	5865	508	1057	1221	893	22733	24521	397	0	811	1711	2446	1305	9372	6548	1019	578	391	24108	638	807	1259	1443	955	1503	275	7667	2519	1505	2117	113
d__Bacteria|k__unknown|p__Actinomycetota|c__Actinomycetes|o__Streptosporangiales|f__Nocardiopsaceae|g__Thermobifida|s__Thermobifida alba	138	0	0	249	0	0	0	131	0	0	604	436	0	255	0	170	0	0	140	0	0	0	570	337	0	0	543	329	0	0	208	150	0	424	194	0
d__Bacteria|k__unknown|p__Actinomycetota|c__Actinomycetes|o__Propionibacteriales|f__Actinopolymorphaceae|g__Actinopolymorpha|s__Actinopolymorpha singaporensis	0	0	0	251	0	0	0	204	0	217	0	575	285	0	87	322	305	0	0	0	0	119	0	0	275	0	0	0	0	0	192	813	0	0	0	0
d__Bacteria|k__unknown|p__Chloroflexota|c__Dehalococcoidia|o__Dehalococcoidales|f__Dehalococcoidaceae|g__Dehalococcoides|s__unknown	0	0	0	626	0	0	0	0	0	0	0	0	0	0	0	0	0	0	0	0	0	0	0	0	0	0	0	0	0	0	0	0	0	0	0	0
d__Eukaryota|k__Fungi|p__Ascomycota|c__Sordariomycetes|o__Magnaporthales|f__Pyriculariaceae|g__Pyricularia|s__Pyricularia pennisetigena	0	0	228	263	242	72	149	278	0	102	142	389	815	325	91	504	86	0	289	159	0	0	153	73	0	0	0	0	131	0	0	0	0	0	0	0
d__Bacteria|k__unknown|p__Pseudomonadota|c__Gammaproteobacteria|o__Cellvibrionales|f__Spongiibacteraceae|g__Zhongshania|s__Zhongshania aliphaticivorans	0	0	0	289	0	0	0	0	0	0	0	0	0	0	0	0	0	418	184	120	0	0	0	0	95	0	0	0	0	0	0	0	0	0	0	0
d__Bacteria|k__unknown|p__Actinomycetota|c__Actinomycetes|o__Propionibacteriales|f__Kribbellaceae|g__Kribbella|s__Kribbella flavida	326	1260	0	342	192	0	1541	0	793	220	0	0	179	1411	0	500	0	1410	207	526	539	1009	2618	190	448	0	0	0	0	871	135	653	0	2503	0	278
d__Bacteria|k__unknown|p__Bacteroidota|c__Cytophagia|o__Cytophagales|f__Cytophagaceae|g__Spirosoma|s__Spirosoma montaniterrae	331	1267	0	569	836	154	178	0	0	0	0	865	425	343	0	627	212	0	1704	419	0	151	0	1085	142	217	1251	74	161	308	101	597	75	803	204	522
d__Bacteria|k__unknown|p__Bacteroidota|c__Bacteroidia|o__Bacteroidales|f__Dysgonomonadaceae|g__Dysgonomonas|s__Dysgonomonas sp. HDW5B	0	0	0	340	664	0	0	0	86	329	682	0	0	0	0	0	0	0	0	151	296	0	0	0	0	0	0	0	0	934	0	0	364	174	198	0
d__Bacteria|k__unknown|p__Pseudomonadota|c__Gammaproteobacteria|o__Alteromonadales|f__Pseudoalteromonadaceae|g__Pseudoalteromonas|s__Pseudoalteromonas rubra	1224	211	0	277	654	675	155	405	279	281	1100	3273	449	170	373	0	0	0	166	0	0	496	841	444	147	236	97	0	205	0	284	0	0	140	0	462
d__Bacteria|k__unknown|p__Pseudomonadota|c__Gammaproteobacteria|o__Enterobacterales|f__Hafniaceae|g__Hafnia|s__Hafnia paralvei	0	0	0	173	0	0	0	0	0	0	0	0	0	0	0	0	0	124	0	0	0	0	122	0	156	254	0	0	0	0	0	0	0	0	0	0
d__Bacteria|k__unknown|p__Pseudomonadota|c__Gammaproteobacteria|o__Oceanospirillales|f__Oceanospirillaceae|g__Marinobacterium|s__Marinobacterium iners	240	149	0	319	0	0	0	0	0	0	0	1257	138	233	471	326	89	0	0	0	0	0	0	0	0	0	0	210	615	0	0	621	93	749	1097	0
d__Bacteria|k__unknown|p__Actinomycetota|c__Actinomycetes|o__Mycobacteriales|f__Tsukamurellaceae|g__Tsukamurella|s__Tsukamurella pulmonis	95	258	0	208	0	0	96	0	172	609	0	0	619	0	0	224	371	228	0	0	0	0	0	0	427	0	0	0	281	117	0	0	0	0	0	0
d__Bacteria|k__unknown|p__Bacteroidota|c__Flavobacteriia|o__Flavobacteriales|f__Flavobacteriaceae|g__Siansivirga|s__Siansivirga zeaxanthinifaciens	1072	2292	0	158	478	335	0	0	0	73	0	0	0	206	0	306	0	0	0	269	180	0	0	0	0	0	0	1623	0	0	0	0	0	0	152	0
d__Bacteria|k__unknown|p__Bacteroidota|c__Flavobacteriia|o__Flavobacteriales|f__Weeksellaceae|g__Elizabethkingia|s__Elizabethkingia sp. M8	0	0	0	248	0	0	0	0	0	0	0	0	0	0	0	0	0	0	0	153	0	148	0	0	0	230	0	0	0	0	0	0	0	0	0	0
d__Bacteria|k__unknown|p__Actinomycetota|c__Actinomycetes|o__Frankiales|f__Frankiaceae|g__Protofrankia|s__Candidatus Protofrankia datiscae	0	78	0	122	0	0	0	0	884	0	0	0	0	0	0	0	0	0	258	0	0	0	0	0	0	0	263	0	0	0	0	0	0	591	95	0
d__Bacteria|k__unknown|p__Actinomycetota|c__Actinomycetes|o__Mycobacteriales|f__Corynebacteriaceae|g__Corynebacterium|s__Corynebacterium incognita	0	0	0	170	0	0	0	0	121	0	0	0	0	0	0	0	0	0	230	75	80	0	0	0	0	0	0	0	0	0	0	0	417	650	0	0
d__Bacteria|k__unknown|p__Bacillota|c__Clostridia|o__Eubacteriales|f__Lachnospiraceae|g__Butyrivibrio|s__Butyrivibrio proteoclasticus	8263	12709	951	1964	3248	1209	903	2335	4995	3714	2564	2472	5141	5279	3386	8340	3990	3276	50862	11330	9419	5306	1562	2698	2514	5925	32078	14470	1402	366	4167	3207	1615	33139	5022	1532
d__Bacteria|k__unknown|p__Bacteroidota|c__Flavobacteriia|o__Flavobacteriales|f__Flavobacteriaceae|g__Capnocytophaga|s__Capnocytophaga canimorsus	0	276	79	161	0	0	0	328	214	369	0	1001	0	0	451	430	472	682	0	0	540	745	686	320	147	327	129	98	993	761	0	0	613	862	575	658
d__Bacteria|k__unknown|p__Bacillota|c__Clostridia|o__Eubacteriales|f__Lachnospiraceae|g__Blautia|s__Blautia argi	3173	6418	534	457	1412	0	1591	1542	1778	2754	3895	2054	5028	2283	782	4065	2386	1332	3908	4102	2553	2555	64	605	4305	4961	3944	1925	790	1096	2308	3417	4259	1971	860	991
d__Bacteria|k__unknown|p__Cyanobacteriota|c__Cyanophyceae|o__Nostocales|f__Nostocaceae|g__Nostoc|s__Nostoc sp. CENA543	0	0	0	340	0	0	0	0	0	0	0	0	0	0	0	0	0	0	0	0	0	0	0	0	212	0	0	0	0	0	0	375	732	0	0	0
d__Bacteria|k__unknown|p__Pseudomonadota|c__Alphaproteobacteria|o__Hyphomicrobiales|f__Rhizobiaceae|g__Rhizobium|s__Rhizobium sp. Y9	0	0	0	565	0	0	416	0	0	0	0	0	0	0	0	0	0	0	0	0	0	0	0	0	0	0	0	0	0	0	0	0	0	0	0	0
d__Bacteria|k__unknown|p__Pseudomonadota|c__Alphaproteobacteria|o__Hyphomicrobiales|f__Methylobacteriaceae|g__unknown|s__unknown	0	101	0	167	0	52	611	0	0	111	601	0	1038	0	0	0	0	0	363	857	1351	1556	0	1643	0	1587	447	0	72	0	2298	2011	0	4526	0	0
d__Bacteria|k__unknown|p__Bacillota|c__Bacilli|o__Lactobacillales|f__Lactobacillaceae|g__Lentilactobacillus|s__Lentilactobacillus buchneri	0	0	0	340	0	361	593	360	0	0	1102	864	0	0	0	581	0	0	650	0	0	845	0	0	0	0	0	0	1009	0	756	0	616	0	0	0
d__Bacteria|k__unknown|p__Pseudomonadota|c__Gammaproteobacteria|o__Oceanospirillales|f__Halomonadaceae|g__Halomonas|s__Halomonas tianxiuensis	281	150	126	534	110	0	232	0	210	0	178	271	0	0	246	218	0	0	443	0	0	0	0	0	0	236	0	184	0	152	0	0	0	0	133	0
d__Bacteria|k__unknown|p__Pseudomonadota|c__Gammaproteobacteria|o__Alteromonadales|f__Pseudoalteromonadaceae|g__Pseudoalteromonas|s__Pseudoalteromonas sp. SCSIO 43101	0	0	0	113	0	0	0	283	0	0	0	0	0	0	0	0	0	0	339	0	0	0	0	0	0	109	0	0	0	223	0	0	289	0	0	0
d__Bacteria|k__unknown|p__Mycoplasmatota|c__unknown|o__Mycoplasmoidales|f__Metamycoplasmataceae|g__Metamycoplasma|s__Metamycoplasma anseris	0	0	0	211	465	543	0	0	0	0	0	0	0	0	0	0	0	0	0	0	0	0	0	0	0	198	0	0	222	0	0	0	0	0	113	0
d__Bacteria|k__unknown|p__Pseudomonadota|c__Alphaproteobacteria|o__Rhodobacterales|f__Paracoccaceae|g__Rhodobacter|s__Rhodobacter sp. CZR27	0	198	0	347	151	92	147	0	203	426	0	0	0	95	0	0	333	542	1113	0	492	154	0	0	186	346	0	0	117	112	145	808	0	121	151	0
d__Eukaryota|k__Viridiplantae|p__Streptophyta|c__Magnoliopsida|o__Poales|f__Poaceae|g__Setaria|s__Setaria viridis	0	872	0	397	0	896	0	293	182	255	260	123	332	513	0	75	135	456	602	267	100	310	431	366	0	311	0	0	445	0	638	765	255	415	537	682
d__Eukaryota|k__Viridiplantae|p__Streptophyta|c__Magnoliopsida|o__Poales|f__Poaceae|g__Oryza|s__Oryza glaberrima	0	936	0	160	242	0	140	0	354	182	139	1043	975	1170	345	214	357	119	140	677	1517	0	545	1059	317	0	264	591	569	311	1087	134	454	929	806	443
d__Bacteria|k__unknown|p__Pseudomonadota|c__Gammaproteobacteria|o__Oceanospirillales|f__Oceanospirillaceae|g__Neptunomonas|s__Neptunomonas phycophila	0	255	203	108	405	115	101	0	0	0	0	0	0	0	0	0	0	0	0	0	152	370	0	0	0	0	240	137	94	163	0	117	0	0	0	221
d__Bacteria|k__unknown|p__Chloroflexota|c__Chloroflexia|o__Chloroflexales|f__Roseiflexaceae|g__Roseiflexus|s__Roseiflexus sp. RS-1	0	688	471	152	0	0	0	0	215	172	304	0	0	0	113	103	0	143	0	294	246	295	0	540	282	868	92	0	0	0	0	431	0	190	363	0
d__Bacteria|k__unknown|p__Bacillota|c__Bacilli|o__Lactobacillales|f__Lactobacillaceae|g__Companilactobacillus|s__Companilactobacillus heilongjiangensis	0	223	80	134	0	0	0	0	0	0	0	0	0	0	0	0	0	0	0	154	351	115	0	343	0	0	505	266	142	0	0	0	0	0	0	0
d__Bacteria|k__unknown|p__Actinomycetota|c__Actinomycetes|o__Kitasatosporales|f__Streptomycetaceae|g__Kitasatospora|s__Kitasatospora sp. NA04385	183	0	0	109	0	0	0	369	103	83	229	0	0	0	188	128	713	99	0	75	0	0	603	0	0	0	190	0	0	0	181	0	288	220	0	0
d__Bacteria|k__unknown|p__Bacillota|c__Clostridia|o__Eubacteriales|f__Lachnospiraceae|g__Roseburia|s__Roseburia hominis	5487	13178	172	557	592	455	2224	3645	3331	3134	2706	2570	9692	10860	1546	1789	1073	2038	7912	6387	8462	7356	673	1285	3660	7112	18022	10918	1339	389	1733	4699	3095	2670	1959	771
d__Bacteria|k__unknown|p__Pseudomonadota|c__Gammaproteobacteria|o__Pseudomonadales|f__Marinobacteraceae|g__Marinobacter|s__Marinobacter salarius	134	0	0	446	0	0	0	0	216	0	1667	1919	102	0	0	0	440	174	177	0	0	94	0	337	0	97	0	0	0	98	0	90	0	1139	157	0
d__Bacteria|k__unknown|p__Actinomycetota|c__Actinomycetes|o__Kitasatosporales|f__Streptomycetaceae|g__Streptomyces|s__Streptomyces sp. FIT100	0	0	0	212	0	277	224	1510	0	0	198	0	0	647	0	0	834	966	129	381	1056	735	0	764	0	289	0	0	1105	208	0	1749	0	0	790	325
d__Bacteria|k__unknown|p__Bacillota|c__Clostridia|o__Eubacteriales|f__Eubacteriaceae|g__Eubacterium|s__Eubacterium callanderi	298	362	0	261	626	0	638	936	831	1548	447	2246	1985	1188	132	2321	634	1243	147	1222	2189	1253	349	261	233	1988	568	958	540	501	1717	1219	118	792	1082	403
d__Bacteria|k__unknown|p__Chlorobiota|c__Chlorobiia|o__Chlorobiales|f__Chlorobiaceae|g__Chlorobium|s__Chlorobium phaeobacteroides	0	0	0	204	0	0	0	0	0	0	0	129	102	0	94	0	0	0	0	0	0	0	0	0	0	0	0	0	0	0	0	0	0	0	0	0
d__Bacteria|k__unknown|p__Thermodesulfobacteriota|c__Desulfuromonadia|o__Geobacterales|f__Geobacteraceae|g__Geomonas|s__Geomonas oryzisoli	628	1201	0	150	0	0	365	0	0	0	553	521	242	427	0	330	313	575	532	578	282	309	0	83	0	381	433	233	0	375	108	112	0	376	0	0
d__Bacteria|k__unknown|p__Actinomycetota|c__Actinomycetes|o__Kitasatosporales|f__Streptomycetaceae|g__Streptomyces|s__Streptomyces sp. BHT-5-2	198	511	0	270	173	0	0	0	318	165	0	0	1244	446	0	193	265	0	360	415	0	240	0	0	176	0	103	0	252	0	0	1660	0	0	252	129
d__Bacteria|k__unknown|p__Cyanobacteriota|c__Cyanophyceae|o__Chroococcales|f__Aphanothecaceae|g__Halothece|s__Halothece sp. PCC 7418	0	0	0	146	0	0	0	0	0	0	0	0	0	0	0	0	0	0	0	0	0	0	0	0	0	0	0	0	0	0	0	0	0	0	0	0
d__Bacteria|k__unknown|p__Actinomycetota|c__Actinomycetes|o__Micrococcales|f__Ornithinimicrobiaceae|g__Ornithinimicrobium|s__Ornithinimicrobium avium	274	0	0	151	831	781	0	0	0	175	0	1149	218	0	0	0	203	0	560	0	390	333	0	0	0	0	1329	302	318	0	2149	620	2614	0	582	0
d__Bacteria|k__unknown|p__Actinomycetota|c__Coriobacteriia|o__Eggerthellales|f__Eggerthellaceae|g__Eggerthella|s__Eggerthella lenta	2483	7560	115	249	478	1300	689	214	3527	10581	159	888	1351	1448	308	587	3069	1930	1554	1768	3772	1573	1339	1684	903	1013	3081	848	679	621	2258	5788	498	1231	1187	821
d__Bacteria|k__unknown|p__Actinomycetota|c__Actinomycetes|o__Micrococcales|f__Microbacteriaceae|g__Leucobacter|s__Leucobacter allii	0	348	0	160	0	0	0	0	0	171	0	0	0	0	0	500	0	360	402	165	0	285	290	313	0	0	177	0	0	300	0	0	0	687	826	117
d__Bacteria|k__unknown|p__Pseudomonadota|c__Alphaproteobacteria|o__Hyphomicrobiales|f__Stappiaceae|g__Roseibium|s__Roseibium aggregatum	235	175	87	287	0	243	387	146	1693	847	682	315	1047	574	0	0	0	689	421	423	865	0	313	284	0	965	0	150	222	346	575	1350	263	698	970	345
d__Bacteria|k__unknown|p__Pseudomonadota|c__Alphaproteobacteria|o__Caulobacterales|f__Caulobacteraceae|g__Asticcacaulis|s__Asticcacaulis sp. AND118	0	431	0	283	0	0	0	0	0	0	0	0	0	0	0	0	0	90	0	0	0	162	0	398	131	172	0	247	0	136	0	0	0	285	0	235
d__Bacteria|k__unknown|p__Pseudomonadota|c__Betaproteobacteria|o__Burkholderiales|f__Burkholderiaceae|g__Pandoraea|s__Pandoraea pulmonicola	0	630	0	203	100	0	114	109	0	316	0	0	0	0	0	0	0	265	0	0	0	323	647	748	0	0	0	0	104	0	144	170	0	0	0	0
d__Bacteria|k__unknown|p__Pseudomonadota|c__Gammaproteobacteria|o__Pasteurellales|f__Pasteurellaceae|g__Haemophilus|s__[Haemophilus] ducreyi	254	773	946	317	804	1065	337	156	246	489	556	247	570	716	195	313	1138	125	213	628	955	773	541	860	379	157	1143	195	199	321	374	244	731	1036	144	169
d__Bacteria|k__unknown|p__Pseudomonadota|c__Gammaproteobacteria|o__Moraxellales|f__Moraxellaceae|g__Psychrobacter|s__Psychrobacter sp. WB2	1015	812	2656	4547	1537	1214	954	941	530	595	0	870	487	657	1022	1472	873	871	926	0	818	833	0	793	797	156	1116	597	989	1019	965	0	774	825	838	802
d__Bacteria|k__unknown|p__Pseudomonadota|c__Gammaproteobacteria|o__Xanthomonadales|f__Rhodanobacteraceae|g__Dyella|s__Dyella sp. M7H15-1	0	0	0	215	0	0	0	0	0	0	0	0	0	0	0	0	0	0	0	0	0	0	0	0	0	0	0	0	0	0	0	0	0	0	0	0
d__Bacteria|k__unknown|p__Thermodesulfobacteriota|c__Desulfovibrionia|o__Desulfovibrionales|f__Desulfovibrionaceae|g__Pseudodesulfovibrio|s__Pseudodesulfovibrio sp. zrk46	256	625	126	141	0	0	0	0	0	0	0	0	0	0	0	0	0	0	0	0	170	0	0	0	0	0	0	0	0	0	0	164	0	248	0	0
d__Bacteria|k__unknown|p__Bacillota|c__Bacilli|o__Bacillales|f__Paenibacillaceae|g__Paenibacillus|s__Paenibacillus sp. Cedars	202	529	0	312	0	253	0	0	0	0	0	399	341	244	0	0	0	242	75	387	0	0	0	0	0	0	0	0	0	0	0	0	0	0	0	0
d__Bacteria|k__unknown|p__Pseudomonadota|c__Alphaproteobacteria|o__Rhodospirillales|f__unknown|g__unknown|s__unknown	0	1362	0	281	0	363	651	479	430	0	601	504	2240	1025	0	461	1577	1385	811	357	0	122	987	1229	603	828	119	0	0	170	2204	751	0	341	0	229
d__Bacteria|k__unknown|p__Planctomycetota|c__Planctomycetia|o__Planctomycetales|f__Planctomycetaceae|g__Gimesia|s__unknown	0	0	0	243	0	0	0	0	0	121	0	0	0	0	311	489	0	0	0	0	0	0	0	0	275	228	0	70	0	0	0	0	0	0	0	185
d__Bacteria|k__unknown|p__Bacteroidota|c__Chitinophagia|o__Chitinophagales|f__Chitinophagaceae|g__Filimonas|s__Filimonas lacunae	147	0	0	214	170	0	76	0	268	169	0	0	91	207	0	250	0	0	0	0	0	0	250	642	0	0	0	0	238	791	0	289	846	438	101	0
d__Bacteria|k__unknown|p__Bacillota|c__Clostridia|o__Eubacteriales|f__Peptostreptococcaceae|g__Tepidibacter|s__Tepidibacter sp. 8C15b	91	206	153	968	0	0	147	263	134	173	0	0	0	0	335	1635	0	0	0	328	0	0	0	0	0	0	633	0	406	0	274	776	413	268	1070	0
d__Bacteria|k__unknown|p__Pseudomonadota|c__Alphaproteobacteria|o__Sphingomonadales|f__Sphingomonadaceae|g__Tardibacter|s__Tardibacter chloracetimidivorans	277	90	85	118	263	0	0	0	0	842	0	2149	156	119	0	584	620	0	0	212	0	0	0	4920	0	363	149	0	0	709	412	0	346	85	0	315
d__Bacteria|k__unknown|p__Pseudomonadota|c__Alphaproteobacteria|o__Hyphomicrobiales|f__Rhizobiaceae|g__Ensifer|s__unknown	0	110	472	186	850	100	147	937	566	647	1288	1546	0	0	81	649	822	1011	463	263	194	157	849	364	307	1132	140	80	345	0	661	0	0	968	0	0
d__Bacteria|k__unknown|p__Pseudomonadota|c__Gammaproteobacteria|o__Xanthomonadales|f__Rhodanobacteraceae|g__Dyella|s__unknown	0	0	124	185	0	0	0	319	0	107	179	0	0	0	0	265	0	0	0	0	0	0	0	136	0	86	0	0	0	0	0	117	0	0	0	0
d__Bacteria|k__unknown|p__Bacillota|c__Clostridia|o__Eubacteriales|f__Lachnospiraceae|g__Anaerocolumna|s__unknown	502	0	0	145	0	0	0	0	202	0	94	0	61	342	74	111	0	0	0	0	0	105	0	0	131	200	119	0	0	0	0	0	0	0	0	0
d__Bacteria|k__unknown|p__Pseudomonadota|c__Gammaproteobacteria|o__Pseudomonadales|f__Pseudomonadaceae|g__Azotobacter|s__Azotobacter salinestris	0	101	0	110	0	0	0	0	0	0	1722	357	0	0	134	0	680	0	0	373	0	0	0	0	0	166	0	521	0	0	282	0	865	1034	738	914
d__Bacteria|k__unknown|p__Bacillota|c__Bacilli|o__Bacillales|f__Bacillaceae|g__Bacillus|s__Bacillus altitudinis	0	0	0	315	387	623	0	0	0	171	0	0	0	0	878	1356	0	0	361	0	110	0	0	219	0	175	0	0	0	0	0	328	265	0	102	266
d__Bacteria|k__unknown|p__Bacteroidota|c__Flavobacteriia|o__Flavobacteriales|f__Weeksellaceae|g__Chryseobacterium|s__Chryseobacterium shandongense	362	0	317	211	1461	578	370	212	0	440	291	284	310	175	632	271	0	311	740	312	0	171	0	2850	104	579	0	288	144	0	741	0	213	877	0	0
d__Bacteria|k__unknown|p__Pseudomonadota|c__Gammaproteobacteria|o__Pseudomonadales|f__Pseudomonadaceae|g__Pseudomonas|s__Pseudomonas sp. TCU-HL1	0	548	0	164	0	0	326	0	0	199	0	0	0	0	595	280	0	0	125	0	673	273	0	0	0	312	385	368	0	0	0	0	0	0	167	195
d__Bacteria|k__unknown|p__Bacillota|c__Clostridia|o__Eubacteriales|f__Lachnospiraceae|g__Lachnospira|s__Lachnospira eligens	1419	1565	0	185	480	146	1204	204	1184	547	0	72	2301	2867	1022	1862	467	98	512	91	1458	130	78	0	802	2013	2663	1996	0	1161	123	0	518	254	0	93
d__Bacteria|k__unknown|p__Actinomycetota|c__Coriobacteriia|o__Coriobacteriales|f__Atopobiaceae|g__Parolsenella|s__Parolsenella catena	381	577	0	190	763	1072	72	157	230	1245	605	0	1279	325	0	390	1412	1260	0	745	605	688	1076	592	0	367	282	0	1585	1941	2226	1892	0	493	3527	2346
d__Bacteria|k__unknown|p__Cyanobacteriota|c__Cyanophyceae|o__Synechococcales|f__Synechococcaceae|g__Synechococcus|s__Synechococcus sp. A15-127	0	0	0	279	0	0	959	0	0	0	0	0	203	0	515	0	0	0	0	778	154	0	0	149	152	0	0	0	0	0	0	0	0	0	0	0
d__Bacteria|k__unknown|p__Pseudomonadota|c__Betaproteobacteria|o__Neisseriales|f__Chromobacteriaceae|g__unknown|s__unknown	649	774	0	240	0	0	0	200	184	163	0	0	0	63	845	790	0	112	111	0	0	0	0	108	0	0	0	0	274	0	0	141	339	0	0	0
d__Bacteria|k__unknown|p__Actinomycetota|c__Actinomycetes|o__Micromonosporales|f__Micromonosporaceae|g__Dactylosporangium|s__Dactylosporangium vinaceum	0	194	0	266	0	0	808	0	0	68	0	0	0	0	0	226	0	0	223	161	105	80	0	236	0	0	0	137	0	67	483	0	0	0	0	0
d__Bacteria|k__unknown|p__Actinomycetota|c__Actinomycetes|o__Kitasatosporales|f__Streptomycetaceae|g__Streptomyces|s__Streptomyces koyangensis	410	0	0	154	230	0	0	0	0	148	0	324	344	436	0	0	0	0	0	0	0	0	0	1032	0	0	0	0	149	0	159	699	0	0	306	0
d__Bacteria|k__unknown|p__Bacillota|c__Clostridia|o__Eubacteriales|f__Oscillospiraceae|g__Caproicibacterium|s__Caproicibacterium amylolyticum	2347	5836	0	150	533	1570	2412	1214	1359	1289	1106	1673	1251	778	674	148	2634	1060	2420	4336	1471	2774	2083	241	573	1462	5005	3965	2787	873	950	2075	602	1108	153	3452
d__Bacteria|k__unknown|p__Pseudomonadota|c__Gammaproteobacteria|o__Enterobacterales|f__Erwiniaceae|g__Pantoea|s__Pantoea eucrina	0	0	0	265	677	173	0	0	0	0	0	154	0	0	0	514	0	0	2526	2258	569	598	147	0	0	0	0	0	0	0	0	3213	0	0	85	0
d__Bacteria|k__unknown|p__Cyanobacteriota|c__Cyanophyceae|o__Nostocales|f__Calotrichaceae|g__Calothrix|s__Calothrix sp. NIES-3974	0	0	177	468	140	0	0	0	0	0	0	0	0	0	0	344	0	0	0	143	0	0	113	96	188	372	0	0	0	398	0	0	0	0	0	138
d__Bacteria|k__unknown|p__Bacillota|c__Clostridia|o__Eubacteriales|f__Lachnospiraceae|g__Blautia|s__Blautia wexlerae	2758	5107	287	213	1280	602	1860	743	3042	2642	1841	1854	5429	5801	991	1133	861	1418	2320	4526	6056	838	327	882	6417	12274	6750	3134	135	312	1118	1639	1581	767	853	730
d__Bacteria|k__unknown|p__Pseudomonadota|c__Gammaproteobacteria|o__Vibrionales|f__Vibrionaceae|g__Photobacterium|s__Photobacterium phosphoreum	0	0	0	170	0	234	0	0	0	0	0	0	133	297	0	150	124	0	0	0	0	0	0	0	0	0	0	0	127	0	0	0	0	0	0	0
d__Bacteria|k__unknown|p__Cyanobacteriota|c__unknown|o__unknown|f__unknown|g__unknown|s__unknown	0	0	0	190	0	0	0	0	0	0	0	0	0	0	0	0	232	0	0	243	422	0	0	0	601	0	0	0	0	0	0	0	0	0	0	170
d__Bacteria|k__unknown|p__Actinomycetota|c__Actinomycetes|o__Kitasatosporales|f__Streptomycetaceae|g__Kitasatospora|s__unknown	0	0	0	109	0	0	142	0	162	243	0	0	0	247	0	0	0	0	0	0	0	0	0	0	0	0	0	0	0	0	0	0	0	0	0	0
d__Bacteria|k__unknown|p__Pseudomonadota|c__Gammaproteobacteria|o__Pseudomonadales|f__Marinobacteraceae|g__Marinobacter|s__unknown	289	132	0	403	257	0	0	231	527	497	977	94	989	0	0	139	178	605	660	971	152	1173	945	387	87	520	265	417	0	0	183	326	85	1921	0	169
d__Bacteria|k__unknown|p__Pseudomonadota|c__Betaproteobacteria|o__Nitrosomonadales|f__Methylophilaceae|g__Methylovorus|s__unknown	876	454	855	1213	374	1074	850	672	0	151	142	105	510	372	0	1313	0	0	260	288	667	585	344	0	195	612	0	0	238	65	0	285	361	0	0	87
d__Bacteria|k__unknown|p__Bacillota|c__Bacilli|o__Lactobacillales|f__Carnobacteriaceae|g__Carnobacterium|s__Carnobacterium inhibens	0	0	0	137	0	0	0	0	0	0	0	0	0	0	346	0	78	0	0	0	0	0	0	0	0	0	0	0	0	0	0	0	0	0	0	0
d__Bacteria|k__unknown|p__Pseudomonadota|c__Alphaproteobacteria|o__Hyphomicrobiales|f__Nitrobacteraceae|g__Bradyrhizobium|s__Bradyrhizobium amphicarpaeae	0	0	0	206	179	0	0	0	428	0	0	104	130	0	0	0	205	0	0	0	0	0	0	0	0	0	0	0	0	0	407	554	166	0	0	0
d__Bacteria|k__unknown|p__Bacillota|c__Clostridia|o__Thermoanaerobacterales|f__Thermoanaerobacterales Family III. Incertae Sedis|g__Caldicellulosiruptor|s__Caldicellulosiruptor diazotrophicus	0	83	95	161	0	0	0	0	0	0	0	0	0	0	0	87	0	0	129	0	0	0	0	0	0	0	241	107	0	0	0	0	0	0	0	0
d__Bacteria|k__unknown|p__Bacillota|c__Bacilli|o__Lactobacillales|f__Lactobacillaceae|g__Lactiplantibacillus|s__Lactiplantibacillus plantarum	0	0	0	205	0	0	0	346	0	777	0	0	259	91	0	758	322	0	0	1418	0	805	307	246	0	273	0	695	490	0	0	0	0	497	227	324
d__Bacteria|k__unknown|p__Bacillota|c__Bacilli|o__Bacillales|f__Staphylococcaceae|g__Staphylococcus|s__Staphylococcus capitis	0	0	0	172	340	315	0	0	0	0	0	0	0	0	0	0	0	0	367	362	0	0	0	0	0	0	107	0	0	0	0	0	0	0	0	146
d__Bacteria|k__unknown|p__Bacteroidota|c__Cytophagia|o__Cytophagales|f__Cytophagaceae|g__Aquirufa|s__Aquirufa nivalisilvae	0	169	0	137	2004	1408	874	606	0	253	1422	0	0	0	476	1087	326	0	0	0	0	0	0	0	0	0	0	0	0	0	0	1061	376	358	0	0
d__Bacteria|k__unknown|p__Bacillota|c__Clostridia|o__Eubacteriales|f__Lachnospiraceae|g__Mediterraneibacter|s__[Ruminococcus] gnavus	798	3434	233	296	0	266	214	887	2647	1559	694	1196	1954	1660	2239	834	76	0	4990	150	3028	2670	0	207	0	1225	5057	2944	76	310	1401	2406	148	236	0	349
d__Bacteria|k__unknown|p__Pseudomonadota|c__Gammaproteobacteria|o__Vibrionales|f__Vibrionaceae|g__Aliivibrio|s__Aliivibrio fischeri	0	599	0	426	0	0	0	0	0	0	0	111	0	0	0	0	0	0	0	0	0	0	0	0	0	0	0	0	0	0	0	0	0	0	0	0
d__Eukaryota|k__Fungi|p__Ascomycota|c__Eurotiomycetes|o__Eurotiales|f__Aspergillaceae|g__Aspergillus|s__Aspergillus nidulans	0	92	143	213	0	0	639	384	164	87	0	0	0	222	114	251	0	0	0	0	0	157	0	1321	0	0	0	220	0	262	0	452	0	197	197	98
d__Eukaryota|k__Fungi|p__Basidiomycota|c__Pucciniomycetes|o__Pucciniales|f__Pucciniaceae|g__Puccinia|s__Puccinia triticina	541	1332	0	972	932	476	630	505	761	181	625	1659	300	1540	618	1146	695	329	763	0	468	0	145	219	270	840	470	0	77	405	529	171	0	431	451	0
d__Bacteria|k__unknown|p__Pseudomonadota|c__Betaproteobacteria|o__Burkholderiales|f__Sphaerotilaceae|g__Caldimonas|s__Schlegelella aquatica	0	0	0	405	0	0	410	0	90	0	0	542	0	0	0	291	0	0	150	201	0	0	0	345	253	0	0	0	0	0	0	0	287	0	146	84
d__Bacteria|k__unknown|p__Cyanobacteriota|c__Cyanophyceae|o__Synechococcales|f__Synechococcaceae|g__Synechococcus|s__Synechococcus sp. RSCCF101	0	216	0	135	0	0	0	0	0	0	0	0	118	0	0	0	0	0	82	188	0	0	0	0	0	0	0	0	0	0	0	0	0	0	0	0
d__Bacteria|k__unknown|p__Pseudomonadota|c__Gammaproteobacteria|o__Chromatiales|f__Chromatiaceae|g__Thiocapsa|s__Thiocapsa bogorovii	0	374	0	491	229	452	0	0	0	0	0	0	254	505	0	0	286	0	566	0	105	693	110	0	0	0	0	1418	0	464	0	722	260	745	793	0
d__Bacteria|k__unknown|p__Pseudomonadota|c__Gammaproteobacteria|o__Pseudomonadales|f__Pseudomonadaceae|g__Pseudomonas|s__Pseudomonas extremorientalis	0	746	0	358	373	0	0	0	0	0	2129	102	0	0	0	0	0	0	3003	0	0	0	537	3001	0	0	3464	0	0	0	166	8469	105	4365	0	0
d__Bacteria|k__unknown|p__Myxococcota|c__unknown|o__Haliangiales|f__Kofleriaceae|g__Haliangium|s__Haliangium ochraceum	0	135	0	143	0	0	0	170	57	0	0	0	0	0	972	0	635	141	0	0	0	0	0	239	697	0	449	0	0	0	0	122	0	0	0	0
d__Bacteria|k__unknown|p__Bacteroidota|c__Flavobacteriia|o__Flavobacteriales|f__Flavobacteriaceae|g__Christiangramia|s__Christiangramia fulva	0	0	0	209	0	0	0	208	0	0	0	0	166	0	0	0	0	0	0	0	0	0	0	0	87	0	0	0	0	280	0	0	97	0	0	159
d__Bacteria|k__unknown|p__Bacteroidota|c__Flavobacteriia|o__Flavobacteriales|f__Flavobacteriaceae|g__Cellulophaga|s__unknown	0	0	611	175	606	100	0	0	0	0	93	0	0	127	0	137	0	294	136	384	276	0	0	0	0	88	0	0	183	88	0	128	0	127	0	0
d__Bacteria|k__unknown|p__Bacillota|c__Clostridia|o__Eubacteriales|f__Clostridiaceae|g__Clostridium|s__Clostridium sp. JN-9	0	141	289	401	363	429	124	197	0	0	161	169	0	0	0	0	115	0	645	471	1639	1109	423	249	0	207	3207	1837	0	0	0	99	112	607	120	0
d__Bacteria|k__unknown|p__Pseudomonadota|c__Alphaproteobacteria|o__Hyphomicrobiales|f__Rhizobiaceae|g__Sinorhizobium|s__Sinorhizobium meliloti	0	786	90	141	819	319	250	0	99	271	295	138	255	81	0	0	755	712	325	0	0	0	127	277	267	832	373	268	1143	2065	97	207	401	0	0	127
d__Bacteria|k__unknown|p__Pseudomonadota|c__Gammaproteobacteria|o__Acidiferrobacterales|f__Acidiferrobacteraceae|g__Acidiferrobacter|s__Acidiferrobacter thiooxydans	0	203	0	161	0	0	0	0	0	0	0	0	0	0	0	0	123	0	0	0	0	0	439	0	0	94	0	0	0	0	458	0	0	0	0	0
d__Bacteria|k__unknown|p__Bacteroidota|c__Flavobacteriia|o__Flavobacteriales|f__Flavobacteriaceae|g__Capnocytophaga|s__Capnocytophaga haemolytica	270	785	0	222	0	0	694	379	0	707	1218	1717	0	113	336	326	777	818	445	124	348	0	922	461	0	227	0	153	377	587	244	812	1041	2983	239	785
d__Eukaryota|k__Viridiplantae|p__Streptophyta|c__Magnoliopsida|o__Solanales|f__Solanaceae|g__Solanum|s__unknown	1740	1173	179	395	1333	528	85	521	491	453	1281	1384	0	648	684	508	392	430	835	588	2715	1463	2305	1053	279	826	2327	2394	237	83	734	600	3789	3560	367	611
d__Bacteria|k__unknown|p__Actinomycetota|c__Actinomycetes|o__Kitasatosporales|f__Streptomycetaceae|g__Streptomyces|s__Streptomyces sp. GMY02	245	104	397	175	0	0	0	590	75	0	0	120	423	0	122	0	702	0	191	324	0	0	0	249	122	0	185	0	99	580	134	2226	110	94	1225	0
d__Bacteria|k__unknown|p__Bacteroidota|c__Chitinophagia|o__Chitinophagales|f__Chitinophagaceae|g__Flavisolibacter|s__Flavisolibacter ginsenosidimutans	446	403	0	422	1211	738	570	668	840	0	325	598	0	188	308	232	260	925	1256	277	569	424	520	410	0	305	589	0	929	742	1011	308	83	1082	598	326
d__Bacteria|k__unknown|p__Pseudomonadota|c__Gammaproteobacteria|o__Xanthomonadales|f__Xanthomonadaceae|g__Arenimonas|s__Arenimonas daejeonensis	0	579	116	271	139	0	0	143	0	0	0	284	0	0	233	241	0	0	0	0	260	144	0	372	301	0	136	0	0	0	0	0	0	0	0	252
d__Bacteria|k__unknown|p__Bacteroidota|c__Flavobacteriia|o__Flavobacteriales|f__Flavobacteriaceae|g__Zobellia|s__Zobellia galactanivorans	1150	612	0	300	920	1055	116	112	101	491	0	325	0	309	405	0	992	126	512	250	596	611	0	203	392	499	0	0	248	0	0	0	569	0	157	0
d__Bacteria|k__unknown|p__Actinomycetota|c__Actinomycetes|o__Kitasatosporales|f__Streptomycetaceae|g__Streptomyces|s__Streptomyces broussonetiae	175	466	0	612	113	0	102	0	0	0	0	346	179	77	0	0	112	685	373	329	611	373	0	188	0	0	0	0	255	0	400	822	275	258	0	199
d__Bacteria|k__unknown|p__Spirochaetota|c__Spirochaetia|o__Leptospirales|f__Leptospiraceae|g__Leptospira|s__Leptospira noguchii	392	0	0	112	0	0	0	0	0	0	0	0	0	0	304	204	0	0	0	0	0	0	0	0	0	0	0	333	0	0	0	246	0	0	0	0
d__Bacteria|k__unknown|p__Bacteroidota|c__Flavobacteriia|o__Flavobacteriales|f__Flavobacteriaceae|g__Flavobacterium|s__Flavobacterium sp. N1846	958	1683	193	266	917	212	145	138	91	158	2076	4232	535	390	404	359	0	0	1041	2614	146	276	177	0	0	0	1768	865	0	160	9848	9402	0	0	297	365
d__Bacteria|k__unknown|p__Bacteroidota|c__Flavobacteriia|o__Flavobacteriales|f__Flavobacteriaceae|g__Lutibacter|s__Lutibacter sp. A80	0	0	0	242	0	0	97	129	0	120	0	0	0	0	0	0	0	159	247	0	0	0	0	290	0	0	200	0	0	0	0	0	0	0	0	0
d__Bacteria|k__unknown|p__Bacillota|c__Bacilli|o__Bacillales|f__Bacillaceae|g__Terribacillus|s__Terribacillus sp. DMT04	0	0	0	125	0	0	0	0	149	204	0	0	0	0	0	0	100	0	132	0	199	0	0	0	168	103	0	0	0	0	0	0	0	157	0	0
d__Eukaryota|k__unknown|p__Apicomplexa|c__Conoidasida|o__Eucoccidiorida|f__Sarcocystidae|g__Toxoplasma|s__Toxoplasma gondii	259	747	0	484	0	0	1884	0	1110	368	386	1408	941	589	217	216	167	105	1224	142	102	833	148	161	328	527	1043	108	377	0	168	610	104	627	0	0
d__Bacteria|k__unknown|p__Bacteroidota|c__Flavobacteriia|o__Flavobacteriales|f__Flavobacteriaceae|g__Nonlabens|s__Nonlabens sp. MIC269	0	0	0	209	0	0	482	0	560	179	0	139	0	0	0	0	0	205	0	0	0	0	0	0	0	169	0	0	0	0	150	200	182	271	0	0
d__Bacteria|k__unknown|p__Deinococcota|c__Deinococci|o__Deinococcales|f__Deinococcaceae|g__Deinococcus|s__Deinococcus deserti	0	0	0	120	0	0	0	0	0	0	0	0	0	215	0	0	151	0	0	0	0	0	0	0	0	94	0	0	0	0	336	0	0	0	0	0
d__Eukaryota|k__Viridiplantae|p__Streptophyta|c__Magnoliopsida|o__Lamiales|f__Lamiaceae|g__Salvia|s__Salvia hispanica	2459	687	576	1329	4207	875	1759	1663	598	1520	1375	1478	1836	1325	1291	927	463	1092	1865	2711	1269	2293	379	1413	0	542	6285	3421	1180	0	1221	1664	447	4131	977	1540
d__Bacteria|k__unknown|p__Bacteroidota|c__Chitinophagia|o__Chitinophagales|f__Chitinophagaceae|g__Paraflavitalea|s__Paraflavitalea soli	444	1159	314	657	677	0	79	299	180	0	0	412	700	358	556	342	271	1218	965	628	0	0	176	55	205	428	939	491	736	128	145	0	0	175	208	0
d__Bacteria|k__unknown|p__Pseudomonadota|c__Gammaproteobacteria|o__Enterobacterales|f__Bruguierivoracaceae|g__Sodalis|s__Sodalis glossinidius	0	0	0	200	0	0	0	0	0	0	137	0	0	584	0	0	0	0	718	0	1396	1164	0	0	314	460	363	384	0	964	0	0	0	0	0	0
d__Bacteria|k__unknown|p__Bacillota|c__Bacilli|o__Bacillales|f__Staphylococcaceae|g__Staphylococcus|s__Staphylococcus simiae	0	0	0	175	0	0	0	385	225	0	0	0	0	0	0	0	159	0	0	0	0	0	0	166	0	0	430	0	0	0	100	0	0	0	0	0
d__Bacteria|k__unknown|p__Bacteroidota|c__Chitinophagia|o__Chitinophagales|f__Chitinophagaceae|g__Pseudobacter|s__Pseudobacter ginsenosidimutans	1331	371	0	181	607	0	244	1038	206	3022	1629	3470	529	0	276	466	1330	1037	732	1128	241	964	1776	387	918	0	305	425	346	2367	1161	923	2383	101	1590	289
d__Viruses|k__Heunggongvirae|p__Uroviricota|c__Caudoviricetes|o__Crassvirales|f__Intestiviridae|g__Wotdevirus|s__Wotdevirus murinus	0	0	0	1096	0	0	0	0	527	0	177	195	0	0	0	0	0	0	1005	0	72	643	0	0	0	208	597	724	0	0	0	0	214	0	0	0
d__Bacteria|k__unknown|p__Pseudomonadota|c__Alphaproteobacteria|o__Rhodobacterales|f__Roseobacteraceae|g__Roseovarius|s__Roseovarius indicus	102	0	158	158	0	0	0	159	434	0	161	0	0	0	110	0	0	0	0	72	0	0	0	0	109	442	0	125	289	0	428	0	0	0	0	0
d__Bacteria|k__unknown|p__Pseudomonadota|c__Gammaproteobacteria|o__Xanthomonadales|f__Rhodanobacteraceae|g__Rhodanobacter|s__Rhodanobacter thiooxydans	0	472	0	137	0	0	0	304	0	0	187	0	0	502	125	377	0	0	251	0	0	432	0	198	130	252	123	204	0	0	0	0	560	0	0	0
d__Bacteria|k__unknown|p__Actinomycetota|c__Actinomycetes|o__Actinomycetales|f__Actinomycetaceae|g__Actinomyces|s__Actinomyces respiraculi	0	0	0	418	0	0	699	0	0	418	0	0	228	144	469	627	0	0	0	0	128	93	401	120	0	0	0	61	1170	0	149	481	0	0	750	0
d__Bacteria|k__unknown|p__Pseudomonadota|c__Alphaproteobacteria|o__Hyphomicrobiales|f__Rhizobiaceae|g__Sinorhizobium|s__Sinorhizobium americanum	52	0	176	246	0	0	0	0	0	0	100	187	0	0	0	913	0	110	105	0	0	0	0	0	0	0	0	0	0	0	259	115	0	0	0	0
d__Bacteria|k__unknown|p__Bacteroidota|c__Sphingobacteriia|o__Sphingobacteriales|f__Sphingobacteriaceae|g__Pedobacter|s__Pedobacter roseus	0	0	94	214	0	0	0	232	0	156	0	0	438	0	0	0	0	0	0	98	138	0	0	0	0	405	1382	660	0	0	0	0	265	0	0	0
d__Eukaryota|k__Viridiplantae|p__Streptophyta|c__Magnoliopsida|o__Fagales|f__Juglandaceae|g__Juglans|s__unknown	96	521	0	114	0	765	505	2242	289	0	565	610	0	753	0	713	414	1329	92	0	260	274	114	1287	76	623	1036	0	246	112	0	1076	783	295	2379	509
d__Bacteria|k__unknown|p__Bacteroidota|c__Flavobacteriia|o__Flavobacteriales|f__Flavobacteriaceae|g__Muricauda|s__Muricauda sp. SCSIO 64092	0	0	723	142	0	0	0	0	0	551	0	0	0	0	468	297	299	289	0	0	0	0	402	0	0	0	169	886	0	0	97	664	0	0	342	0
d__Bacteria|k__unknown|p__Pseudomonadota|c__Gammaproteobacteria|o__Oceanospirillales|f__Halomonadaceae|g__Halomonas|s__Halomonas aestuarii	0	183	0	204	0	0	0	0	237	0	391	0	0	0	0	0	0	0	0	96	0	95	0	0	99	0	0	0	0	0	83	0	0	0	0	0
d__Bacteria|k__unknown|p__Bacillota|c__Clostridia|o__Eubacteriales|f__Eubacteriales Family XIII. Incertae Sedis|g__Mogibacterium|s__Mogibacterium diversum	446	727	0	1441	2032	919	10175	10947	201	0	0	168	1322	1233	0	556	198	301	162	172	97	157	0	1727	132	437	593	92	506	0	145	302	0	123	200	0
d__Bacteria|k__unknown|p__Pseudomonadota|c__Alphaproteobacteria|o__Hyphomicrobiales|f__Rhizobiaceae|g__Rhizobium|s__Rhizobium sp. 32-5/1	835	0	0	187	0	208	0	223	1609	1429	100	1010	333	272	97	162	83	353	407	169	2067	316	0	370	222	995	356	0	0	0	0	571	1756	577	0	559
d__Bacteria|k__unknown|p__Bacillota|c__Bacilli|o__Bacillales|f__Staphylococcaceae|g__Staphylococcus|s__Staphylococcus nepalensis	874	965	0	137	0	0	0	0	0	0	0	0	73	0	275	581	0	0	129	0	0	0	0	0	0	0	244	0	0	0	0	0	0	121	0	0
d__Bacteria|k__unknown|p__Pseudomonadota|c__Betaproteobacteria|o__Burkholderiales|f__Burkholderiaceae|g__Paraburkholderia|s__Paraburkholderia acidisoli	0	143	0	442	0	0	278	169	140	0	0	0	135	365	0	157	0	0	0	0	0	0	164	174	0	0	0	0	0	0	273	0	0	1900	0	175
d__Bacteria|k__unknown|p__Actinomycetota|c__Actinomycetes|o__Kitasatosporales|f__Streptomycetaceae|g__Streptomyces|s__Streptomyces sp. WAC 06738	0	209	0	152	0	0	0	0	0	0	0	214	718	0	0	0	0	0	0	123	445	0	142	0	0	0	0	0	0	0	0	0	0	0	0	0
d__Bacteria|k__unknown|p__Bacillota|c__Clostridia|o__Eubacteriales|f__Desulfitobacteriaceae|g__Desulfosporosinus|s__Desulfosporosinus orientis	177	165	0	137	169	0	0	279	0	250	0	0	225	46	0	0	187	95	0	0	202	105	0	0	0	243	651	0	0	0	0	121	0	0	89	0
d__Bacteria|k__unknown|p__Pseudomonadota|c__Betaproteobacteria|o__Burkholderiales|f__Alcaligenaceae|g__Bordetella|s__Bordetella genomosp. 13	0	126	121	143	0	0	0	0	0	577	371	0	286	0	0	0	153	310	170	0	0	0	830	0	112	260	0	0	0	0	0	0	100	105	0	0
d__Viruses|k__Heunggongvirae|p__Uroviricota|c__Caudoviricetes|o__unknown|f__Schitoviridae|g__unknown|s__unknown	0	0	0	158	0	0	0	0	0	0	0	0	0	0	0	0	0	0	0	0	0	0	0	0	0	0	0	0	0	0	0	0	0	0	0	0
d__Bacteria|k__unknown|p__Actinomycetota|c__Actinomycetes|o__Micrococcales|f__Microbacteriaceae|g__Microbacterium|s__Microbacterium pygmaeum	0	0	0	169	0	0	125	344	210	201	0	0	220	0	493	0	314	430	0	0	198	0	0	0	0	0	432	0	0	0	668	134	0	0	0	0
d__Bacteria|k__unknown|p__Bacillota|c__Bacilli|o__Bacillales|f__Paenibacillaceae|g__Paenibacillus|s__Paenibacillus sp. R14(2021)	0	0	0	103	0	0	196	0	0	0	0	0	188	0	184	0	0	0	0	0	522	0	0	0	0	347	0	0	0	0	0	167	0	0	0	0
d__Eukaryota|k__unknown|p__Evosea|c__Eumycetozoa|o__Dictyosteliales|f__Dictyosteliaceae|g__Dictyostelium|s__Dictyostelium discoideum	0	125	80	238	83	315	0	0	0	0	143	2540	0	0	0	454	0	122	158	0	287	0	319	149	0	133	710	428	248	168	0	0	93	557	83	0
d__Bacteria|k__unknown|p__Pseudomonadota|c__Alphaproteobacteria|o__Sphingomonadales|f__Sphingomonadaceae|g__Sphingomonas|s__Sphingomonas bisphenolicum	147	0	167	211	382	0	0	0	0	0	0	0	0	0	0	0	0	0	238	0	0	0	0	0	337	0	0	0	0	0	0	223	0	0	0	505
d__Bacteria|k__unknown|p__Actinomycetota|c__Actinomycetes|o__Micrococcales|f__Microbacteriaceae|g__Protaetiibacter|s__Protaetiibacter intestinalis	485	377	0	259	230	1744	0	0	256	633	0	230	0	237	0	0	512	274	0	217	0	210	704	149	0	0	108	0	195	365	336	241	0	0	0	153
d__Bacteria|k__unknown|p__Actinomycetota|c__Actinomycetes|o__Kitasatosporales|f__Streptomycetaceae|g__Streptomyces|s__Streptomyces rapamycinicus	0	426	0	506	948	0	0	0	0	239	997	2510	344	0	0	0	737	0	0	0	940	258	0	0	174	715	334	0	749	397	0	0	0	305	212	645
d__Bacteria|k__unknown|p__Pseudomonadota|c__Gammaproteobacteria|o__Pseudomonadales|f__Pseudomonadaceae|g__Pseudomonas|s__Pseudomonas sp. LG1E9	0	766	0	150	0	0	0	0	0	0	0	116	0	0	0	0	0	0	244	211	0	0	0	0	0	0	0	0	0	0	0	684	258	0	0	0
d__Bacteria|k__unknown|p__Actinomycetota|c__Coriobacteriia|o__Coriobacteriales|f__Coriobacteriaceae|g__Coriobacterium|s__Coriobacterium glomerans	132	155	0	265	0	585	649	747	1730	2021	611	1093	156	864	116	246	386	714	600	1067	1253	445	769	124	0	552	394	365	1844	1468	2528	750	1382	2176	1086	782
d__Bacteria|k__unknown|p__Pseudomonadota|c__Betaproteobacteria|o__Burkholderiales|f__Alcaligenaceae|g__Achromobacter|s__Achromobacter xylosoxidans	241	0	237	1202	339	147	0	281	449	965	562	433	190	0	0	448	0	223	1296	898	0	0	0	0	308	347	297	0	253	0	371	205	798	280	128	0
d__Bacteria|k__unknown|p__Actinomycetota|c__Actinomycetes|o__Pseudonocardiales|f__Pseudonocardiaceae|g__Actinokineospora|s__Actinokineospora sp. UTMC 2448	210	222	224	178	237	0	192	331	242	0	0	0	0	0	0	113	0	0	180	109	0	157	815	0	0	134	0	143	0	170	0	207	199	64	0	0
d__Archaea|k__unknown|p__Nitrososphaerota|c__Nitrososphaeria|o__Nitrosopumilales|f__Nitrosopumilaceae|g__Nitrosopumilus|s__Nitrosopumilus oxyclinae	0	0	0	81	0	0	0	95	0	0	0	0	0	0	0	0	0	0	0	0	0	0	0	0	0	0	132	0	0	0	0	0	0	0	0	0
d__Bacteria|k__unknown|p__Actinomycetota|c__Actinomycetes|o__Kitasatosporales|f__Streptomycetaceae|g__Streptomyces|s__Streptomyces xanthophaeus	0	0	373	203	158	678	0	0	195	944	703	0	147	633	0	0	873	820	291	729	0	163	468	0	225	345	0	0	919	206	0	1157	812	2558	145	649
d__Bacteria|k__unknown|p__Pseudomonadota|c__Gammaproteobacteria|o__Pseudomonadales|f__Pseudomonadaceae|g__Stutzerimonas|s__Stutzerimonas stutzeri	1345	1556	0	157	445	928	1440	393	368	698	592	198	3693	1075	398	1537	2740	1642	411	1342	1104	1196	458	805	0	1305	1126	519	583	497	512	3455	393	926	1044	0
d__Bacteria|k__unknown|p__Pseudomonadota|c__Gammaproteobacteria|o__Pseudomonadales|f__Pseudomonadaceae|g__Pseudomonas|s__Pseudomonas poae	2993	5363	182	273	0	0	482	0	325	0	208	770	87	253	0	240	1325	0	0	0	0	0	0	0	0	0	0	0	97	0	0	0	0	0	0	0
d__Bacteria|k__unknown|p__Thermodesulfobacteriota|c__Syntrophia|o__Syntrophales|f__Syntrophaceae|g__Syntrophus|s__Syntrophus aciditrophicus	637	791	0	285	0	0	0	0	121	96	0	284	65	279	0	233	0	0	0	590	115	0	0	0	0	0	126	0	363	0	0	0	187	351	0	0
d__Bacteria|k__unknown|p__Bacteroidota|c__Bacteroidia|o__Bacteroidales|f__Muribaculaceae|g__Duncaniella|s__Duncaniella sp. C9	0	0	0	212	0	0	0	0	0	0	0	0	0	0	0	0	0	0	0	0	0	0	0	0	0	0	0	0	0	0	0	0	0	0	0	0
d__Bacteria|k__unknown|p__Cyanobacteriota|c__Cyanophyceae|o__Nostocales|f__Rivulariaceae|g__Rivularia|s__Rivularia sp. PCC 7116	0	0	0	131	0	0	0	0	134	178	0	868	0	514	0	437	0	0	0	265	128	278	232	0	0	0	0	78	130	0	0	0	0	0	0	90
d__Viruses|k__Bamfordvirae|p__Nucleocytoviricota|c__Megaviricetes|o__Algavirales|f__Phycodnaviridae|g__unknown|s__Aureococcus anophagefferens virus	0	0	0	239	0	0	0	0	0	0	0	0	0	0	0	280	0	0	0	0	0	0	108	0	0	0	184	190	0	0	0	0	0	0	0	0
d__Bacteria|k__unknown|p__Pseudomonadota|c__Alphaproteobacteria|o__Hyphomicrobiales|f__Devosiaceae|g__Devosia|s__Devosia sp. SL43	0	0	0	164	0	0	0	89	0	208	0	476	0	0	0	93	0	0	0	0	0	0	951	0	147	0	149	0	0	0	0	0	0	0	0	285
d__Bacteria|k__unknown|p__Actinomycetota|c__Actinomycetes|o__Mycobacteriales|f__Mycobacteriaceae|g__Mycolicibacterium|s__Mycolicibacterium boenickei	119	353	152	315	829	257	0	282	525	950	0	124	373	0	142	362	280	0	0	290	0	0	681	80	485	556	459	0	607	0	54	2520	0	0	344	518
d__Bacteria|k__unknown|p__Actinomycetota|c__Actinomycetes|o__Bifidobacteriales|f__Bifidobacteriaceae|g__Bifidobacterium|s__Bifidobacterium sp. ESL0690	231	359	0	209	152	0	310	0	75681	29879	0	0	120	0	95	0	42722	34688	35897	10316	62318	63186	15389	31886	0	0	0	1250	20735	13425	27091	52064	52377	27929	29978	29784
d__Bacteria|k__unknown|p__Bacillota|c__Clostridia|o__Eubacteriales|f__Lachnospiraceae|g__Lachnoanaerobaculum|s__Lachnoanaerobaculum umeaense	375	0	0	128	0	0	0	71	0	0	0	210	433	0	483	1369	285	0	0	289	821	246	1248	702	0	424	637	150	0	0	0	149	0	0	0	0
d__Viruses|k__Orthornavirae|p__Negarnaviricota|c__Monjiviricetes|o__Mononegavirales|f__Rhabdoviridae|g__Almendravirus|s__Almendravirus chico	0	0	0	137	223	0	0	0	0	0	0	0	0	0	0	0	0	0	0	0	0	0	0	0	0	0	0	0	0	0	0	0	0	0	0	0
d__Archaea|k__unknown|p__Euryarchaeota|c__Methanobacteria|o__Methanobacteriales|f__Methanobacteriaceae|g__Methanobrevibacter|s__Methanobrevibacter arboriphilus	0	0	0	489	75	0	0	0	0	162	0	135	0	141	0	808	128	544	0	565	0	723	0	696	291	0	0	132	0	0	0	0	0	0	0	156
d__Bacteria|k__unknown|p__unknown|c__Deltaproteobacteria|o__Bradymonadales|f__Microvenatoraceae|g__Microvenator|s__Microvenator marinus	192	0	0	129	0	0	0	359	0	72	0	0	0	665	0	0	0	0	0	78	0	146	473	435	0	0	0	0	0	0	0	104	0	0	0	505
d__Bacteria|k__unknown|p__Campylobacterota|c__Epsilonproteobacteria|o__Campylobacterales|f__Campylobacteraceae|g__Campylobacter|s__Campylobacter concisus	0	0	0	162	0	0	0	196	0	712	0	123	0	159	192	114	0	127	606	133	265	290	0	0	0	0	0	0	0	0	0	0	0	0	0	109
d__Bacteria|k__unknown|p__Campylobacterota|c__Epsilonproteobacteria|o__Campylobacterales|f__Campylobacteraceae|g__Campylobacter|s__unknown	335	417	0	200	0	203	0	248	2625	471	0	720	0	322	0	720	0	290	253	510	951	1324	321	212	0	119	482	267	0	0	274	0	203	0	125	2661
d__Bacteria|k__unknown|p__Bacillota|c__Bacilli|o__Bacillales|f__Planococcaceae|g__Jeotgalibacillus|s__Jeotgalibacillus malaysiensis	0	0	0	122	0	0	0	0	0	0	0	0	221	0	0	0	0	146	0	0	413	150	0	0	372	1018	0	0	0	317	0	0	0	130	0	0
d__Bacteria|k__unknown|p__Bacteroidota|c__Flavobacteriia|o__Flavobacteriales|f__Flavobacteriaceae|g__Flavobacterium|s__Flavobacterium bizetiae	0	0	0	252	0	0	0	0	0	0	0	0	0	0	0	203	0	0	0	0	0	0	169	0	0	0	139	105	0	0	0	0	0	0	0	116
d__Bacteria|k__unknown|p__Actinomycetota|c__Actinomycetes|o__Micrococcales|f__Microbacteriaceae|g__Microbacterium|s__Microbacterium foliorum	220	452	0	195	0	0	152	189	0	487	0	657	1118	0	0	0	119	0	0	0	620	130	143	131	0	264	92	0	559	205	217	777	0	0	0	0
d__Bacteria|k__unknown|p__Bacillota|c__Clostridia|o__Eubacteriales|f__Desulfitobacteriaceae|g__Desulfitobacterium|s__Desulfitobacterium dehalogenans	0	0	0	135	0	0	0	0	0	126	0	0	295	0	0	0	0	0	0	0	0	0	167	0	0	0	0	0	196	0	0	0	0	0	146	0
d__Bacteria|k__unknown|p__Cyanobacteriota|c__Cyanophyceae|o__Gloeobacterales|f__Gloeobacteraceae|g__Gloeobacter|s__unknown	0	0	0	261	0	0	0	242	0	0	0	368	0	0	0	119	0	0	0	135	0	0	0	0	0	0	0	0	0	0	229	232	0	220	333	0
d__Bacteria|k__unknown|p__Bacillota|c__Clostridia|o__Eubacteriales|f__Clostridiaceae|g__Clostridium|s__Clostridium novyi	413	456	429	111	0	1775	0	0	0	0	0	0	88	0	1258	0	0	145	0	0	240	206	0	0	2954	155	732	496	0	0	224	0	0	0	0	0
d__Bacteria|k__unknown|p__Bacillota|c__Bacilli|o__Lactobacillales|f__Lactobacillaceae|g__Bombilactobacillus|s__Bombilactobacillus thymidiniphilus	0	0	0	167	0	0	0	0	0	0	0	0	0	0	0	0	0	0	0	0	0	0	0	0	0	0	311	0	0	83	0	0	243	0	0	0
d__Bacteria|k__unknown|p__Pseudomonadota|c__Gammaproteobacteria|o__Enterobacterales|f__Enterobacteriaceae|g__Escherichia|s__Escherichia coli	383	871	0	263	2199	958	556	459	871	286	0	1335	0	0	1016	1620	966	1053	109	190	593	676	268	1381	125	94	536	754	590	327	83	580	1986	764	0	277
d__Viruses|k__Heunggongvirae|p__Uroviricota|c__Caudoviricetes|o__Crassvirales|f__Steigviridae|g__Kahnovirus|s__Kahnovirus oralis	350	220	318	345	413	260	0	0	0	0	212	0	0	0	262	351	0	0	138	0	615	506	0	0	74	134	739	534	0	0	0	0	0	0	104	0
d__Bacteria|k__unknown|p__Bacteroidota|c__Cytophagia|o__Cytophagales|f__Spirosomaceae|g__Dyadobacter|s__Dyadobacter fanqingshengii	239	117	398	389	514	0	0	0	260	237	1442	0	156	0	0	951	198	339	0	0	337	1028	169	0	116	179	0	0	557	375	0	133	0	0	922	434
d__Bacteria|k__unknown|p__Pseudomonadota|c__Gammaproteobacteria|o__Vibrionales|f__Vibrionaceae|g__Salinivibrio|s__Salinivibrio kushneri	0	0	228	173	0	0	359	311	0	403	375	508	341	0	0	0	0	172	0	0	0	0	0	0	0	541	368	328	0	563	246	0	0	121	0	549
d__Bacteria|k__unknown|p__Bacillota|c__Bacilli|o__Bacillales|f__Paenibacillaceae|g__Paenibacillus|s__Paenibacillus sp. BIHB 4019	1028	3119	0	302	194	141	639	136	0	228	113	137	322	147	779	2607	342	467	697	468	512	377	0	0	0	304	1963	1023	0	0	372	1013	462	467	0	0
d__Bacteria|k__unknown|p__Actinomycetota|c__Actinomycetes|o__Micromonosporales|f__Micromonosporaceae|g__Polymorphospora|s__Polymorphospora rubra	0	0	0	244	106	0	596	0	0	382	0	0	0	451	0	0	0	320	109	647	203	731	1126	353	65	0	0	254	0	487	0	0	0	115	1155	488
d__Bacteria|k__unknown|p__Actinomycetota|c__Actinomycetes|o__Kitasatosporales|f__Streptomycetaceae|g__Streptomyces|s__Streptomyces yatensis	0	0	0	99	85	0	536	0	0	0	0	701	0	0	0	0	0	0	353	142	0	125	358	452	0	0	0	0	0	0	0	0	0	0	316	0
d__Bacteria|k__unknown|p__Bacteroidota|c__Chitinophagia|o__Chitinophagales|f__Chitinophagaceae|g__Panacibacter|s__Panacibacter ginsenosidivorans	126	1169	0	141	130	0	0	0	0	0	0	0	0	0	0	0	0	0	146	0	0	613	182	0	0	291	0	0	0	0	0	0	173	311	0	0
d__Bacteria|k__unknown|p__Bacteroidota|c__Sphingobacteriia|o__Sphingobacteriales|f__Sphingobacteriaceae|g__Sphingobacterium|s__Sphingobacterium daejeonense	0	0	0	206	0	0	0	0	303	0	0	306	0	0	0	0	0	0	72	0	179	0	0	0	0	486	122	0	126	0	0	0	0	0	290	0
d__Bacteria|k__unknown|p__Bacillota|c__Bacilli|o__Lactobacillales|f__Enterococcaceae|g__Enterococcus|s__Enterococcus innesii	0	0	0	197	0	0	0	0	0	0	0	0	0	0	0	0	0	0	0	0	0	0	0	0	0	0	0	0	0	0	0	0	0	0	0	0
d__Bacteria|k__unknown|p__Pseudomonadota|c__Alphaproteobacteria|o__Hyphomicrobiales|f__Breoghaniaceae|g__Breoghania|s__Breoghania sp. L-A4	95	151	1046	1531	271	912	1657	0	0	172	0	0	1155	1774	2001	0	0	814	959	1907	510	2597	124	0	0	1450	0	822	0	0	0	267	0	1030	0	0
d__Bacteria|k__unknown|p__Pseudomonadota|c__Gammaproteobacteria|o__Aeromonadales|f__Aeromonadaceae|g__Aeromonas|s__Aeromonas sp. FDAARGOS 1409	0	0	0	204	0	1859	0	134	0	0	0	0	0	0	0	95	197	0	0	0	0	0	0	0	0	0	0	0	0	0	0	0	0	0	0	0
d__Bacteria|k__unknown|p__Pseudomonadota|c__Gammaproteobacteria|o__Enterobacterales|f__Enterobacteriaceae|g__Klebsiella|s__unknown	2406	2248	603	344	3065	0	974	460	1357	1218	675	2062	1123	1042	638	1514	2310	262	1009	1169	1201	1022	2048	320	0	777	538	211	1028	1685	635	394	865	1287	388	1058
d__Bacteria|k__unknown|p__Bacillota|c__Clostridia|o__Eubacteriales|f__Clostridiaceae|g__Clostridium|s__Clostridium manihotivorum	296	247	295	177	112	1152	0	0	0	0	0	0	0	0	0	447	0	110	127	0	251	149	0	104	0	228	682	0	0	79	122	0	0	0	248	408
d__Bacteria|k__unknown|p__Pseudomonadota|c__Alphaproteobacteria|o__Sphingomonadales|f__Sphingomonadaceae|g__Novosphingobium|s__Novosphingobium ginsenosidimutans	178	0	0	727	0	113	0	453	0	0	0	0	745	0	0	150	171	107	0	0	0	125	410	0	187	0	892	608	154	0	0	0	0	0	0	0
d__Bacteria|k__unknown|p__Actinomycetota|c__Actinomycetes|o__Pseudonocardiales|f__Pseudonocardiaceae|g__Amycolatopsis|s__Amycolatopsis mediterranei	0	484	0	265	0	153	0	0	442	317	0	291	519	250	128	148	0	310	173	0	0	415	0	361	0	582	0	0	302	240	702	575	1028	2140	1087	720
d__Bacteria|k__unknown|p__Actinomycetota|c__Actinomycetes|o__Kitasatosporales|f__Streptomycetaceae|g__Streptomyces|s__Streptomyces noursei	0	1632	0	124	255	220	429	0	405	0	209	0	992	1511	278	0	100	783	680	0	0	0	536	0	0	0	519	347	1731	0	0	115	367	945	0	155
d__Bacteria|k__unknown|p__Pseudomonadota|c__Gammaproteobacteria|o__Cellvibrionales|f__Microbulbiferaceae|g__Microbulbifer|s__Microbulbifer hydrolyticus	227	0	0	132	121	0	0	0	0	0	0	369	195	0	0	381	0	0	0	0	0	0	0	0	0	0	0	0	0	0	0	0	0	0	0	0
d__Bacteria|k__unknown|p__Actinomycetota|c__Actinomycetes|o__Propionibacteriales|f__Propionibacteriaceae|g__Microlunatus|s__Microlunatus elymi	331	208	0	214	0	0	152	0	429	0	0	0	0	263	70	0	0	0	0	0	576	269	0	0	0	133	266	0	0	0	138	720	0	0	774	79
d__Bacteria|k__unknown|p__Bacillota|c__Bacilli|o__Lactobacillales|f__Streptococcaceae|g__Streptococcus|s__Streptococcus mutans	0	437	0	157	0	0	0	0	0	0	0	0	234	0	0	585	0	0	0	309	187	0	212	0	0	330	334	73	0	0	0	0	0	0	0	0
d__Bacteria|k__unknown|p__Planctomycetota|c__Planctomycetia|o__Pirellulales|f__Lacipirellulaceae|g__Lacipirellula|s__Lacipirellula limnantheis	0	87	0	124	0	0	0	173	217	136	0	0	0	0	139	95	0	0	0	0	753	0	0	0	0	0	76	0	109	0	0	125	424	0	0	0
d__Bacteria|k__unknown|p__Pseudomonadota|c__Gammaproteobacteria|o__Pseudomonadales|f__Pseudomonadaceae|g__Pseudomonas|s__Pseudomonas sp. B21-012	0	0	0	82	0	0	0	0	0	0	0	0	0	0	0	0	0	0	0	0	0	0	0	0	0	0	0	0	0	0	0	0	0	0	0	0
d__Bacteria|k__unknown|p__Thermodesulfobacteriota|c__Desulfobacteria|o__Desulfobacterales|f__Desulfosarcinaceae|g__Desulfosarcina|s__Desulfosarcina ovata	834	127	615	1094	0	0	0	0	0	226	0	238	736	693	656	0	445	142	0	773	1165	737	210	264	0	0	492	324	131	473	0	579	461	273	449	0
d__Bacteria|k__unknown|p__Actinomycetota|c__Actinomycetes|o__Actinomycetales|f__Actinomycetaceae|g__Trueperella|s__Trueperella pyogenes	0	687	0	173	0	94	413	544	1242	870	175	0	389	140	374	0	371	257	297	327	361	948	934	1101	0	191	111	0	698	847	261	1652	1264	1337	542	0
d__Bacteria|k__unknown|p__Bacillota|c__Bacilli|o__Lactobacillales|f__Lactobacillaceae|g__Lentilactobacillus|s__Lentilactobacillus curieae	260	0	0	247	0	630	0	0	0	1909	0	0	0	0	0	0	0	0	0	0	0	0	0	83	0	0	108	0	0	357	0	0	0	0	0	120
d__Bacteria|k__unknown|p__Actinomycetota|c__Actinomycetes|o__Kitasatosporales|f__Streptomycetaceae|g__Streptomyces|s__Streptomyces yangpuensis	0	0	124	239	0	0	0	0	152	0	0	0	0	0	653	0	0	482	328	0	0	446	994	0	0	0	333	1268	0	0	67	0	466	850	873	1544
d__Bacteria|k__unknown|p__Bacteroidota|c__Cytophagia|o__Cytophagales|f__Marivirgaceae|g__Marivirga|s__Marivirga tractuosa	0	0	0	254	0	0	0	0	0	0	0	0	0	0	0	273	0	0	0	0	82	0	0	0	0	0	424	0	0	0	0	0	0	267	52	0
d__Bacteria|k__unknown|p__Bacillota|c__Clostridia|o__Eubacteriales|f__Eubacteriales Family XIII. Incertae Sedis|g__Aminipila|s__Aminipila butyrica	1283	1286	0	210	0	0	1603	539	275	934	265	568	0	607	225	1391	0	0	0	0	632	0	0	0	0	474	1181	745	426	0	0	561	0	93	1271	258
d__Bacteria|k__unknown|p__Pseudomonadota|c__Betaproteobacteria|o__Burkholderiales|f__Burkholderiaceae|g__Burkholderia|s__Burkholderia sp. JP2-270	0	0	0	131	0	0	0	0	0	0	0	0	0	0	0	0	0	0	0	0	0	0	0	0	0	0	0	0	0	0	0	0	75	0	0	0
d__Bacteria|k__unknown|p__Cyanobacteriota|c__Cyanophyceae|o__Synechococcales|f__Synechococcaceae|g__Synechococcus|s__Synechococcus sp. JA-2-3B'a(2-13)	174	122	0	511	0	0	0	80	0	0	0	0	0	0	0	0	0	0	0	0	0	0	0	0	213	0	422	332	0	0	0	0	0	0	0	0
d__Bacteria|k__unknown|p__Cyanobacteriota|c__Cyanophyceae|o__Nostocales|f__Nostocaceae|g__Nostoc|s__Nostoc linckia	0	420	0	147	621	0	0	0	97	0	0	0	2411	791	0	0	139	0	407	0	0	0	590	0	671	0	195	0	0	0	0	1277	0	0	0	166
d__Bacteria|k__unknown|p__Pseudomonadota|c__Betaproteobacteria|o__Nitrosomonadales|f__Gallionellaceae|g__Sideroxydans|s__Sideroxydans sp. CL21	0	0	249	217	0	0	0	0	0	0	0	0	118	0	0	68	0	0	0	0	0	0	0	203	275	0	0	0	315	0	0	0	0	0	0	0
d__Bacteria|k__unknown|p__Cyanobacteriota|c__Cyanophyceae|o__Chroococcales|f__Aphanothecaceae|g__Gloeothece|s__Gloeothece citriformis	448	810	371	696	631	514	248	0	196	124	429	185	769	520	0	0	933	1145	245	694	0	0	1238	2492	307	2150	742	215	538	0	0	151	911	141	1410	965
d__Bacteria|k__unknown|p__Pseudomonadota|c__Gammaproteobacteria|o__Chromatiales|f__Ectothiorhodospiraceae|g__Halorhodospira|s__Halorhodospira halochloris	0	0	0	176	0	122	170	0	0	0	169	177	0	150	80	0	0	0	0	0	364	209	670	0	0	0	349	208	0	0	0	0	0	0	1597	1112
d__Bacteria|k__unknown|p__Pseudomonadota|c__Gammaproteobacteria|o__Xanthomonadales|f__Xanthomonadaceae|g__Pseudoxanthomonas|s__Pseudoxanthomonas mexicana	0	293	116	170	0	0	0	0	0	0	355	296	0	0	0	0	235	0	0	0	0	330	0	0	0	0	120	0	163	480	634	281	144	0	127	0
d__Bacteria|k__unknown|p__Campylobacterota|c__Epsilonproteobacteria|o__Campylobacterales|f__Arcobacteraceae|g__Arcobacter|s__Arcobacter sp. FWKO B	0	0	234	150	0	0	0	0	0	0	0	0	0	0	0	153	0	0	0	0	133	0	0	0	0	0	0	0	0	0	0	0	0	154	0	0
d__Bacteria|k__unknown|p__Cyanobacteriota|c__Cyanophyceae|o__Nostocales|f__Nostocaceae|g__Nostoc|s__Nostoc sp. PCC 7524	427	130	150	155	0	0	0	126	0	0	221	365	0	0	0	0	0	0	0	0	0	163	0	0	0	0	0	0	0	0	0	0	0	277	0	0
d__Bacteria|k__unknown|p__Actinomycetota|c__Actinomycetes|o__Kitasatosporales|f__Streptomycetaceae|g__Streptomyces|s__Streptomyces armeniacus	0	294	176	312	0	0	267	0	309	0	171	458	81	354	180	468	0	0	336	315	448	0	0	0	0	0	0	0	0	0	1364	698	114	0	0	285
d__Bacteria|k__unknown|p__Pseudomonadota|c__Alphaproteobacteria|o__Rhodospirillales|f__Rhodospirillaceae|g__Magnetospirillum|s__unknown	114	0	0	181	0	0	0	0	0	0	0	0	0	0	0	0	171	0	0	92	62	248	0	0	0	0	0	0	0	160	0	625	0	0	0	0
d__Bacteria|k__unknown|p__Bacillota|c__Clostridia|o__Eubacteriales|f__Clostridiaceae|g__Candidatus Arthromitus|s__unknown	0	0	0	180	86	149	222	107	0	0	2785	1556	0	0	1108	4321	544	190	1201	863	0	152	627	1536	0	0	448	1171	92	0	307	1297	257	604	0	124
d__Bacteria|k__unknown|p__Pseudomonadota|c__Alphaproteobacteria|o__Hyphomicrobiales|f__Devosiaceae|g__Pelagibacterium|s__Pelagibacterium sp. YIM 151497	218	0	0	165	0	0	166	0	0	347	0	0	920	885	820	0	0	114	0	199	783	0	0	0	758	1718	0	0	0	0	0	0	0	118	797	0
d__Bacteria|k__unknown|p__Bacteroidota|c__Chitinophagia|o__Chitinophagales|f__Chitinophagaceae|g__Chitinophaga|s__Chitinophaga oryzae	611	194	1082	525	391	155	114	0	275	97	114	1176	728	281	0	395	0	113	195	0	0	147	2462	0	201	916	1252	135	121	218	0	410	216	103	0	138
d__Viruses|k__Bamfordvirae|p__Nucleocytoviricota|c__Megaviricetes|o__Pimascovirales|f__Iridoviridae|g__Chloriridovirus|s__unknown	0	0	0	128	0	0	0	0	0	0	0	0	0	0	0	0	0	0	0	0	0	0	0	0	0	0	0	0	0	0	0	0	0	0	0	0
d__Bacteria|k__unknown|p__Pseudomonadota|c__Betaproteobacteria|o__Burkholderiales|f__Alcaligenaceae|g__Achromobacter|s__Achromobacter mucicolens	687	2533	232	368	0	211	344	104	395	206	188	295	387	127	0	347	311	507	1386	443	182	673	0	0	0	696	347	285	302	0	0	400	1822	1561	0	0
d__Bacteria|k__unknown|p__Actinomycetota|c__Actinomycetes|o__Kitasatosporales|f__Streptomycetaceae|g__Streptomyces|s__Streptomyces exfoliatus	0	1897	0	127	145	97	0	535	173	0	0	0	848	1073	0	0	3187	0	0	0	1040	120	0	96	1045	1689	0	0	578	704	0	2297	826	0	901	931
d__Bacteria|k__unknown|p__Actinomycetota|c__Actinomycetes|o__Micrococcales|f__Jonesiaceae|g__Jonesia|s__Jonesia denitrificans	0	0	0	133	0	179	0	0	0	0	0	0	0	0	0	0	0	0	0	0	192	0	0	0	0	0	0	0	364	0	0	0	0	0	133	0
d__Bacteria|k__unknown|p__Bacteroidota|c__Sphingobacteriia|o__Sphingobacteriales|f__Sphingobacteriaceae|g__Mucilaginibacter|s__Mucilaginibacter ginsenosidivorans	0	762	0	209	1666	1050	355	0	614	1040	1047	982	0	132	385	534	581	1096	1308	0	937	263	0	97	384	0	0	0	383	749	1597	1258	0	536	1174	163
d__Bacteria|k__unknown|p__Bacteroidota|c__Flavobacteriia|o__Flavobacteriales|f__Flavobacteriaceae|g__Flavobacterium|s__Flavobacterium sp. IMCC36792	0	0	0	233	843	0	0	0	0	0	825	0	0	130	0	0	695	0	222	0	0	287	897	89	0	0	0	619	0	272	0	123	0	621	0	0
d__Bacteria|k__unknown|p__Cyanobacteriota|c__Cyanophyceae|o__Synechococcales|f__Synechococcaceae|g__Synechococcus|s__Synechococcus sp. PROS-7-1	97	98	0	213	0	0	0	147	178	0	0	0	0	205	0	0	0	0	0	0	0	213	0	0	0	0	0	0	0	0	0	0	0	0	0	0
d__Eukaryota|k__Viridiplantae|p__Streptophyta|c__Magnoliopsida|o__Poales|f__Poaceae|g__Oryza|s__Oryza brachyantha	1895	2646	101	329	1847	2873	763	1918	1036	1534	2077	2073	671	1253	96	1551	1225	1472	3308	1720	1318	2072	976	606	1927	2453	1747	1330	1818	1711	609	939	1699	1376	3203	419
d__Bacteria|k__unknown|p__Actinomycetota|c__Actinomycetes|o__Propionibacteriales|f__Propionibacteriaceae|g__unknown|s__unknown	0	133	0	127	0	0	0	0	0	221	0	0	0	0	0	0	0	0	0	228	0	0	253	123	0	84	0	0	162	0	161	0	0	0	0	0
d__Bacteria|k__unknown|p__Pseudomonadota|c__Betaproteobacteria|o__Burkholderiales|f__Burkholderiaceae|g__Paraburkholderia|s__Paraburkholderia caledonica	0	0	0	118	0	0	0	0	0	0	63	447	0	0	0	0	0	0	0	0	118	0	0	0	0	0	0	0	0	0	0	0	0	0	250	0
d__Bacteria|k__unknown|p__Planctomycetota|c__Planctomycetia|o__Planctomycetales|f__Planctomycetaceae|g__Planctopirus|s__unknown	0	0	265	498	0	0	134	103	0	0	0	271	0	0	689	942	361	0	0	0	0	0	0	219	281	116	0	0	0	0	0	0	0	0	0	93
d__Viruses|k__Heunggongvirae|p__Uroviricota|c__Caudoviricetes|o__Crassvirales|f__Steigviridae|g__Lebriduvirus|s__Lebriduvirus gastrointestinalis	0	0	0	106	0	0	0	0	0	0	0	0	0	0	0	0	0	0	0	0	0	0	0	0	0	0	1411	110	0	0	0	0	0	0	0	0
d__Bacteria|k__unknown|p__Actinomycetota|c__Actinomycetes|o__Propionibacteriales|f__Nocardioidaceae|g__Nocardioides|s__Nocardioides sp. WS12	0	0	0	162	0	0	0	0	0	0	0	0	0	0	0	0	250	0	0	0	0	0	0	156	165	212	2303	1605	0	324	0	0	148	0	0	138
d__Bacteria|k__unknown|p__Pseudomonadota|c__Gammaproteobacteria|o__Pseudomonadales|f__Pseudomonadaceae|g__Pseudomonas|s__Pseudomonas resinovorans	0	0	146	230	0	0	253	0	242	196	0	0	0	0	0	0	0	0	0	212	0	0	244	227	0	162	0	0	83	0	653	140	0	0	0	0
d__Bacteria|k__unknown|p__Pseudomonadota|c__Alphaproteobacteria|o__Caulobacterales|f__Caulobacteraceae|g__Caulobacter|s__Caulobacter segnis	1641	1671	0	342	386	864	593	0	516	0	0	470	448	0	0	366	657	237	476	521	602	735	319	372	432	694	0	58	117	0	1148	2431	0	450	380	695
d__Bacteria|k__unknown|p__Bacteroidota|c__Bacteroidia|o__Bacteroidales|f__Tenuifilaceae|g__Tenuifilum|s__Tenuifilum thalassicum	430	1673	0	282	807	0	713	286	206	384	0	950	574	0	123	217	1617	416	86	0	380	0	750	0	0	0	920	158	503	0	715	361	554	726	0	107
d__Bacteria|k__unknown|p__Pseudomonadota|c__Betaproteobacteria|o__Burkholderiales|f__Comamonadaceae|g__Diaphorobacter|s__Diaphorobacter ruginosibacter	0	587	170	169	1129	0	0	153	99	712	0	0	0	474	0	177	0	578	864	0	0	0	164	612	0	526	0	431	0	1082	366	308	428	0	625	0
d__Bacteria|k__unknown|p__Pseudomonadota|c__Alphaproteobacteria|o__Hyphomicrobiales|f__Rhizobiaceae|g__Sinorhizobium|s__Sinorhizobium garamanticum	0	0	0	573	0	0	270	72	0	0	0	0	0	0	634	612	0	0	0	92	0	0	0	0	0	0	312	0	0	138	74	0	0	0	187	0
d__Bacteria|k__unknown|p__Pseudomonadota|c__Alphaproteobacteria|o__Hyphomicrobiales|f__Rhizobiaceae|g__Rhizobium|s__Rhizobium gallicum	0	156	0	237	0	0	210	191	291	424	0	0	161	0	0	0	0	0	0	261	287	0	0	579	0	0	158	0	324	0	0	299	0	766	458	286
d__Bacteria|k__unknown|p__Bacteroidota|c__Sphingobacteriia|o__Sphingobacteriales|f__Sphingobacteriaceae|g__Pedobacter|s__Pedobacter endophyticus	0	0	0	169	0	0	0	0	0	168	0	0	0	380	0	0	0	483	0	0	229	1104	0	0	0	0	0	0	0	293	0	0	964	0	0	0
d__Eukaryota|k__unknown|p__Apicomplexa|c__Aconoidasida|o__Haemosporida|f__Plasmodiidae|g__Plasmodium|s__unknown	234	158	476	790	312	348	142	0	145	85	864	1304	109	236	102	0	0	113	281	0	0	451	324	148	159	799	722	591	0	0	817	0	0	142	320	344
d__Bacteria|k__unknown|p__Pseudomonadota|c__Gammaproteobacteria|o__Alteromonadales|f__Pseudoalteromonadaceae|g__Pseudoalteromonas|s__unknown	1505	95	307	673	4954	891	1715	1735	0	353	538	593	443	366	746	1059	2198	2723	3162	1794	3382	1753	723	944	286	1331	661	0	175	3108	175	2711	1044	347	0	479
d__Bacteria|k__unknown|p__Bacillota|c__Clostridia|o__Eubacteriales|f__Lachnospiraceae|g__Herbinix|s__Herbinix luporum	0	391	384	250	0	0	327	0	183	206	0	0	755	900	691	1758	965	247	604	378	705	427	244	251	538	386	5524	1378	0	0	1191	457	0	0	1210	0
d__Eukaryota|k__Fungi|p__Ascomycota|c__Saccharomycetes|o__Saccharomycetales|f__Saccharomycetaceae|g__Tetrapisispora|s__Tetrapisispora blattae	0	0	0	138	0	0	0	0	0	0	0	0	0	0	209	224	0	0	83	242	0	0	0	0	0	100	121	101	0	0	0	0	0	0	0	0
d__Bacteria|k__unknown|p__Pseudomonadota|c__Gammaproteobacteria|o__Pseudomonadales|f__Pseudomonadaceae|g__Halopseudomonas|s__Halopseudomonas nanhaiensis	0	303	0	132	298	0	626	339	146	0	905	0	0	0	0	555	0	544	146	147	353	391	284	209	644	0	0	0	242	479	1607	1328	833	581	278	266
d__Bacteria|k__unknown|p__Pseudomonadota|c__Betaproteobacteria|o__Neisseriales|f__Chromobacteriaceae|g__Chromobacterium|s__unknown	615	1993	0	140	0	0	602	744	252	479	174	429	0	259	815	1178	280	80	0	780	0	104	0	1996	0	0	0	0	263	0	0	79	1039	1206	0	0
d__Bacteria|k__unknown|p__Pseudomonadota|c__Betaproteobacteria|o__Burkholderiales|f__Oxalobacteraceae|g__Massilia|s__Massilia violaceinigra	244	566	0	127	0	0	965	191	1424	977	336	0	899	0	578	988	1460	127	1115	1496	1713	522	0	592	155	410	490	0	0	0	1444	3485	329	0	0	260
d__Archaea|k__unknown|p__Euryarchaeota|c__Methanomicrobia|o__Methanotrichales|f__Methanotrichaceae|g__Methanothrix|s__Methanothrix soehngenii	0	0	0	243	0	94	0	0	0	0	0	0	0	0	0	0	0	0	0	264	0	0	0	0	0	0	0	0	0	0	0	179	0	0	0	0
d__Bacteria|k__unknown|p__Bacillota|c__Bacilli|o__Bacillales|f__Bacillaceae|g__Weizmannia|s__Weizmannia coagulans	0	449	0	155	1334	0	0	559	0	160	0	63	0	236	0	0	228	0	0	78	489	330	0	94	0	241	0	220	276	164	332	179	0	188	0	0
d__Archaea|k__unknown|p__Euryarchaeota|c__Halobacteria|o__Halobacteriales|f__Haloarculaceae|g__Haloglomus|s__Haloglomus sp. DT116	0	0	0	133	0	0	163	263	0	0	0	110	176	173	357	723	299	0	0	0	0	0	0	0	181	0	173	373	0	0	0	0	0	0	0	0
d__Bacteria|k__unknown|p__Campylobacterota|c__Epsilonproteobacteria|o__Campylobacterales|f__Sulfurimonadaceae|g__Sulfurimonas|s__Sulfurimonas sp. CVO	0	0	0	200	0	0	0	0	0	0	0	0	0	0	0	0	0	0	0	0	0	0	0	0	0	0	0	0	0	0	0	0	0	0	0	0
d__Bacteria|k__unknown|p__Planctomycetota|c__Planctomycetia|o__Planctomycetales|f__Planctomycetaceae|g__Gimesia|s__Gimesia algae	169	559	0	137	98	0	0	146	0	0	0	0	186	0	0	1985	125	0	149	132	111	0	0	0	0	0	639	292	224	0	0	0	0	0	0	0
d__Bacteria|k__unknown|p__Pseudomonadota|c__Alphaproteobacteria|o__Rhodobacterales|f__Roseobacteraceae|g__Phaeobacter|s__Phaeobacter inhibens	0	145	0	484	0	0	187	0	104	0	0	68	831	93	0	293	0	0	170	0	0	185	0	0	0	236	77	0	1435	644	0	620	138	467	0	115
d__Bacteria|k__unknown|p__Actinomycetota|c__Actinomycetes|o__Kitasatosporales|f__Streptomycetaceae|g__Streptomyces|s__Streptomyces sp. CB01881	582	3013	0	348	0	156	313	166	124	462	0	284	794	135	841	2161	531	136	1617	788	0	352	386	498	0	254	202	0	379	185	1288	761	1331	1453	341	297
d__Bacteria|k__unknown|p__Pseudomonadota|c__Gammaproteobacteria|o__Pseudomonadales|f__Marinobacteraceae|g__Marinobacter|s__Marinobacter adhaerens	0	0	0	144	0	0	0	0	0	0	0	0	0	0	0	0	556	0	0	0	0	0	0	0	0	0	0	0	0	0	0	0	0	562	0	0
d__Bacteria|k__unknown|p__Bacteroidota|c__Chitinophagia|o__Chitinophagales|f__Chitinophagaceae|g__Lacibacter|s__Lacibacter sp. S13-6-22	308	0	0	350	0	0	69	0	0	0	0	0	0	197	0	264	0	0	0	0	0	0	0	351	0	0	0	0	0	385	0	273	0	0	0	0
d__Bacteria|k__unknown|p__Pseudomonadota|c__Gammaproteobacteria|o__Moraxellales|f__Moraxellaceae|g__Acinetobacter|s__Acinetobacter sp. WY4	0	0	0	112	0	0	891	0	270	465	0	83	111	0	4515	1854	550	0	0	4043	0	1914	0	0	0	555	149	0	0	502	0	0	0	0	0	0
d__Bacteria|k__unknown|p__Pseudomonadota|c__Betaproteobacteria|o__Burkholderiales|f__Burkholderiaceae|g__Burkholderia|s__Burkholderia anthina	320	1008	0	117	404	0	0	0	0	0	0	0	403	0	310	279	1629	720	141	419	967	153	192	741	207	0	138	0	0	182	569	390	0	1504	0	273
d__Bacteria|k__unknown|p__Bacteroidota|c__Flavobacteriia|o__Flavobacteriales|f__Flavobacteriaceae|g__Myroides|s__Myroides fluvii	1013	1461	121	419	859	292	3825	385	522	1995	1291	1319	734	1667	403	486	1153	747	3116	1107	423	583	449	888	0	467	892	0	1611	1327	1942	1168	537	389	1746	395
d__Bacteria|k__unknown|p__Pseudomonadota|c__Gammaproteobacteria|o__Pasteurellales|f__Pasteurellaceae|g__Pasteurella|s__Pasteurella dagmatis	0	0	0	254	623	499	0	0	0	0	0	372	0	0	0	153	0	0	0	0	0	0	0	0	0	0	0	0	0	0	0	0	0	0	0	0
d__Bacteria|k__unknown|p__Bacteroidota|c__Flavobacteriia|o__Flavobacteriales|f__Weeksellaceae|g__Chryseobacterium|s__Chryseobacterium arthrosphaerae	148	551	0	167	0	732	0	0	0	0	0	0	473	0	469	725	144	0	490	0	191	155	290	380	58	0	0	602	0	0	0	149	1145	0	0	203
d__Bacteria|k__unknown|p__Acidobacteriota|c__Terriglobia|o__Terriglobales|f__Acidobacteriaceae|g__unknown|s__unknown	0	0	0	163	0	0	0	0	0	0	0	374	539	0	0	0	0	0	0	237	237	0	0	0	0	125	0	0	0	0	0	0	0	438	0	0
d__Bacteria|k__unknown|p__Actinomycetota|c__Actinomycetes|o__Mycobacteriales|f__Mycobacteriaceae|g__Mycobacteroides|s__Mycobacteroides abscessus	195	99	137	136	0	190	365	88	192	0	91	433	156	0	307	394	1022	0	324	0	360	195	0	214	0	0	359	0	151	0	164	0	0	0	111	163
d__Archaea|k__unknown|p__Euryarchaeota|c__Methanobacteria|o__Methanobacteriales|f__Methanobacteriaceae|g__Methanobacterium|s__Methanobacterium congolense	0	0	0	183	0	0	0	0	0	0	0	0	0	0	294	620	0	0	95	93	0	0	0	0	0	0	0	0	227	403	0	0	0	0	0	0
d__Bacteria|k__unknown|p__Pseudomonadota|c__Gammaproteobacteria|o__Thiotrichales|f__Thiotrichaceae|g__Thiothrix|s__Thiothrix litoralis	101	459	839	112	0	0	241	0	0	100	0	86	274	250	0	191	0	0	550	0	0	119	0	0	0	0	0	0	0	0	0	0	0	0	0	0
d__Bacteria|k__unknown|p__Bacillota|c__Bacilli|o__Lactobacillales|f__Streptococcaceae|g__Streptococcus|s__Streptococcus oralis	254	294	0	466	0	0	228	0	0	1073	171	0	217	0	0	142	0	0	690	181	340	528	0	504	0	0	134	0	0	135	580	0	0	237	0	0
d__Bacteria|k__unknown|p__Bacillota|c__Bacilli|o__Bacillales|f__Listeriaceae|g__Listeria|s__Listeria innocua	98	0	153	127	0	0	0	0	0	0	0	0	0	0	0	0	0	0	232	0	97	0	0	0	0	0	0	0	0	0	0	0	0	0	0	0
d__Bacteria|k__unknown|p__Bacillota|c__Tissierellia|o__unknown|f__unknown|g__Ezakiella|s__Ezakiella massiliensis	0	0	0	115	0	127	0	0	0	0	0	0	0	0	0	0	0	0	376	0	0	288	0	0	0	0	0	240	0	0	0	0	0	0	0	0
d__Bacteria|k__unknown|p__Actinomycetota|c__Actinomycetes|o__Mycobacteriales|f__Corynebacteriaceae|g__Corynebacterium|s__Corynebacterium xerosis	529	116	0	129	0	0	0	0	0	0	406	388	0	0	0	0	0	0	226	0	415	0	0	0	0	0	0	0	208	0	91	0	0	792	237	0
d__Bacteria|k__unknown|p__Bacillota|c__Tissierellia|o__Tissierellales|f__Tissierellaceae|g__Gudongella|s__Gudongella oleilytica	0	0	0	413	0	0	0	272	0	0	0	309	290	0	1063	128	178	3758	291	125	0	0	134	454	0	465	712	622	0	0	0	541	174	289	111	202
d__Bacteria|k__unknown|p__Pseudomonadota|c__Gammaproteobacteria|o__Enterobacterales|f__Yersiniaceae|g__Serratia|s__Serratia ureilytica	205	97	0	189	0	0	0	0	0	0	116	350	134	122	0	0	0	0	0	139	0	0	72	125	0	80	0	0	0	166	0	0	0	0	107	123
d__Bacteria|k__unknown|p__Bacillota|c__Clostridia|o__unknown|f__unknown|g__unknown|s__unknown	696	1462	0	145	737	0	773	519	519	525	594	929	707	386	761	200	597	1003	746	2799	1238	1867	834	393	534	1191	2094	745	590	132	1899	2089	1016	1542	672	1473
d__Bacteria|k__unknown|p__Spirochaetota|c__Spirochaetia|o__Spirochaetales|f__Borreliaceae|g__Borrelia|s__Borrelia turcica	0	0	0	167	0	0	0	0	0	0	0	0	0	0	0	0	0	0	0	0	0	0	0	0	0	0	0	0	0	0	0	0	0	0	0	0
d__Bacteria|k__unknown|p__Actinomycetota|c__Actinomycetes|o__Mycobacteriales|f__Gordoniaceae|g__Gordonia|s__Gordonia amarae	0	199	0	222	0	0	0	0	453	516	203	0	239	229	0	0	152	0	0	0	481	68	164	0	0	219	0	0	102	0	0	384	169	0	0	0
d__Bacteria|k__unknown|p__Bacteroidota|c__Cytophagia|o__Cytophagales|f__Cyclobacteriaceae|g__Algoriphagus|s__Algoriphagus sanaruensis	0	206	0	281	157	0	0	0	0	0	0	341	0	202	208	163	0	0	554	185	250	0	217	0	0	307	0	0	0	0	0	0	0	227	0	593
d__Bacteria|k__unknown|p__Pseudomonadota|c__Alphaproteobacteria|o__Rhodospirillales|f__Thalassospiraceae|g__Thalassospira|s__Thalassospira sp. GO-4	757	141	186	343	0	0	0	0	0	310	0	269	583	115	153	0	0	0	0	0	0	0	0	1325	324	312	211	0	0	0	0	247	0	0	3384	379
d__Bacteria|k__unknown|p__Actinomycetota|c__Actinomycetes|o__Micromonosporales|f__Micromonosporaceae|g__Micromonospora|s__unknown	1627	885	143	488	505	163	1156	1027	1481	1037	2614	3143	2655	1399	364	1045	510	1754	110	813	956	906	925	2289	0	588	1186	510	492	330	1203	2576	969	2208	317	455
d__Bacteria|k__unknown|p__Bacillota|c__Bacilli|o__Bacillales|f__Bacillaceae|g__Geobacillus|s__unknown	1943	371	117	348	128	523	0	0	608	782	360	0	695	350	538	2132	527	410	0	505	877	513	175	208	421	511	0	345	669	568	0	1790	0	160	377	682
d__Bacteria|k__unknown|p__Pseudomonadota|c__Alphaproteobacteria|o__Hyphomicrobiales|f__Xanthobacteraceae|g__Xanthobacter|s__Xanthobacter autotrophicus	775	4140	176	1057	799	673	0	682	1702	758	1165	848	474	845	101	1409	1323	1016	1055	849	489	1744	854	472	832	168	1360	1081	488	580	2093	551	1695	1150	1551	972
d__Bacteria|k__unknown|p__Pseudomonadota|c__Betaproteobacteria|o__Burkholderiales|f__Burkholderiaceae|g__Paraburkholderia|s__Paraburkholderia hospita	0	0	0	286	0	0	0	142	0	0	0	0	0	0	0	0	0	0	0	0	0	0	0	0	0	0	0	0	0	0	0	0	0	0	106	0
d__Bacteria|k__unknown|p__Pseudomonadota|c__Alphaproteobacteria|o__Rhodospirillales|f__Azospirillaceae|g__Nitrospirillum|s__Nitrospirillum amazonense	1205	755	0	271	0	389	161	0	217	389	893	305	330	549	526	322	116	0	377	721	609	396	0	614	191	1421	1834	310	122	0	306	1317	229	421	480	390
d__Bacteria|k__unknown|p__Bacteroidota|c__Cytophagia|o__Cytophagales|f__Spirosomaceae|g__Dyadobacter|s__Dyadobacter sandarakinus	368	177	0	140	478	0	155	210	84	94	640	0	0	0	354	0	384	0	0	137	0	130	0	282	0	437	300	271	0	0	1671	2859	80	0	242	0
d__Bacteria|k__unknown|p__Pseudomonadota|c__Gammaproteobacteria|o__Vibrionales|f__Vibrionaceae|g__Vibrio|s__Vibrio pelagius	0	0	0	141	241	110	166	0	0	0	0	102	0	0	0	2363	660	0	843	0	595	442	0	263	0	0	1978	0	0	0	0	1044	377	0	214	0
d__Bacteria|k__unknown|p__Cyanobacteriota|c__Cyanophyceae|o__Nostocales|f__Nostocaceae|g__Trichormus|s__Trichormus azollae	308	0	0	596	923	454	578	0	205	0	870	892	838	0	0	497	0	403	420	230	0	0	1133	0	0	0	0	0	0	0	0	382	0	0	560	0
d__Archaea|k__unknown|p__Nitrososphaerota|c__Nitrososphaeria|o__Nitrosopumilales|f__Nitrosopumilaceae|g__Nitrosopumilus|s__Nitrosopumilus maritimus	0	0	0	254	0	0	0	0	0	0	0	0	0	0	0	0	0	0	0	0	0	0	0	0	0	0	0	0	0	0	212	0	0	0	0	0
d__Bacteria|k__unknown|p__Pseudomonadota|c__Betaproteobacteria|o__Burkholderiales|f__Burkholderiaceae|g__Paraburkholderia|s__Paraburkholderia dioscoreae	0	0	271	303	494	0	0	690	0	146	537	0	76	399	0	373	0	243	211	0	0	0	0	369	0	142	0	0	379	339	275	388	248	288	0	394
d__Bacteria|k__unknown|p__Pseudomonadota|c__Alphaproteobacteria|o__Hyphomicrobiales|f__Rhizobiaceae|g__Rhizobium|s__Rhizobium leguminosarum	995	3943	328	126	3870	1701	1910	4267	1423	1475	897	7067	3059	1701	3314	980	300	1212	2065	5555	2056	1402	802	462	548	1365	1098	1236	1290	515	2337	6935	2921	2429	4384	530
d__Bacteria|k__unknown|p__Actinomycetota|c__Actinomycetes|o__Mycobacteriales|f__Corynebacteriaceae|g__Corynebacterium|s__Corynebacterium camporealensis	0	139	110	206	0	0	0	0	0	508	0	2086	355	146	565	787	0	443	108	0	297	0	139	226	0	0	0	90	0	271	0	0	0	966	0	327
d__Bacteria|k__unknown|p__Bacteroidota|c__Sphingobacteriia|o__Sphingobacteriales|f__Sphingobacteriaceae|g__Sphingobacterium|s__Sphingobacterium sp. dk4302	1571	1267	0	154	2593	1626	0	140	0	0	1679	1842	198	232	0	0	1409	1504	626	128	1664	0	0	2300	0	0	375	0	1654	1747	1073	132	0	0	3181	2878
d__Bacteria|k__unknown|p__Actinomycetota|c__Actinomycetes|o__Mycobacteriales|f__Mycobacteriaceae|g__Mycobacteroides|s__[Mycobacterium] stephanolepidis	0	0	0	886	0	0	0	0	0	97	0	104	0	345	771	0	0	0	0	0	0	0	0	0	0	0	108	0	0	0	0	0	0	0	0	0
d__Bacteria|k__unknown|p__Bacteroidota|c__Cytophagia|o__Cytophagales|f__Cyclobacteriaceae|g__Echinicola|s__Echinicola strongylocentroti	1642	274	151	141	1898	440	0	0	563	227	2156	482	876	319	273	455	215	442	0	0	0	808	0	0	278	117	200	0	0	190	963	97	1567	0	854	407
d__Bacteria|k__unknown|p__Pseudomonadota|c__Alphaproteobacteria|o__Hyphomicrobiales|f__Phyllobacteriaceae|g__Mesorhizobium|s__Mesorhizobium sp. Pch-S	421	173	0	208	0	0	260	0	0	0	0	0	0	181	168	374	180	0	0	0	0	250	340	175	0	284	118	0	0	0	3067	0	0	0	0	0
d__Bacteria|k__unknown|p__Pseudomonadota|c__Alphaproteobacteria|o__Caulobacterales|f__Caulobacteraceae|g__Brevundimonas|s__unknown	298	532	116	239	491	267	296	91	0	677	83	194	293	360	1043	539	295	922	1117	0	491	0	173	0	0	335	0	0	78	252	215	1670	779	302	83	250
d__Bacteria|k__unknown|p__Verrucomicrobiota|c__unknown|o__unknown|f__unknown|g__Methylacidimicrobium|s__Methylacidimicrobium sp. AP8	0	0	0	166	0	0	0	0	0	0	0	0	0	0	0	0	0	0	0	0	0	0	0	0	0	0	0	0	178	0	0	0	0	0	0	0
d__Bacteria|k__unknown|p__Pseudomonadota|c__Alphaproteobacteria|o__Rhodobacterales|f__Paracoccaceae|g__Fuscovulum|s__Fuscovulum sp. YMD61	340	464	0	643	417	0	0	0	0	241	0	0	0	0	105	0	0	0	0	0	0	0	163	0	0	0	173	0	0	506	189	364	0	0	383	0
d__Bacteria|k__unknown|p__Actinomycetota|c__Actinomycetes|o__Micromonosporales|f__Micromonosporaceae|g__Solwaraspora|s__unknown	0	424	0	114	0	104	0	0	0	0	0	0	0	0	0	0	292	0	0	0	0	0	0	0	0	0	525	135	0	0	78	380	174	130	0	0
d__Bacteria|k__unknown|p__Bacillota|c__Bacilli|o__Lactobacillales|f__Lactobacillaceae|g__Ligilactobacillus|s__Ligilactobacillus saerimneri	0	0	726	872	538	0	0	0	0	167	0	0	0	394	0	0	0	0	363	0	172	0	511	583	0	0	0	0	0	277	0	0	0	0	0	0
d__Bacteria|k__unknown|p__Pseudomonadota|c__Gammaproteobacteria|o__Legionellales|f__Coxiellaceae|g__unknown|s__unknown	0	0	0	87	0	0	0	0	0	0	0	0	0	0	0	0	0	0	0	0	0	0	0	0	0	0	0	0	0	0	0	0	0	0	0	0
d__Eukaryota|k__Fungi|p__Basidiomycota|c__Agaricomycetes|o__Agaricales|f__Marasmiaceae|g__Marasmius|s__Marasmius oreades	255	170	0	135	0	0	111	0	0	0	75	249	162	236	0	0	122	0	0	245	0	203	0	0	0	0	412	337	0	0	391	271	288	189	0	0
d__Bacteria|k__unknown|p__Pseudomonadota|c__Gammaproteobacteria|o__Xanthomonadales|f__Xanthomonadaceae|g__Luteimonas|s__Luteimonas yindakuii	0	106	0	135	0	278	0	0	0	0	0	0	170	0	0	0	0	0	0	0	0	0	0	0	88	0	0	0	0	0	119	0	0	0	103	0
d__Bacteria|k__unknown|p__Bacteroidota|c__Flavobacteriia|o__Flavobacteriales|f__Flavobacteriaceae|g__Wenyingzhuangia|s__Wenyingzhuangia fucanilytica	0	294	0	133	181	260	0	0	0	0	104	0	0	116	0	97	0	0	0	346	0	155	0	0	0	0	0	0	0	0	0	0	147	0	0	0
d__Bacteria|k__unknown|p__Pseudomonadota|c__Gammaproteobacteria|o__Pseudomonadales|f__Pseudomonadaceae|g__Pseudomonas|s__Pseudomonas vancouverensis	0	0	0	165	0	0	0	0	0	0	0	100	0	303	0	0	0	0	0	0	0	0	0	0	0	0	0	0	0	0	0	0	0	0	0	0
d__Bacteria|k__unknown|p__Pseudomonadota|c__Gammaproteobacteria|o__Alteromonadales|f__unknown|g__unknown|s__unknown	0	738	0	169	401	0	246	0	0	0	136	162	418	0	7659	11523	228	0	0	0	0	179	0	0	924	0	125	0	753	0	0	0	318	444	0	0
d__Bacteria|k__unknown|p__Bacillota|c__Clostridia|o__Eubacteriales|f__Clostridiaceae|g__Clostridium|s__Clostridium sp. C1	103	273	0	94	0	0	110	127	0	0	0	0	0	0	329	799	0	0	541	0	138	298	85	0	0	0	0	0	0	119	0	0	0	0	0	0
d__Bacteria|k__unknown|p__Bacillota|c__Clostridia|o__Eubacteriales|f__Lachnospiraceae|g__Anaerostipes|s__Anaerostipes hadrus	782	3350	0	141	0	191	162	121	0	105	165	0	556	3165	0	4270	119	109	270	926	873	1043	305	249	246	1854	2909	1079	532	519	143	0	262	525	197	289
d__Bacteria|k__unknown|p__Bacillota|c__Bacilli|o__Bacillales|f__Bacillaceae|g__Alkalihalophilus|s__Alkalihalophilus pseudofirmus	0	0	0	129	0	0	0	0	59	0	0	0	0	0	0	0	0	119	0	257	0	0	0	0	0	142	0	0	0	0	0	0	0	0	0	0
d__Bacteria|k__unknown|p__Pseudomonadota|c__Gammaproteobacteria|o__Xanthomonadales|f__Xanthomonadaceae|g__Xanthomonas|s__Xanthomonas oryzae	0	273	107	944	0	0	396	84	586	0	941	958	324	0	0	256	2194	811	20748	1319	0	148	0	0	155	0	0	0	493	400	246	9017	7749	942	380	0
d__Bacteria|k__unknown|p__Campylobacterota|c__Epsilonproteobacteria|o__Campylobacterales|f__Campylobacteraceae|g__Campylobacter|s__Campylobacter lari	0	0	0	229	0	0	0	0	0	0	0	0	0	0	0	0	0	0	0	0	0	0	0	0	0	0	0	0	0	0	0	0	0	0	0	0
d__Bacteria|k__unknown|p__Pseudomonadota|c__Gammaproteobacteria|o__Alteromonadales|f__Shewanellaceae|g__Shewanella|s__Shewanella sp. Scap07	351	456	0	144	376	0	0	0	0	0	0	578	492	133	0	133	160	121	319	230	495	340	0	0	0	0	140	95	0	0	0	205	0	320	0	0
d__Bacteria|k__unknown|p__Campylobacterota|c__Epsilonproteobacteria|o__Nautiliales|f__Nautiliaceae|g__Nautilia|s__Nautilia profundicola	0	0	0	84	0	0	0	0	0	0	0	0	0	115	0	0	0	0	0	0	0	0	120	169	0	0	0	239	0	199	0	0	0	149	0	0
d__Bacteria|k__unknown|p__Pseudomonadota|c__Alphaproteobacteria|o__Hyphomicrobiales|f__Aurantimonadaceae|g__Martelella|s__Martelella lutilitoris	0	0	0	130	0	0	0	91	0	315	0	0	194	0	0	0	0	194	0	0	257	236	0	147	121	0	0	0	0	0	510	121	0	0	0	0
d__Bacteria|k__unknown|p__Pseudomonadota|c__Gammaproteobacteria|o__Alteromonadales|f__Shewanellaceae|g__Shewanella|s__Shewanella halifaxensis	0	0	134	220	0	0	664	0	0	310	228	0	0	0	0	0	0	0	0	0	0	0	0	0	0	0	369	0	0	0	0	0	0	0	0	0
d__Bacteria|k__unknown|p__Pseudomonadota|c__Gammaproteobacteria|o__Pseudomonadales|f__Pseudomonadaceae|g__Pseudomonas|s__Pseudomonas sp. DTU12.3	0	0	0	159	0	0	0	0	0	0	0	0	0	0	0	0	0	0	0	0	0	0	0	0	0	0	0	0	106	162	0	0	0	0	0	0
d__Bacteria|k__unknown|p__Bacteroidota|c__Cytophagia|o__Cytophagales|f__Hymenobacteraceae|g__Nibribacter|s__Nibribacter ruber	867	338	0	271	0	0	219	318	0	613	395	1199	361	0	265	532	133	291	659	308	1091	0	284	121	92	389	0	0	165	0	0	104	476	166	0	81
d__Eukaryota|k__Viridiplantae|p__Streptophyta|c__Magnoliopsida|o__Rosales|f__Rosaceae|g__Malus|s__unknown	1637	3165	1183	1057	2455	2204	855	806	1182	1546	1361	1023	1941	2345	974	848	691	793	329	1398	2872	1578	2938	5241	715	1193	3236	883	884	672	1019	151	641	600	1306	1561
d__Eukaryota|k__Viridiplantae|p__Streptophyta|c__Magnoliopsida|o__Asterales|f__Asteraceae|g__Erigeron|s__Erigeron canadensis	2117	1440	406	971	4581	2140	539	1337	762	524	2690	2099	514	460	4265	2612	630	233	1324	1469	1088	1892	2626	1311	1101	702	5408	1536	880	925	2933	1821	972	2251	1405	402
d__Bacteria|k__unknown|p__Pseudomonadota|c__Alphaproteobacteria|o__Caulobacterales|f__Caulobacteraceae|g__Brevundimonas|s__Brevundimonas pondensis	0	101	0	135	0	0	0	0	0	108	131	71	0	0	0	100	0	0	0	89	0	327	0	0	0	0	0	0	0	0	0	0	0	0	667	0
d__Bacteria|k__unknown|p__Bacillota|c__Clostridia|o__Eubacteriales|f__Peptococcaceae|g__Thermanaerosceptrum|s__Thermanaerosceptrum fracticalcis	0	492	0	380	0	0	0	232	0	0	174	0	0	0	0	164	234	102	0	0	101	575	0	107	0	160	298	895	0	0	384	1250	0	101	0	0
d__Bacteria|k__unknown|p__Pseudomonadota|c__Gammaproteobacteria|o__Pseudomonadales|f__Pseudomonadaceae|g__Pseudomonas|s__Pseudomonas sp. p1(2021b)	89	135	0	120	0	427	0	0	1041	146	0	0	132	127	0	0	518	391	0	0	0	227	0	0	0	195	362	0	816	0	0	150	0	2954	346	295
d__Bacteria|k__unknown|p__Actinomycetota|c__Actinomycetes|o__Mycobacteriales|f__Corynebacteriaceae|g__Corynebacterium|s__Corynebacterium jeddahense	0	497	0	136	0	0	147	0	0	0	0	0	127	0	89	0	0	0	0	0	0	0	0	506	0	0	458	0	0	0	214	537	0	0	1172	1006
d__Bacteria|k__unknown|p__Pseudomonadota|c__Betaproteobacteria|o__Burkholderiales|f__Burkholderiaceae|g__Polynucleobacter|s__Polynucleobacter sp. JS-Mosq-20-D10	0	0	0	104	0	0	0	132	0	0	0	141	0	0	0	0	0	0	0	0	0	0	0	0	0	0	0	0	0	0	229	0	0	0	0	0
d__Bacteria|k__unknown|p__Pseudomonadota|c__Alphaproteobacteria|o__Hyphomicrobiales|f__Boseaceae|g__Bosea|s__Bosea vaviloviae	677	219	0	123	723	0	145	0	277	0	237	0	678	223	0	0	401	0	147	117	482	97	278	266	0	0	0	0	0	0	280	517	0	0	0	313
d__Bacteria|k__unknown|p__Bacillota|c__Bacilli|o__Bacillales|f__Paenibacillaceae|g__Cohnella|s__Cohnella abietis	0	84	0	208	0	0	0	272	99	0	0	0	0	0	0	0	0	0	0	0	0	0	2377	2785	107	171	0	134	0	0	0	0	0	77	0	0
d__Bacteria|k__unknown|p__Thermodesulfobacteriota|c__Desulfobacteria|o__Desulfobacterales|f__Desulfococcaceae|g__Desulfonema|s__Desulfonema magnum	121	0	1070	1014	366	0	991	0	448	134	113	127	103	1066	130	137	112	0	0	102	671	0	779	1318	118	1120	0	0	84	0	176	822	195	370	370	343
d__Bacteria|k__unknown|p__Actinomycetota|c__Actinomycetes|o__Kitasatosporales|f__Streptomycetaceae|g__Streptomyces|s__Streptomyces lydicus	0	2232	0	325	0	735	352	419	352	356	0	177	593	554	0	829	263	559	0	1312	438	370	162	0	398	0	0	527	967	1712	530	129	384	944	0	344
d__Bacteria|k__unknown|p__Bacillota|c__Clostridia|o__Eubacteriales|f__Lachnospiraceae|g__Enterocloster|s__Enterocloster bolteae	7080	15760	1380	127	1920	494	5287	5958	3362	24230	1663	1908	5425	2936	8481	11818	7304	3429	6363	4083	9711	4140	2847	3259	6071	11556	5477	11238	4767	2766	7305	12615	3446	11097	8640	9228
d__Bacteria|k__unknown|p__Actinomycetota|c__Coriobacteriia|o__Coriobacteriales|f__Atopobiaceae|g__Olsenella|s__Olsenella timonensis	800	572	202	212	6609	2121	835	2433	4302	6220	414	872	2932	1327	0	400	8339	3921	1702	1292	2886	2088	1267	1689	464	963	1590	1288	6482	7577	3068	4756	91	4057	5436	3207
d__Bacteria|k__unknown|p__Actinomycetota|c__Actinomycetes|o__Kitasatosporales|f__Streptomycetaceae|g__Streptomyces|s__Streptomyces clavuligerus	0	584	0	91	0	161	0	0	113	229	1472	0	336	347	304	109	634	70	0	0	202	0	0	107	0	0	0	0	107	0	152	87	767	0	235	177
d__Eukaryota|k__Viridiplantae|p__Streptophyta|c__Magnoliopsida|o__Fabales|f__Fabaceae|g__Vigna|s__Vigna angularis	4044	4628	385	607	3590	6165	227	2137	968	795	2228	1866	1365	829	1353	1074	726	2116	2025	2777	3075	2313	3741	5207	404	322	8418	4247	1433	1490	1637	1123	2286	7281	1042	212
d__Bacteria|k__unknown|p__Thermodesulfobacteriota|c__Desulfovibrionia|o__Desulfovibrionales|f__Desulfovibrionaceae|g__Pseudodesulfovibrio|s__Pseudodesulfovibrio tunisiensis	1866	1236	0	183	1530	596	1665	0	176	2423	1479	444	636	330	487	874	457	1124	858	1391	1508	684	371	206	312	0	312	1051	718	756	2405	1047	1700	813	476	1272
d__Bacteria|k__unknown|p__Pseudomonadota|c__Alphaproteobacteria|o__Rhodospirillales|f__Azospirillaceae|g__Azospirillum|s__unknown	817	779	0	150	619	563	0	1137	1073	483	0	484	1113	1132	205	5168	0	622	530	768	1222	845	409	0	503	945	1344	378	270	436	3099	2370	1699	1549	851	0
d__Bacteria|k__unknown|p__Spirochaetota|c__Spirochaetia|o__Brachyspirales|f__Brachyspiraceae|g__Brachyspira|s__Brachyspira hyodysenteriae	203	225	153	222	0	207	0	0	0	0	77	1160	340	209	200	421	444	587	186	290	0	0	527	0	221	731	147	0	0	560	894	955	105	0	0	0
d__Bacteria|k__unknown|p__Pseudomonadota|c__Gammaproteobacteria|o__Enterobacterales|f__Enterobacteriaceae|g__Klebsiella|s__Klebsiella variicola	481	933	0	164	340	331	0	350	269	656	111	136	413	347	329	466	772	2671	573	281	690	491	516	2040	359	90	1042	1786	985	996	172	796	283	415	1668	980
d__Bacteria|k__unknown|p__Bacteroidota|c__Cytophagia|o__Cytophagales|f__Hymenobacteraceae|g__Pontibacter|s__Pontibacter sp. XAAS-72	231	648	130	142	508	168	449	455	754	183	214	0	661	0	370	363	401	794	480	707	359	307	1178	358	511	0	0	0	1881	125	0	1074	1174	77	674	0
d__Bacteria|k__unknown|p__Pseudomonadota|c__Betaproteobacteria|o__Burkholderiales|f__Comamonadaceae|g__Polaromonas|s__Polaromonas vacuolata	0	523	0	218	0	0	0	0	0	0	0	369	0	0	0	0	108	0	0	245	0	0	0	0	0	0	118	0	0	876	0	415	0	0	0	0
d__Bacteria|k__unknown|p__Actinomycetota|c__Actinomycetes|o__Jatrophihabitantales|f__Jatrophihabitantaceae|g__Jatrophihabitans|s__Jatrophihabitans telluris	68	0	0	262	0	0	0	0	282	129	748	0	199	0	0	0	0	0	324	0	90	0	0	153	188	0	0	0	0	0	0	471	0	0	0	0
d__Bacteria|k__unknown|p__Pseudomonadota|c__Gammaproteobacteria|o__Oceanospirillales|f__Zooshikellaceae|g__Spartinivicinus|s__Spartinivicinus ruber	0	0	0	107	84	155	0	141	0	99	0	0	0	0	0	0	0	94	0	0	129	0	0	0	0	155	148	123	0	0	0	0	0	0	0	0
d__Bacteria|k__unknown|p__Bacteroidota|c__Flavobacteriia|o__Flavobacteriales|f__Flavobacteriaceae|g__Flavobacterium|s__Flavobacterium nitrogenifigens	0	90	0	151	0	354	0	0	595	741	0	0	126	0	0	0	0	0	0	139	0	0	0	0	0	0	238	0	0	0	167	119	0	379	0	0
d__Bacteria|k__unknown|p__Bacillota|c__Erysipelotrichia|o__Erysipelotrichales|f__Coprobacillaceae|g__Thomasclavelia|s__[Clostridium] innocuum	844	1204	0	122	472	0	343	1408	2559	603	679	860	1037	826	111	510	1522	1611	1285	724	1346	763	430	235	344	1657	2117	1244	147	736	0	953	489	222	0	380
d__Bacteria|k__unknown|p__Pseudomonadota|c__Betaproteobacteria|o__Rhodocyclales|f__Zoogloeaceae|g__Thauera|s__Thauera sp. GDN1	180	1103	0	204	0	352	429	698	657	924	0	789	270	0	0	113	0	112	528	494	145	456	118	138	504	469	263	263	0	129	0	99	115	727	389	168
d__Bacteria|k__unknown|p__Thermodesulfobacteriota|c__Desulfuromonadia|o__Geobacterales|f__Geobacteraceae|g__Geomonas|s__Geomonas paludis	612	512	0	173	699	0	835	0	948	2857	2599	3262	861	920	496	761	565	434	99	0	1074	1158	0	0	653	0	587	0	0	684	571	0	0	1654	0	0
d__Bacteria|k__unknown|p__Pseudomonadota|c__Alphaproteobacteria|o__Rhodobacterales|f__Roseobacteraceae|g__Yangia|s__Yangia pacifica	376	0	0	724	0	0	119	0	0	0	0	0	0	361	0	0	0	97	879	0	0	0	162	0	0	142	121	0	573	103	0	0	255	0	0	81
d__Bacteria|k__unknown|p__Pseudomonadota|c__Alphaproteobacteria|o__Sphingomonadales|f__Sphingomonadaceae|g__Sphingomonas|s__Sphingomonas sanxanigenens	0	0	0	140	497	0	0	338	342	503	0	0	0	0	0	0	0	0	108	0	0	0	0	0	0	152	0	0	0	365	0	0	0	72	0	0
d__Bacteria|k__unknown|p__Bacillota|c__Bacilli|o__Lactobacillales|f__Streptococcaceae|g__Streptococcus|s__Streptococcus infantarius	0	0	0	130	0	0	0	0	0	0	0	0	0	0	0	0	0	0	0	0	0	0	0	0	0	0	0	0	0	0	0	0	0	0	0	0
d__Bacteria|k__unknown|p__Actinomycetota|c__Actinomycetes|o__Micrococcales|f__Cellulomonadaceae|g__Oerskovia|s__Oerskovia sp. KBS0722	0	427	0	187	187	0	0	0	350	316	0	0	0	0	0	0	722	183	0	516	0	0	585	0	0	80	0	0	334	0	430	257	654	0	242	165
d__Bacteria|k__unknown|p__Pseudomonadota|c__Gammaproteobacteria|o__Pseudomonadales|f__Pseudomonadaceae|g__Pseudomonas|s__Pseudomonas sp. 7SR1	0	0	0	110	0	0	184	0	267	0	371	0	0	0	0	0	0	563	189	0	1071	3040	0	0	0	0	0	0	211	115	137	0	0	180	107	0
d__Bacteria|k__unknown|p__Bacteroidota|c__Flavobacteriia|o__Flavobacteriales|f__Flavobacteriaceae|g__Tenacibaculum|s__Tenacibaculum ovolyticum	223	0	0	523	0	99	237	0	0	0	72	0	0	0	0	0	0	0	203	0	0	0	0	0	0	0	370	0	0	0	0	0	239	134	0	0
d__Bacteria|k__unknown|p__Bacillota|c__Bacilli|o__Lactobacillales|f__Streptococcaceae|g__Streptococcus|s__Streptococcus cristatus	55	0	235	190	89	0	0	187	0	0	0	0	0	245	0	247	474	0	76	307	161	140	0	303	0	0	96	123	320	0	0	80	0	0	0	0
d__Bacteria|k__unknown|p__Planctomycetota|c__Planctomycetia|o__Pirellulales|f__Pirellulaceae|g__Bremerella|s__Bremerella volcania	220	315	0	351	0	0	0	0	0	0	0	0	0	105	352	359	0	0	233	0	269	0	0	0	0	707	0	0	175	217	334	0	215	310	223	0
d__Viruses|k__Heunggongvirae|p__Uroviricota|c__Caudoviricetes|o__unknown|f__unknown|g__unknown|s__unknown	188	320	203	87	0	109	0	0	0	0	595	0	0	0	0	0	0	0	0	0	0	78	136	282	0	135	254	0	0	0	0	437	0	517	0	415
d__Bacteria|k__unknown|p__Pseudomonadota|c__Alphaproteobacteria|o__Hyphomicrobiales|f__Stappiaceae|g__Stappia|s__Stappia indica	0	0	0	111	0	0	0	0	162	209	107	0	237	0	425	131	0	0	0	0	0	0	147	0	225	263	0	0	0	0	0	224	0	0	0	86
d__Bacteria|k__unknown|p__Bacillota|c__Clostridia|o__Eubacteriales|f__Clostridiaceae|g__Clostridium|s__Clostridium kluyveri	1392	1191	67	174	389	377	118	903	1642	0	0	647	855	410	270	141027	231	937	864	1096	916	141	0	213	363	1693	310	0	1451	1307	2014	199	1507	435	1985	1799
d__Bacteria|k__unknown|p__Pseudomonadota|c__Alphaproteobacteria|o__Hyphomicrobiales|f__Xanthobacteraceae|g__Ancylobacter|s__Ancylobacter pratisalsi	0	0	0	192	320	201	0	512	0	0	0	0	433	0	0	0	0	175	0	0	0	0	0	137	0	0	0	0	0	0	0	0	139	0	0	0
d__Bacteria|k__unknown|p__Bacillota|c__Clostridia|o__Eubacteriales|f__Lachnospiraceae|g__Simiaoa|s__Simiaoa sunii	10064	20266	359	263	752	1530	3287	2527	5195	2940	2413	4552	15591	5504	8857	17842	5080	2391	7476	12173	9970	9354	531	1674	2142	4614	39767	23772	888	1401	2337	9453	3128	4634	1895	1072
d__Bacteria|k__unknown|p__Actinomycetota|c__Actinomycetes|o__Micrococcales|f__Brevibacteriaceae|g__Brevibacterium|s__unknown	820	639	0	303	538	571	248	382	2352	117	755	0	1124	128	224	0	2401	457	1196	431	613	122	1989	732	307	719	618	235	751	1423	951	1038	0	1595	2563	866
d__Bacteria|k__unknown|p__Thermodesulfobacteriota|c__Desulfovibrionia|o__Desulfovibrionales|f__Desulfovibrionaceae|g__Desulfovibrio|s__Desulfovibrio piger	0	516	0	125	0	121	0	0	416	343	0	773	0	0	0	0	333	200	0	0	382	1030	0	99	105	171	0	267	0	229	251	258	1314	0	0	589
d__Bacteria|k__unknown|p__Bacillota|c__Bacilli|o__Bacillales|f__Bacillaceae|g__Lentibacillus|s__Lentibacillus amyloliquefaciens	0	0	0	131	0	576	0	0	0	0	0	0	0	196	0	0	0	0	0	0	156	0	0	137	0	0	0	0	0	95	0	0	91	0	0	0
d__Bacteria|k__unknown|p__Pseudomonadota|c__Gammaproteobacteria|o__Vibrionales|f__Vibrionaceae|g__Vibrio|s__Vibrio taketomensis	0	0	0	156	0	0	0	0	184	0	3159	0	0	0	0	0	0	0	0	0	0	0	162	112	124	0	0	0	0	0	0	0	124	0	97	0
d__Bacteria|k__unknown|p__Bacteroidota|c__Cytophagia|o__Cytophagales|f__Hymenobacteraceae|g__Hymenobacter|s__Hymenobacter monticola	1015	276	0	171	756	99	476	614	993	1427	2705	260	542	1419	393	1403	1389	360	759	771	151	641	0	645	0	220	567	1120	578	362	663	335	1052	784	363	319
d__Bacteria|k__unknown|p__Verrucomicrobiota|c__Verrucomicrobiae|o__Verrucomicrobiales|f__Verrucomicrobiaceae|g__Luteolibacter|s__Luteolibacter sp. SL250	0	0	102	251	0	0	0	0	235	255	959	1043	223	303	0	439	310	251	571	0	221	754	0	98	0	435	90	0	110	0	269	201	0	0	0	0
d__Bacteria|k__unknown|p__Bacteroidota|c__Flavobacteriia|o__Flavobacteriales|f__Flavobacteriaceae|g__Aggregatimonas|s__Aggregatimonas sangjinii	0	122	0	180	0	227	0	137	0	155	716	799	106	0	0	0	0	0	139	220	0	0	0	0	0	0	0	0	0	95	0	532	834	808	0	0
d__Bacteria|k__unknown|p__Bacteroidota|c__Flavobacteriia|o__Flavobacteriales|f__Flavobacteriaceae|g__Flavobacterium|s__Flavobacterium sp. CECT 9288	125	0	0	131	0	0	0	0	0	0	0	0	0	0	0	0	0	141	0	0	77	0	0	0	0	0	84	0	0	86	0	0	0	0	0	0
d__Bacteria|k__unknown|p__Bacteroidota|c__Flavobacteriia|o__Flavobacteriales|f__Flavobacteriaceae|g__Changchengzhania|s__Changchengzhania lutea	0	0	0	137	0	0	0	0	176	0	0	496	0	0	0	0	0	0	0	0	0	0	0	0	0	243	0	0	0	0	0	0	0	0	0	0
d__Bacteria|k__unknown|p__Actinomycetota|c__Actinomycetes|o__Mycobacteriales|f__Corynebacteriaceae|g__Corynebacterium|s__Corynebacterium vitaeruminis	438	0	0	101	0	0	568	0	375	314	723	702	283	330	1626	522	0	0	0	196	231	161	0	541	0	0	905	0	216	0	0	1086	0	333	327	121
d__Bacteria|k__unknown|p__Pseudomonadota|c__Alphaproteobacteria|o__Rhodobacterales|f__Paracoccaceae|g__Pseudorhodobacter|s__Pseudorhodobacter turbinis	0	0	191	191	0	0	0	0	266	0	0	0	0	0	0	0	0	0	0	0	0	0	0	0	0	0	0	0	0	0	441	410	0	80	0	0
d__Bacteria|k__unknown|p__Bacteroidota|c__Flavobacteriia|o__Flavobacteriales|f__Flavobacteriaceae|g__Tenacibaculum|s__Tenacibaculum maritimum	0	0	345	150	0	0	0	0	508	0	0	526	0	0	203	0	380	0	0	0	0	0	596	0	0	0	101	0	0	0	467	584	100	598	595	566
d__Bacteria|k__unknown|p__Actinomycetota|c__Actinomycetes|o__Mycobacteriales|f__Corynebacteriaceae|g__Corynebacterium|s__Corynebacterium sp. FDAARGOS 1242	0	0	194	238	0	0	0	0	0	0	0	0	0	0	0	0	0	0	0	0	0	0	0	101	0	0	0	0	0	0	0	0	0	0	0	0
d__Bacteria|k__unknown|p__Pseudomonadota|c__Gammaproteobacteria|o__Alteromonadales|f__Shewanellaceae|g__Shewanella|s__Shewanella avicenniae	0	0	174	184	0	0	0	0	75	0	127	0	0	526	0	0	71	0	0	0	137	0	0	0	0	354	336	0	0	0	0	0	207	605	0	0
d__Bacteria|k__unknown|p__Actinomycetota|c__Actinomycetes|o__Mycobacteriales|f__Nocardiaceae|g__Nocardia|s__Nocardia cyriacigeorgica	319	155	1411	184	0	248	584	471	2351	2940	0	101	1122	449	0	274	418	399	190	149	946	1041	2343	0	0	3003	446	0	0	0	0	121	3904	0	85	356
d__Bacteria|k__unknown|p__Bacillota|c__Clostridia|o__Eubacteriales|f__Clostridiaceae|g__Clostridium|s__Clostridium isatidis	1482	0	0	122	0	0	0	0	0	0	0	0	0	125	59	135	96	104	132	0	1157	189	0	0	116	149	1686	176	0	0	690	0	0	0	0	0
d__Bacteria|k__unknown|p__Pseudomonadota|c__Betaproteobacteria|o__Neisseriales|f__Neisseriaceae|g__Snodgrassella|s__Snodgrassella alvi	0	0	0	109	0	81	0	0	0	0	0	0	0	0	0	0	0	0	0	0	228	189	0	0	0	0	335	145	0	0	0	0	0	0	0	0
d__Bacteria|k__unknown|p__Pseudomonadota|c__Gammaproteobacteria|o__Vibrionales|f__Vibrionaceae|g__Vibrio|s__Vibrio alfacsensis	2523	0	0	112	0	0	0	0	0	0	0	0	0	2350	0	3524	0	0	0	0	0	116	0	0	0	0	0	0	0	0	0	0	1556	0	0	0
d__Bacteria|k__unknown|p__Actinomycetota|c__Actinomycetes|o__Bifidobacteriales|f__Bifidobacteriaceae|g__Gardnerella|s__unknown	833	0	0	378	0	165	325	313	296	371	0	448	145	388	309	276	0	0	2369	351	189	0	1608	251	378	0	393	0	230	1708	389	197	0	294	162	0
d__Bacteria|k__unknown|p__Pseudomonadota|c__Betaproteobacteria|o__Burkholderiales|f__Burkholderiaceae|g__Caballeronia|s__Caballeronia grimmiae	0	108	0	87	0	0	0	0	259	584	1226	1701	0	0	0	0	214	154	115	93	0	0	0	102	0	0	108	0	498	0	0	0	0	0	140	0
d__Bacteria|k__unknown|p__Pseudomonadota|c__Alphaproteobacteria|o__Hyphomicrobiales|f__Nitrobacteraceae|g__Bradyrhizobium|s__Bradyrhizobium sediminis	549	1056	0	136	0	0	268	142	1125	0	2712	1666	635	312	85	293	369	0	0	0	215	95	165	226	0	0	1309	242	0	0	78	0	307	129	0	698
d__Bacteria|k__unknown|p__Pseudomonadota|c__Alphaproteobacteria|o__Hyphomicrobiales|f__Boseaceae|g__Bosea|s__Bosea sp. ANAM02	625	825	0	268	1077	678	2133	941	392	1739	1830	126	1464	0	435	874	791	1601	2522	842	731	235	1425	1118	1077	504	1451	1487	710	887	509	471	328	349	246	2101
d__Bacteria|k__unknown|p__Bacillota|c__Bacilli|o__Lactobacillales|f__unknown|g__unknown|s__unknown	0	1468	107	88	354	426	129	117	0	553	0	86	200	335	403	289	415	100	0	749	1014	1123	256	135	0	481	1209	0	0	0	124	143	895	115	127	231
d__Bacteria|k__unknown|p__Bacteroidota|c__Sphingobacteriia|o__Sphingobacteriales|f__Sphingobacteriaceae|g__Sphingobacterium|s__Sphingobacterium spiritivorum	779	1178	1042	477	1369	1720	1992	1030	956	1265	377	1366	1001	922	482	1999	1750	2203	1395	357	1875	3113	138	3000	720	919	291	219	1421	897	305	534	158	0	386	611
d__Bacteria|k__unknown|p__Bacteroidota|c__Flavobacteriia|o__Flavobacteriales|f__Flavobacteriaceae|g__Polaribacter|s__Polaribacter vadi	0	0	0	155	0	0	0	0	0	0	0	0	0	0	0	0	0	0	0	0	0	0	0	0	0	0	0	0	0	0	463	0	0	0	0	0
d__Bacteria|k__unknown|p__Bacillota|c__Bacilli|o__Lactobacillales|f__Streptococcaceae|g__Streptococcus|s__unknown	789	1141	642	834	3254	1317	6891	6193	895	2611	1341	4162	2059	2156	281	892	1793	1720	992	1639	1712	2754	2960	1104	1314	1490	4145	1153	759	1544	2110	2548	831	3223	2392	2510
d__Bacteria|k__unknown|p__Actinomycetota|c__Coriobacteriia|o__Eggerthellales|f__Eggerthellaceae|g__Eggerthella|s__Eggerthella sp. YY7918	211	355	0	237	0	360	319	0	293	322	0	247	132	108	335	0	852	0	0	431	0	0	0	435	186	858	865	293	502	129	1800	2289	0	0	529	254
d__Bacteria|k__unknown|p__Bacillota|c__Clostridia|o__Eubacteriales|f__Clostridiaceae|g__Candidatus Arthromitus|s__Candidatus Arthromitus sp. SFB-rat-Yit	0	0	175	115	0	0	0	0	0	0	0	94	0	0	0	113	0	0	0	431	0	0	0	0	0	0	180	185	0	0	0	0	0	0	0	0
d__Bacteria|k__unknown|p__Bacillota|c__Bacilli|o__Lactobacillales|f__Lactobacillaceae|g__Leuconostoc|s__Leuconostoc citreum	0	0	0	155	0	0	0	0	0	0	508	0	0	0	0	0	0	0	0	0	0	0	0	0	0	0	509	0	0	0	0	0	0	0	0	0
d__Eukaryota|k__Fungi|p__Basidiomycota|c__Agaricomycetes|o__Agaricales|f__Strophariaceae|g__Psilocybe|s__Psilocybe cubensis	0	0	0	71	0	0	249	0	0	489	1299	493	73	0	0	164	0	0	0	103	116	0	0	1541	0	0	0	126	0	0	259	0	0	91	0	1175
d__Bacteria|k__unknown|p__Bacteroidota|c__Flavobacteriia|o__Flavobacteriales|f__Flavobacteriaceae|g__Urechidicola|s__Urechidicola croceus	0	0	0	92	0	0	0	0	0	0	0	0	0	106	0	0	0	0	0	0	0	413	0	0	0	0	0	0	0	0	117	114	0	0	0	0
d__Bacteria|k__unknown|p__Actinomycetota|c__Actinomycetes|o__Propionibacteriales|f__Nocardioidaceae|g__Nocardioides|s__Nocardioides sp. InS609-2	364	798	0	491	0	0	0	0	0	0	0	125	0	394	0	0	0	0	0	0	0	0	0	0	0	0	0	0	107	211	0	0	307	0	0	0
d__Bacteria|k__unknown|p__Pseudomonadota|c__Betaproteobacteria|o__Burkholderiales|f__Burkholderiaceae|g__Paraburkholderia|s__Paraburkholderia phytofirmans	0	0	172	175	683	249	106	0	293	321	692	223	308	147	0	437	469	0	297	0	932	1058	196	0	188	320	170	115	0	0	684	0	0	0	0	0
d__Bacteria|k__unknown|p__Bacillota|c__Erysipelotrichia|o__Erysipelotrichales|f__Coprobacillaceae|g__Thomasclavelia|s__Thomasclavelia ramosa	0	578	244	150	0	240	358	567	0	167	245	0	0	615	311	308	193	0	0	142	369	140	0	0	0	0	226	0	191	1346	0	0	0	0	99	351
d__Archaea|k__unknown|p__Euryarchaeota|c__Halobacteria|o__Halobacteriales|f__Halobacteriaceae|g__Halobacterium|s__Halobacterium sp. XZYJT26	0	0	0	157	0	0	0	0	0	0	0	0	0	0	0	0	0	0	0	0	0	0	0	0	0	0	0	0	0	0	0	0	0	0	0	0
d__Bacteria|k__unknown|p__Pseudomonadota|c__Gammaproteobacteria|o__Pasteurellales|f__Pasteurellaceae|g__Bibersteinia|s__Bibersteinia trehalosi	130	962	0	882	253	0	0	0	0	0	0	861	0	0	0	111	0	0	0	1436	0	0	0	0	322	281	0	0	0	0	0	0	189	0	102	0
d__Bacteria|k__unknown|p__Bacteroidota|c__Chitinophagia|o__Chitinophagales|f__Chitinophagaceae|g__Chitinophaga|s__unknown	0	0	1042	351	390	600	551	101	773	0	2814	3276	0	0	1435	0	406	94	558	2359	0	152	332	549	372	407	127	0	1028	122	479	1076	342	1508	724	1055
d__Bacteria|k__unknown|p__Bacillota|c__Clostridia|o__Eubacteriales|f__Oscillospiraceae|g__Ruminiclostridium|s__Ruminiclostridium papyrosolvens	182	1092	0	280	519	535	348	294	523	199	229	411	0	0	519	117	0	157	364	1148	284	175	0	0	141	55	323	247	145	0	85	0	270	897	89	223
d__Bacteria|k__unknown|p__Bacteroidota|c__Cytophagia|o__Cytophagales|f__Cytophagaceae|g__Tellurirhabdus|s__Tellurirhabdus rosea	311	709	1240	539	1342	1114	858	2134	1809	1492	2065	2194	438	119	107	665	778	638	2785	2443	541	95	1404	950	558	704	0	0	946	1261	2047	1241	1234	2206	351	1155
d__Bacteria|k__unknown|p__Bacteroidota|c__Chitinophagia|o__Chitinophagales|f__Chitinophagaceae|g__Arachidicoccus|s__Arachidicoccus sp. BS20	0	0	0	173	129	0	289	268	395	107	0	0	0	0	0	0	0	0	0	0	0	0	0	0	0	0	0	0	0	0	0	0	0	0	0	0
d__Eukaryota|k__Viridiplantae|p__Streptophyta|c__Magnoliopsida|o__Cucurbitales|f__Cucurbitaceae|g__Cucumis|s__Cucumis sativus	7453	3455	943	475	3667	953	1702	1901	1451	873	4969	2506	1355	3316	1050	3652	2246	2686	1547	662	4791	5045	509	1355	79	2134	6530	1446	1527	2772	970	2561	2863	2060	1020	2714
d__Bacteria|k__unknown|p__Actinomycetota|c__Actinomycetes|o__Mycobacteriales|f__Corynebacteriaceae|g__Corynebacterium|s__Corynebacterium matruchotii	0	0	0	396	0	0	0	0	0	0	0	0	519	0	529	1132	0	408	239	0	613	1413	472	0	116	0	0	127	0	738	0	0	0	160	0	0
d__Bacteria|k__unknown|p__Pseudomonadota|c__Gammaproteobacteria|o__Chromatiales|f__Chromatiaceae|g__Allochromatium|s__Allochromatium tepidum	358	0	271	355	0	0	0	0	566	513	119	445	244	228	296	376	0	0	187	169	617	0	233	137	0	298	0	194	0	0	296	0	872	0	216	0
d__Bacteria|k__unknown|p__Cyanobacteriota|c__Cyanophyceae|o__Synechococcales|f__Synechococcaceae|g__Synechococcus|s__Synechococcus sp. SynAce01	360	250	0	295	464	0	159	141	421	182	0	198	0	0	284	0	150	0	246	205	0	0	0	0	0	0	0	0	168	217	0	0	107	0	0	0
d__Bacteria|k__unknown|p__Pseudomonadota|c__Gammaproteobacteria|o__Vibrionales|f__Vibrionaceae|g__Grimontia|s__unknown	0	0	0	185	0	0	0	0	0	0	0	0	0	0	0	0	0	0	0	0	0	0	0	0	0	0	0	0	0	0	0	0	0	0	0	0
d__Bacteria|k__unknown|p__Pseudomonadota|c__Gammaproteobacteria|o__Pseudomonadales|f__Pseudomonadaceae|g__Pseudomonas|s__Pseudomonas benzenivorans	0	0	159	206	0	77	82	0	0	290	0	0	583	249	0	0	0	510	181	0	122	0	0	0	220	227	0	0	0	369	739	0	196	662	0	0
d__Bacteria|k__unknown|p__Actinomycetota|c__Actinomycetes|o__Kitasatosporales|f__Streptomycetaceae|g__Streptomyces|s__Streptomyces sp. Jing01	0	1442	0	113	222	0	0	471	450	2306	135	172	2104	314	0	0	135	0	0	1419	399	632	0	0	0	0	0	0	104	374	420	769	0	0	0	0
d__Bacteria|k__unknown|p__Actinomycetota|c__Actinomycetes|o__Streptosporangiales|f__Nocardiopsaceae|g__Nocardiopsis|s__Nocardiopsis exhalans	256	383	0	161	135	0	0	897	355	1394	277	225	305	0	471	131	0	0	0	242	116	279	0	0	479	1341	0	446	722	669	286	830	270	0	0	266
d__Eukaryota|k__Viridiplantae|p__Streptophyta|c__Magnoliopsida|o__Solanales|f__Solanaceae|g__unknown|s__unknown	545	157	344	306	10316	947	0	90	538	410	753	1973	194	0	226	253	326	957	572	880	1027	950	451	418	0	533	1503	1833	210	460	0	180	576	606	708	80
d__Bacteria|k__unknown|p__Campylobacterota|c__Epsilonproteobacteria|o__Campylobacterales|f__Helicobacteraceae|g__Helicobacter|s__Helicobacter pylori	806	1746	95	151	148	1327	130	144	0	61	693	1470	86	114	114	160	0	95	149	222	0	212	252	0	249	128	505	874	0	192	0	0	220	514	882	0
d__Bacteria|k__unknown|p__Bacillota|c__Clostridia|o__Eubacteriales|f__Oscillospiraceae|g__Faecalibacterium|s__Faecalibacterium duncaniae	1681	1325	135	182	0	0	157	631	110	2209	561	153	2439	998	934	879	2895	129	1327	0	1031	450	0	494	1310	261	828	1464	397	0	738	1508	1374	0	206	1456
d__Bacteria|k__unknown|p__Bacillota|c__Clostridia|o__Eubacteriales|f__Lachnospiraceae|g__Novisyntrophococcus|s__Novisyntrophococcus fermenticellae	1268	2773	149	327	91	0	215	0	0	739	272	246	1686	1454	1162	1052	108	1611	0	904	2288	1718	0	2465	437	1320	717	931	1773	526	857	845	303	769	0	2421
d__Bacteria|k__unknown|p__Bacteroidota|c__Flavobacteriia|o__Flavobacteriales|f__Flavobacteriaceae|g__Sinomicrobium|s__Sinomicrobium kalidii	1147	109	190	278	818	608	0	772	340	0	106	243	429	0	157	327	605	267	87	492	414	291	156	0	314	84	524	375	218	600	0	0	236	197	293	0
d__Bacteria|k__unknown|p__Pseudomonadota|c__Gammaproteobacteria|o__Enterobacterales|f__Pectobacteriaceae|g__Musicola|s__Musicola paradisiaca	0	0	0	160	0	403	0	0	0	127	0	0	108	0	0	0	586	176	0	0	0	0	0	302	0	0	0	0	234	123	0	151	0	0	0	0
d__Eukaryota|k__Fungi|p__Ascomycota|c__Sordariomycetes|o__Hypocreales|f__Ophiocordycipitaceae|g__Purpureocillium|s__Purpureocillium takamizusanense	249	209	0	84	193	0	134	0	356	611	0	0	832	118	94	4274	115	0	0	0	0	0	72	0	0	95	216	0	0	0	0	0	0	0	68	0
d__Bacteria|k__unknown|p__Bacillota|c__Bacilli|o__Bacillales|f__Paenibacillaceae|g__Paenibacillus|s__Paenibacillus larvae	0	58	109	193	0	0	0	0	0	0	0	0	0	560	0	182	0	0	0	0	210	0	297	571	85	126	864	133	0	0	87	0	0	0	0	0
d__Bacteria|k__unknown|p__Bacillota|c__Bacilli|o__Lactobacillales|f__Streptococcaceae|g__Lactococcus|s__Lactococcus cremoris	0	0	0	427	133	0	351	120	88	0	0	0	0	0	0	0	0	79	0	1305	0	0	0	0	0	0	0	0	185	0	0	0	107	207	0	106
d__Bacteria|k__unknown|p__Pseudomonadota|c__Betaproteobacteria|o__Burkholderiales|f__Oxalobacteraceae|g__Herbaspirillum|s__Herbaspirillum frisingense	1191	1479	0	209	284	0	146	265	173	181	631	387	0	0	0	925	0	0	309	0	0	0	664	0	0	0	0	0	0	0	1526	426	0	0	101	237
d__Bacteria|k__unknown|p__Pseudomonadota|c__Betaproteobacteria|o__Burkholderiales|f__Burkholderiaceae|g__Cupriavidus|s__Cupriavidus metallidurans	0	83	74	120	0	0	0	0	248	265	171	136	331	113	121	165	191	416	79	115	87	0	201	0	164	604	0	0	0	0	90	0	426	246	106	227
d__Bacteria|k__unknown|p__Bacillota|c__Bacilli|o__Bacillales|f__Bacillaceae|g__Cytobacillus|s__Cytobacillus sp. CY-G	134	0	0	196	0	254	263	0	398	0	0	0	0	0	0	0	0	0	0	0	174	0	156	0	0	156	0	0	0	0	121	102	0	0	208	0
d__Bacteria|k__unknown|p__Pseudomonadota|c__Gammaproteobacteria|o__Oceanospirillales|f__Alcanivoracaceae|g__Alloalcanivorax|s__unknown	0	154	0	124	0	0	0	0	0	0	0	0	392	0	0	0	0	0	0	0	0	0	0	0	0	0	0	0	0	0	0	222	0	0	0	300
d__Bacteria|k__unknown|p__Actinomycetota|c__Actinomycetes|o__Kitasatosporales|f__Streptomycetaceae|g__Streptomyces|s__Streptomyces sp. XC 2026	0	0	0	131	0	265	210	0	0	0	0	1726	0	137	0	0	0	968	885	0	1285	1033	678	854	240	1338	180	0	888	926	1649	1910	0	1641	887	0
d__Bacteria|k__unknown|p__Pseudomonadota|c__Gammaproteobacteria|o__Xanthomonadales|f__Xanthomonadaceae|g__Xanthomonas|s__Xanthomonas translucens	248	342	0	225	291	0	433	0	635	0	0	0	1447	0	0	0	378	875	180	266	537	728	1016	671	0	0	0	0	0	396	438	1268	239	376	124	300
d__Bacteria|k__unknown|p__Actinomycetota|c__Actinomycetes|o__Micromonosporales|f__Micromonosporaceae|g__Micromonospora|s__Micromonospora craniellae	0	0	0	197	0	0	0	0	554	89	0	0	93	0	799	0	0	0	0	0	0	112	0	0	0	0	129	0	0	0	0	0	0	0	0	0
d__Bacteria|k__unknown|p__Actinomycetota|c__Actinomycetes|o__Kitasatosporales|f__Streptomycetaceae|g__Streptomyces|s__Streptomyces sp. WZ-12	412	116	0	93	0	224	167	200	533	0	266	251	1177	598	0	456	0	0	0	385	0	191	127	0	0	232	132	0	0	0	621	905	87	181	347	158
d__Bacteria|k__unknown|p__Thermodesulfobacteriota|c__Desulfuromonadia|o__Geobacterales|f__Geobacteraceae|g__Citrifermentans|s__Citrifermentans bremense	0	144	0	188	0	0	0	0	0	99	0	0	0	0	0	0	0	0	0	0	0	0	0	0	0	171	0	0	0	0	0	0	0	0	0	0
d__Bacteria|k__unknown|p__Chloroflexota|c__Ardenticatenia|o__unknown|f__unknown|g__Candidatus Promineifilum|s__Candidatus Promineofilum breve	284	185	0	196	0	0	0	115	647	768	508	165	0	0	0	0	241	0	0	0	0	286	403	328	0	113	0	0	0	113	112	1116	78	488	299	238
d__Bacteria|k__unknown|p__Pseudomonadota|c__Gammaproteobacteria|o__Pseudomonadales|f__Pseudomonadaceae|g__Pseudomonas|s__Pseudomonas fragi	3461	0	0	299	0	0	147	0	67	1381	653	3443	237	0	0	362	748	1405	1002	178	625	0	1649	1212	0	0	156	259	1829	216	97	3431	393	753	0	969
d__Bacteria|k__unknown|p__Pseudomonadota|c__Gammaproteobacteria|o__Pseudomonadales|f__Pseudomonadaceae|g__Pseudomonas|s__Pseudomonas amygdali	0	365	91	98	209	0	0	0	0	0	284	0	0	0	0	114	135	295	402	0	317	0	0	0	237	365	383	92	0	200	0	0	0	0	0	0
d__Bacteria|k__unknown|p__Pseudomonadota|c__Alphaproteobacteria|o__Rhodospirillales|f__Rhodospirillaceae|g__Ferrovibrio|s__Ferrovibrio terrae	206	456	0	140	257	391	0	160	297	0	291	89	0	237	551	1323	0	124	488	171	94	0	370	613	426	0	86	0	148	0	127	248	398	171	121	170
d__Bacteria|k__unknown|p__Pseudomonadota|c__Betaproteobacteria|o__Burkholderiales|f__Burkholderiaceae|g__Cupriavidus|s__Cupriavidus oxalaticus	477	437	0	137	231	0	408	326	432	550	702	464	109	264	0	738	0	0	108	681	894	503	178	960	842	541	167	236	615	0	1010	938	830	493	901	93
d__Bacteria|k__unknown|p__Bacteroidota|c__Flavobacteriia|o__Flavobacteriales|f__Flavobacteriaceae|g__Christiangramia|s__Christiangramia salexigens	0	0	0	121	0	0	0	0	0	131	1203	1085	0	0	0	0	0	0	0	0	0	92	0	0	0	0	0	252	1025	929	314	0	849	964	0	747
d__Bacteria|k__unknown|p__Bacteroidota|c__Flavobacteriia|o__Flavobacteriales|f__Weeksellaceae|g__Chryseobacterium|s__Chryseobacterium indologenes	336	411	835	96	1905	423	1040	84	0	0	528	326	391	235	1206	826	0	0	390	0	265	103	2092	476	156	348	0	0	0	326	80	157	0	0	0	125
d__Bacteria|k__unknown|p__Actinomycetota|c__Actinomycetes|o__Candidatus Nanopelagicales|f__Candidatus Nanopelagicaceae|g__Candidatus Planktophila|s__unknown	0	0	0	179	0	0	0	0	0	0	0	0	0	0	0	0	0	0	0	0	0	0	0	0	0	0	0	0	0	0	0	0	0	0	0	0
d__Eukaryota|k__Viridiplantae|p__Chlorophyta|c__Mamiellophyceae|o__Mamiellales|f__Bathycoccaceae|g__Ostreococcus|s__unknown	783	144	88	137	195	0	230	0	0	255	0	0	267	0	663	411	0	144	467	0	0	612	0	0	0	221	0	254	410	581	0	0	0	0	0	225
d__Bacteria|k__unknown|p__Pseudomonadota|c__Betaproteobacteria|o__Burkholderiales|f__Burkholderiaceae|g__Burkholderia|s__Burkholderia ubonensis	224	285	102	104	85	165	250	176	257	338	293	536	295	460	0	0	694	738	0	0	312	513	90	0	0	528	0	93	721	848	639	977	0	397	174	0
d__Bacteria|k__unknown|p__Bacillota|c__Bacilli|o__Bacillales|f__Bacillaceae|g__Lysinibacillus|s__Lysinibacillus fusiformis	0	511	501	146	0	202	0	0	0	0	133	1172	0	0	0	0	296	0	0	0	0	0	192	0	0	323	0	277	0	143	362	0	0	0	0	0
d__Bacteria|k__unknown|p__Bacteroidota|c__Flavobacteriia|o__Flavobacteriales|f__Flavobacteriaceae|g__Capnocytophaga|s__Capnocytophaga sp. oral taxon 878	0	936	93	153	400	0	121	0	261	197	404	281	0	0	0	181	0	0	327	0	149	0	0	0	715	885	0	0	349	0	0	0	171	603	0	0
d__Bacteria|k__unknown|p__Pseudomonadota|c__Gammaproteobacteria|o__Orbales|f__Orbaceae|g__Gilliamella|s__Gilliamella apicola	0	109	127	86	0	0	157	0	0	138	0	0	262	264	272	217	572	0	0	0	664	819	553	0	0	0	198	0	206	0	0	0	0	0	0	0
d__Bacteria|k__unknown|p__Bacteroidota|c__Sphingobacteriia|o__Sphingobacteriales|f__Sphingobacteriaceae|g__Pedobacter|s__Pedobacter sp. KBS0701	572	296	0	480	0	0	0	0	0	0	361	0	0	114	3991	9473	135	0	217	0	0	235	0	512	0	0	0	503	0	211	0	0	262	0	0	1076
d__Bacteria|k__unknown|p__Actinomycetota|c__Actinomycetes|o__Micrococcales|f__Microbacteriaceae|g__Leucobacter|s__Leucobacter triazinivorans	0	0	212	194	0	0	0	68	527	0	0	0	72	143	0	103	0	0	953	0	0	0	0	0	0	0	0	0	0	0	0	0	93	0	0	0
d__Bacteria|k__unknown|p__Bacteroidota|c__Flavobacteriia|o__Flavobacteriales|f__Weeksellaceae|g__Chryseobacterium|s__Chryseobacterium sp. Y16C	0	0	119	201	104	107	0	0	0	0	0	0	133	109	0	0	0	0	0	0	283	406	0	0	0	0	0	0	70	0	0	75	624	139	0	0
d__Bacteria|k__unknown|p__Pseudomonadota|c__Gammaproteobacteria|o__Alteromonadales|f__Colwelliaceae|g__Colwellia|s__Colwellia sp. 20A7	0	0	0	116	0	0	0	0	0	0	0	462	124	0	0	0	0	0	0	0	0	0	0	0	0	0	1084	0	0	0	0	0	0	0	0	0
d__Bacteria|k__unknown|p__Myxococcota|c__unknown|o__Polyangiales|f__Polyangiaceae|g__Sorangium|s__Sorangium cellulosum	853	2384	0	326	831	426	424	147	322	2808	1047	1543	885	651	586	244	753	803	821	0	1635	523	584	601	240	885	729	232	819	1303	393	97	1123	664	2775	215
d__Bacteria|k__unknown|p__Pseudomonadota|c__Gammaproteobacteria|o__Enterobacterales|f__Pectobacteriaceae|g__Pectobacterium|s__Pectobacterium polonicum	0	0	116	147	0	0	0	0	0	0	0	109	809	304	0	0	0	0	0	0	0	0	0	0	0	0	0	0	0	0	0	0	416	351	0	0
d__Bacteria|k__unknown|p__Pseudomonadota|c__Alphaproteobacteria|o__Hyphomicrobiales|f__Rhizobiaceae|g__Agrobacterium|s__Agrobacterium larrymoorei	499	490	0	310	470	710	554	874	1179	144	208	2365	0	428	111	197	491	209	939	865	895	0	363	479	0	1197	601	684	0	0	1627	0	0	1362	0	0
d__Bacteria|k__unknown|p__Pseudomonadota|c__Alphaproteobacteria|o__Hyphomicrobiales|f__Aurantimonadaceae|g__Aureimonas|s__Aureimonas mangrovi	0	409	0	163	0	0	0	0	0	227	0	64	120	103	0	0	115	0	0	0	0	120	437	178	0	621	0	0	0	0	0	0	0	0	0	0
d__Bacteria|k__unknown|p__Pseudomonadota|c__Betaproteobacteria|o__Burkholderiales|f__Oxalobacteraceae|g__Glaciimonas|s__Glaciimonas sp. PAMC28666	0	291	0	154	0	0	0	0	0	0	0	0	0	0	0	489	0	0	0	0	0	0	0	0	0	0	95	0	255	188	0	0	0	0	130	0
d__Bacteria|k__unknown|p__Pseudomonadota|c__Gammaproteobacteria|o__Cellvibrionales|f__Halieaceae|g__Candidatus Paraluminiphilus|s__Candidatus Paraluminiphilus aquimaris	0	203	0	98	0	0	0	0	0	0	0	0	0	0	0	0	0	0	0	0	0	0	0	0	0	0	0	0	0	0	0	0	0	0	0	0
d__Viruses|k__Heunggongvirae|p__Uroviricota|c__Caudoviricetes|o__Crassvirales|f__Suoliviridae|g__Bohxovirus|s__Bohxovirus oralis	261	0	103	106	81	141	0	0	602	0	0	0	0	0	0	0	0	0	1495	140	262	97	0	0	0	185	387	258	0	0	0	0	0	99	154	435
d__Bacteria|k__unknown|p__Bacillota|c__Bacilli|o__Bacillales|f__unknown|g__Exiguobacterium|s__unknown	661	183	48	147	0	104	90	0	0	151	1043	0	0	365	284	174	126	77	211	417	0	0	0	0	126	97	0	240	135	172	0	0	307	492	0	1302
d__Bacteria|k__unknown|p__Pseudomonadota|c__Betaproteobacteria|o__Burkholderiales|f__Oxalobacteraceae|g__Pseudoduganella|s__Pseudoduganella plicata	0	1446	0	250	449	622	191	1631	569	552	3575	1866	0	557	170	553	519	281	1324	158	740	761	714	734	0	0	295	634	160	310	0	994	2892	3019	0	419
d__Bacteria|k__unknown|p__Pseudomonadota|c__Gammaproteobacteria|o__Oceanospirillales|f__Halomonadaceae|g__Halomonas|s__Halomonas sp. SH5A2	229	0	0	200	366	0	0	0	0	0	0	0	0	0	0	0	0	0	0	0	257	0	0	0	0	0	0	0	0	0	841	402	0	0	0	0
d__Bacteria|k__unknown|p__Bacteroidota|c__Cytophagia|o__Cytophagales|f__Hymenobacteraceae|g__Hymenobacter|s__Hymenobacter sp. BT18	1131	346	635	80	0	0	285	94	469	529	811	410	666	993	318	511	129	655	572	124	0	1258	628	529	0	1273	163	0	433	1285	1700	3136	1325	1577	151	1228
d__Bacteria|k__unknown|p__Actinomycetota|c__Actinomycetes|o__Kitasatosporales|f__Streptomycetaceae|g__unknown|s__unknown	156	886	0	450	281	125	284	286	208	253	377	0	1032	406	837	1273	0	0	122	343	0	262	96	157	206	79	1163	322	417	521	600	2137	1437	1476	0	0
d__Eukaryota|k__Fungi|p__Ascomycota|c__Sordariomycetes|o__Hypocreales|f__Nectriaceae|g__Fusarium|s__Fusarium keratoplasticum	0	0	97	184	0	0	0	0	0	0	916	0	92	0	350	169	176	747	0	97	0	0	103	109	0	180	0	120	0	0	307	0	0	225	0	0
d__Bacteria|k__unknown|p__Actinomycetota|c__Actinomycetes|o__Propionibacteriales|f__Propionibacteriaceae|g__Acidipropionibacterium|s__Acidipropionibacterium virtanenii	80	0	0	320	0	0	182	0	240	0	0	0	139	426	0	98	180	0	0	454	0	297	0	0	464	86	0	0	130	173	0	0	0	633	0	150
d__Bacteria|k__unknown|p__Actinomycetota|c__Coriobacteriia|o__Coriobacteriales|f__Coriobacteriaceae|g__Collinsella|s__Collinsella stercoris	594	820	122	143	0	793	0	427	140	386	400	0	968	767	0	0	234	127	156	718	2899	1050	207	437	269	93	503	244	76	244	978	1472	231	575	2400	153
d__Bacteria|k__unknown|p__Actinomycetota|c__Actinomycetes|o__Kitasatosporales|f__Streptomycetaceae|g__Streptomyces|s__Streptomyces chromofuscus	148	390	0	124	0	0	0	0	0	160	0	0	1421	406	0	0	0	0	0	212	0	0	359	0	0	0	0	0	0	210	0	0	0	256	0	0
d__Bacteria|k__unknown|p__Thermodesulfobacteriota|c__Desulfuromonadia|o__Desulfuromonadales|f__Desulfuromonadaceae|g__Pelobacter|s__Pelobacter propionicus	0	1208	0	112	0	0	0	184	289	384	0	0	162	119	108	0	0	0	89	259	125	0	0	0	0	110	268	0	153	0	603	631	0	0	0	0
d__Bacteria|k__unknown|p__Bacteroidota|c__Flavobacteriia|o__Flavobacteriales|f__Weeksellaceae|g__Chryseobacterium|s__Chryseobacterium paludis	165	436	0	209	150	0	297	171	196	160	0	0	0	0	0	463	578	857	0	215	437	413	0	0	0	0	143	0	223	263	0	0	183	0	0	0
d__Bacteria|k__unknown|p__Pseudomonadota|c__Gammaproteobacteria|o__Enterobacterales|f__Enterobacteriaceae|g__Klebsiella|s__Klebsiella sp. A52	2113	994	526	180	0	0	1372	2254	2066	791	67	0	956	2638	1582	2415	2708	1876	1650	2204	1660	2546	0	0	0	1393	1400	860	1089	1782	0	0	0	0	0	0
d__Bacteria|k__unknown|p__Pseudomonadota|c__Betaproteobacteria|o__Burkholderiales|f__Oxalobacteraceae|g__Undibacterium|s__Undibacterium sp. KW1	0	0	0	172	0	0	0	236	0	0	102	270	172	102	1370	170	0	0	0	0	0	0	210	669	0	244	153	0	103	0	0	0	0	0	0	0
d__Bacteria|k__unknown|p__Pseudomonadota|c__Gammaproteobacteria|o__Enterobacterales|f__Hafniaceae|g__Obesumbacterium|s__Obesumbacterium proteus	0	0	119	123	0	0	163	0	0	356	0	163	0	0	0	0	0	0	0	0	0	0	0	0	0	0	0	0	0	0	100	0	359	0	286	0
d__Bacteria|k__unknown|p__Bacteroidota|c__Cytophagia|o__Cytophagales|f__Reichenbachiellaceae|g__Reichenbachiella|s__Reichenbachiella sp. Wsw4-B4	0	79	0	138	133	0	0	0	0	565	0	0	0	0	0	0	0	102	0	0	0	273	0	0	161	218	1076	0	0	0	100	0	198	0	0	0
d__Bacteria|k__unknown|p__Bacillota|c__Clostridia|o__Eubacteriales|f__Oscillospiraceae|g__Ruminiclostridium|s__Ruminiclostridium herbifermentans	145	208	0	200	298	0	0	120	0	0	90	96	0	365	252	227	0	0	0	0	0	357	260	367	0	0	2375	1107	62	0	0	0	91	573	83	0
d__Bacteria|k__unknown|p__Actinomycetota|c__Coriobacteriia|o__Coriobacteriales|f__Atopobiaceae|g__Parafannyhessea|s__Parafannyhessea umbonata	2344	1829	1301	323	1183	1608	2938	1312	1671	4432	2044	708	4074	294	2116	1887	2922	2830	1153	0	2206	3423	1348	1236	2146	1857	1459	736	1572	3387	6779	8119	707	1765	2865	3548
d__Bacteria|k__unknown|p__Balneolota|c__Balneolia|o__Balneolales|f__Cyclonatronaceae|g__Cyclonatronum|s__Cyclonatronum proteinivorum	2157	1525	1063	839	351	885	2110	2241	1043	1274	0	0	1625	0	1070	1245	210	113	203	3303	1855	1939	180	552	3240	1641	374	231	438	2107	0	522	205	170	0	0
d__Bacteria|k__unknown|p__Bacteroidota|c__Flavobacteriia|o__Flavobacteriales|f__Flavobacteriaceae|g__Polaribacter|s__unknown	622	1630	0	142	583	370	236	0	0	0	2300	2311	0	0	0	0	404	106	0	204	1661	383	183	264	0	237	549	0	296	0	167	209	132	595	134	0
d__Bacteria|k__unknown|p__Pseudomonadota|c__Gammaproteobacteria|o__Xanthomonadales|f__Xanthomonadaceae|g__Stenotrophomonas|s__Stenotrophomonas sp. NA06056	74	0	0	124	0	0	0	0	0	239	0	0	0	343	0	0	481	0	0	0	0	0	0	0	0	0	0	0	0	0	0	0	0	0	0	0
d__Bacteria|k__unknown|p__Actinomycetota|c__Actinomycetes|o__Bifidobacteriales|f__Bifidobacteriaceae|g__Bifidobacterium|s__Bifidobacterium actinocoloniiforme	82	0	414	341	450	0	230	177	3971	6687	301	145	0	354	0	0	5179	6281	2714	0	7352	11285	930	4616	0	0	492	0	3480	1474	2490	5765	5343	3779	4594	5271
d__Bacteria|k__unknown|p__Bacteroidota|c__Flavobacteriia|o__Flavobacteriales|f__Weeksellaceae|g__Chryseobacterium|s__Chryseobacterium sp. IHB B 17019	131	0	0	252	228	248	0	0	0	0	0	0	350	0	0	795	1573	471	70	0	2582	382	151	0	801	751	0	158	0	110	0	953	2548	2824	94	1513
d__Bacteria|k__unknown|p__Pseudomonadota|c__Gammaproteobacteria|o__Moraxellales|f__Moraxellaceae|g__Moraxella|s__Moraxella osloensis	0	0	0	121	0	0	0	621	2123	0	0	0	0	0	0	327	0	0	0	0	0	0	0	0	0	0	0	0	0	0	0	70	0	0	147	0
d__Bacteria|k__unknown|p__Pseudomonadota|c__Alphaproteobacteria|o__Hyphomicrobiales|f__Nitrobacteraceae|g__Bradyrhizobium|s__Bradyrhizobium sp. 186	619	1027	0	89	0	0	0	0	0	93	0	0	1322	0	0	0	0	0	0	0	0	0	0	0	87	0	93	0	0	0	0	0	0	0	0	0
d__Bacteria|k__unknown|p__Actinomycetota|c__Actinomycetes|o__Actinomycetales|f__Actinomycetaceae|g__unknown|s__unknown	0	342	0	165	0	0	103	0	0	0	0	0	0	279	0	0	0	0	263	0	0	0	0	0	194	131	0	0	120	0	0	527	0	185	0	0
d__Bacteria|k__unknown|p__Bacillota|c__Clostridia|o__Eubacteriales|f__Oscillospiraceae|g__Ruminiclostridium|s__Ruminiclostridium cellulolyticum	915	353	597	567	0	148	460	0	169	205	0	554	380	336	0	139	0	0	0	0	819	226	0	0	311	134	370	0	0	0	0	299	509	0	767	0
d__Bacteria|k__unknown|p__Actinomycetota|c__Actinomycetes|o__Kineosporiales|f__Kineosporiaceae|g__Kineococcus|s__Kineococcus radiotolerans	553	326	0	128	229	269	597	265	429	1136	154	370	417	175	228	323	0	528	631	563	790	0	0	460	0	0	0	0	278	687	1200	145	83	931	146	0
d__Bacteria|k__unknown|p__Pseudomonadota|c__Alphaproteobacteria|o__Sphingomonadales|f__Sphingomonadaceae|g__Sphingobium|s__Sphingobium sp. RAC03	0	0	0	151	0	0	0	0	0	0	0	0	0	710	0	273	298	0	0	0	0	0	0	262	0	168	620	346	453	507	0	0	112	0	0	0
d__Bacteria|k__unknown|p__Actinomycetota|c__Actinomycetes|o__Micrococcales|f__Micrococcaceae|g__Arthrobacter|s__unknown	2251	3224	261	292	289	289	1069	0	403	2512	503	1042	1692	1316	0	146	423	331	1133	3453	1935	150	1037	982	453	778	3012	1045	415	358	714	1661	1903	1351	281	435
d__Bacteria|k__unknown|p__Pseudomonadota|c__Betaproteobacteria|o__Neisseriales|f__Neisseriaceae|g__unknown|s__unknown	2190	2195	0	84	865	0	79	459	256	0	589	248	0	92	375	0	698	462	0	0	203	644	0	590	0	164	0	1012	265	0	698	306	301	983	0	399
d__Eukaryota|k__unknown|p__Euglenozoa|c__Kinetoplastea|o__Trypanosomatida|f__Trypanosomatidae|g__Leishmania|s__Leishmania major	0	387	0	157	0	180	608	329	0	680	402	526	151	0	144	146	88	191	0	0	1536	243	0	686	0	0	305	158	0	356	568	2144	1016	543	129	0
d__Bacteria|k__unknown|p__Pseudomonadota|c__Gammaproteobacteria|o__Moraxellales|f__Moraxellaceae|g__Psychrobacter|s__unknown	0	0	0	144	317	275	97	0	0	0	0	269	302	0	301	728	0	0	0	0	0	319	219	283	0	126	121	134	0	0	434	0	0	3121	0	0
d__Bacteria|k__unknown|p__Pseudomonadota|c__Gammaproteobacteria|o__Oceanospirillales|f__Oceanospirillaceae|g__Nitrincola|s__Nitrincola iocasae	0	0	124	197	0	0	181	0	0	0	0	0	450	243	106	637	0	0	181	207	0	0	0	0	0	134	308	195	124	0	222	212	0	132	712	150
d__Bacteria|k__unknown|p__Pseudomonadota|c__Alphaproteobacteria|o__Sphingomonadales|f__Zymomonadaceae|g__Zymomonas|s__Zymomonas mobilis	84	0	0	264	191	193	0	0	0	269	0	0	0	136	0	148	152	0	0	181	69	0	366	0	93	0	0	486	0	0	0	0	0	322	0	0
d__Bacteria|k__unknown|p__Actinomycetota|c__Actinomycetes|o__Mycobacteriales|f__Nocardiaceae|g__Rhodococcus|s__Rhodococcus rhodochrous	157	0	0	88	117	0	117	0	228	121	0	0	184	348	259	0	0	417	0	413	0	0	0	0	0	0	427	59	0	0	0	0	0	0	0	0
d__Bacteria|k__unknown|p__Bacteroidota|c__Bacteroidia|o__Bacteroidales|f__Bacteroidaceae|g__Bacteroides|s__Bacteroides sp. CACC 737	0	570	0	231	132	713	1305	94	0	569	608	138	157	0	0	0	0	0	0	0	0	0	0	0	0	494	198	0	0	0	284	138	0	0	0	0
d__Bacteria|k__unknown|p__Pseudomonadota|c__Gammaproteobacteria|o__Cellvibrionales|f__Microbulbiferaceae|g__Microbulbifer|s__Microbulbifer variabilis	0	0	312	142	0	0	0	0	0	0	0	0	0	0	0	116	0	0	0	0	0	0	0	0	0	0	0	0	0	0	0	0	0	0	0	126
d__Eukaryota|k__Fungi|p__Ascomycota|c__Saccharomycetes|o__Saccharomycetales|f__Saccharomycetaceae|g__Naumovozyma|s__Naumovozyma dairenensis	0	263	0	678	0	0	0	0	185	0	0	0	272	0	0	0	0	0	0	0	0	0	109	295	0	0	611	0	0	0	0	0	0	0	0	146
d__Bacteria|k__unknown|p__Actinomycetota|c__Actinomycetes|o__Actinomycetales|f__Actinomycetaceae|g__Mobiluncus|s__Mobiluncus sp. Marseille-Q7826	0	0	0	164	0	0	0	0	112	0	0	130	0	0	783	0	0	0	0	0	519	499	0	0	0	545	0	0	0	0	0	98	217	0	0	0
d__Bacteria|k__unknown|p__Pseudomonadota|c__Betaproteobacteria|o__Burkholderiales|f__Comamonadaceae|g__Acidovorax|s__Acidovorax cattleyae	81	0	0	262	0	0	0	0	0	0	0	0	0	110	372	158	0	67	0	135	0	0	0	0	265	0	0	0	0	0	0	349	0	132	0	0
d__Bacteria|k__unknown|p__Thermomicrobiota|c__Thermomicrobia|o__Thermomicrobiales|f__Thermomicrobiaceae|g__Thermomicrobium|s__Thermomicrobium roseum	0	0	0	305	0	0	151	0	0	0	0	0	0	0	0	0	0	0	0	0	0	0	0	0	0	0	0	0	0	0	0	0	0	0	0	0
d__Bacteria|k__unknown|p__Bacillota|c__Clostridia|o__Eubacteriales|f__Oscillospiraceae|g__Monoglobus|s__Monoglobus pectinilyticus	1716	4394	0	128	0	0	910	237	130	1543	482	604	366	2545	2862	2449	2735	2968	1541	1678	1568	2364	0	905	133	69	969	1452	2917	1415	875	690	297	903	925	4837
d__Bacteria|k__unknown|p__Pseudomonadota|c__Alphaproteobacteria|o__Hyphomicrobiales|f__Methylocystaceae|g__Methylocystis|s__Methylocystis bryophila	0	0	0	179	0	0	0	181	0	181	0	873	0	0	0	491	0	141	136	367	0	0	0	0	192	140	498	0	176	0	0	157	0	0	226	152
d__Eukaryota|k__Viridiplantae|p__Streptophyta|c__Magnoliopsida|o__Fabales|f__Fabaceae|g__Glycine|s__Glycine max	310	266	138	242	240	798	110	447	99	244	0	244	2480	3220	163	180	316	612	0	108	109	0	812	96	0	627	6292	887	0	94	0	88	240	632	205	0
d__Bacteria|k__unknown|p__Actinomycetota|c__Actinomycetes|o__Kitasatosporales|f__Streptomycetaceae|g__Streptomyces|s__Streptomyces angustmyceticus	676	0	0	164	0	380	198	0	1265	0	0	79	567	507	0	298	835	727	209	0	0	0	95	0	0	306	0	0	0	153	657	129	556	0	649	0
d__Bacteria|k__unknown|p__Actinomycetota|c__Actinomycetes|o__Micrococcales|f__Microbacteriaceae|g__Leucobacter|s__Leucobacter sp. CX169	0	101	636	453	1424	0	2748	0	0	0	62	0	890	196	0	117	400	410	0	0	687	183	427	623	0	428	0	0	0	1161	1012	0	278	0	0	127
d__Bacteria|k__unknown|p__Bacteroidota|c__Chitinophagia|o__Chitinophagales|f__Chitinophagaceae|g__Chitinophaga|s__Chitinophaga filiformis	245	0	0	539	0	0	2216	1527	572	521	110	299	0	115	0	0	253	435	308	283	902	0	367	199	0	0	0	0	479	0	386	157	223	0	1135	0
d__Bacteria|k__unknown|p__Pseudomonadota|c__Alphaproteobacteria|o__Caulobacterales|f__Caulobacteraceae|g__Brevundimonas|s__Brevundimonas sp. SL130	0	1789	0	135	0	0	344	0	272	158	602	427	477	594	0	746	0	0	213	709	0	1093	0	135	0	0	0	0	0	0	89	418	0	0	0	905
d__Bacteria|k__unknown|p__Bacillota|c__Clostridia|o__Eubacteriales|f__Eubacteriales Family XIII. Incertae Sedis|g__Aminipila|s__Aminipila luticellarii	138	3375	127	159	0	0	0	0	0	532	0	0	133	507	0	149	108	100	889	1066	280	233	0	0	0	167	612	163	0	0	1280	1696	0	0	95	0
d__Bacteria|k__unknown|p__Actinomycetota|c__Actinomycetes|o__Micrococcales|f__Microbacteriaceae|g__Microbacterium|s__Microbacterium oxydans	0	0	0	119	750	0	0	0	0	0	0	0	288	525	0	0	106	130	0	0	0	0	0	0	159	170	0	0	0	0	140	0	434	0	0	0
d__Bacteria|k__unknown|p__Bacillota|c__Clostridia|o__Eubacteriales|f__Clostridiaceae|g__Clostridium|s__Clostridium tyrobutyricum	0	0	0	186	0	0	0	91	0	0	0	0	0	0	1302	2196	0	0	0	0	0	185	0	0	171	144	1413	469	430	500	0	798	0	0	0	0
d__Bacteria|k__unknown|p__Bacteroidota|c__Cytophagia|o__Cytophagales|f__Hymenobacteraceae|g__Hymenobacter|s__Hymenobacter swuensis	0	102	0	375	2199	648	494	419	330	125	200	1097	455	113	332	876	2567	3086	2991	1803	0	542	631	484	954	447	0	107	1594	660	2459	1707	808	617	1345	6537
d__Bacteria|k__unknown|p__Bacillota|c__Clostridia|o__Eubacteriales|f__Lachnospiraceae|g__Lachnoclostridium|s__Lachnoclostridium phocaeense	8603	17038	79	382	257	839	2575	4245	5634	6154	3110	4648	8870	7303	5828	8746	4164	4543	6387	10734	5495	10550	3694	5767	694	3186	20375	12047	76	733	3367	6554	4265	5028	1293	3658
d__Bacteria|k__unknown|p__Actinomycetota|c__Actinomycetes|o__Micrococcales|f__Cellulomonadaceae|g__Cellulomonas|s__Cellulomonas sp. ES6	295	0	0	133	0	0	0	0	112	0	0	448	0	380	0	207	0	0	0	199	0	0	0	293	0	0	0	0	119	0	87	0	0	412	0	0
d__Bacteria|k__unknown|p__Pseudomonadota|c__Alphaproteobacteria|o__Hyphomicrobiales|f__Methylobacteriaceae|g__Methylobacterium|s__Methylobacterium mesophilicum	117	0	0	134	0	0	124	0	0	0	0	0	0	304	142	0	0	0	0	0	292	153	955	0	0	0	146	706	0	0	0	0	0	208	0	0
d__Bacteria|k__unknown|p__Bacillota|c__Bacilli|o__Bacillales|f__Planococcaceae|g__Planococcus|s__Planococcus sp. 107-1	67	0	0	109	0	675	0	0	0	0	0	213	0	136	0	0	645	376	0	0	0	472	0	623	0	0	0	0	0	338	0	0	0	0	124	0
d__Bacteria|k__unknown|p__Bacillota|c__Clostridia|o__Eubacteriales|f__Peptococcaceae|g__Dehalobacterium|s__Dehalobacterium formicoaceticum	672	1663	0	386	0	0	941	0	0	0	0	330	2301	0	91	505	0	0	284	205	0	0	0	117	0	416	1098	0	0	0	129	0	473	1284	0	0
d__Bacteria|k__unknown|p__Bacillota|c__Clostridia|o__Eubacteriales|f__Lachnospiraceae|g__Enterocloster|s__Enterocloster asparagiformis	17601	46042	324	1141	1996	1889	10858	13400	15652	16964	10887	11508	34207	18211	19961	27609	5238	5445	29235	28114	24649	16578	4804	8914	4149	8230	60836	40667	5973	9261	17151	33005	12640	14399	7984	8252
d__Eukaryota|k__Fungi|p__Ascomycota|c__Dothideomycetes|o__Mycosphaerellales|f__Mycosphaerellaceae|g__Zymoseptoria|s__Zymoseptoria tritici	270	243	341	100	0	0	161	0	0	120	167	362	0	0	102	0	0	0	296	82	217	0	289	0	0	178	422	0	306	447	196	162	0	0	85	659
d__Bacteria|k__unknown|p__Pseudomonadota|c__Betaproteobacteria|o__Burkholderiales|f__Sphaerotilaceae|g__Inhella|s__Inhella inkyongensis	243	123	0	128	662	61	453	226	1127	0	0	91	0	0	0	945	0	135	232	1073	0	0	0	0	0	0	0	0	645	289	182	0	0	129	101	0
d__Bacteria|k__unknown|p__Pseudomonadota|c__Gammaproteobacteria|o__Enterobacterales|f__Yersiniaceae|g__Serratia|s__Serratia quinivorans	0	156	127	344	513	0	193	0	0	275	0	0	0	0	207	0	281	0	260	0	109	0	256	0	0	109	0	0	79	240	0	161	162	359	138	0
d__Bacteria|k__unknown|p__Pseudomonadota|c__Gammaproteobacteria|o__Pseudomonadales|f__Marinobacteraceae|g__Marinobacter|s__Marinobacter sp. AN1	307	215	0	158	0	0	0	185	0	90	796	717	0	0	0	0	449	186	0	266	0	0	334	0	0	0	0	126	0	0	510	194	0	294	0	0
d__Bacteria|k__unknown|p__Deinococcota|c__Deinococci|o__Thermales|f__Thermaceae|g__Thermus|s__unknown	0	0	0	104	194	157	0	571	0	267	0	0	0	211	0	132	218	244	0	0	0	197	0	394	0	0	117	0	0	568	0	0	0	0	0	236
d__Bacteria|k__unknown|p__Bacillota|c__Bacilli|o__Lactobacillales|f__Lactobacillaceae|g__Leuconostoc|s__unknown	0	0	0	206	140	0	0	0	0	0	0	273	95	401	0	132	0	0	0	0	0	0	0	0	0	1900	0	0	187	122	0	0	0	0	0	0
d__Bacteria|k__unknown|p__Actinomycetota|c__Actinomycetes|o__Micrococcales|f__Cellulomonadaceae|g__Cellulomonas|s__Cellulomonas fengjieae	83	0	0	115	0	0	0	0	706	397	0	147	296	609	324	0	0	0	0	0	0	0	0	0	103	0	0	0	367	0	0	0	0	355	0	0
d__Bacteria|k__unknown|p__Bacillota|c__Clostridia|o__Eubacteriales|f__Peptococcaceae|g__Desulfofarcimen|s__Desulfofarcimen acetoxidans	0	0	0	197	167	109	0	0	0	0	0	485	0	0	0	549	0	0	0	0	0	0	606	0	0	0	0	0	0	0	0	206	0	0	0	0
d__Bacteria|k__unknown|p__Actinomycetota|c__Actinomycetes|o__Micrococcales|f__Microbacteriaceae|g__Subtercola|s__Subtercola sp. PAMC28395	251	195	0	258	0	0	0	0	0	0	764	0	0	0	0	0	136	0	229	150	137	0	0	0	159	0	0	0	455	0	1175	603	290	0	202	0
d__Bacteria|k__unknown|p__Bacillota|c__Bacilli|o__Bacillales|f__Paenibacillaceae|g__Paenibacillus|s__Paenibacillus sp. 481	189	0	0	153	666	0	293	0	291	0	3829	1868	579	0	0	0	0	0	0	429	0	0	89	0	0	0	0	0	0	0	0	0	0	0	0	0
d__Bacteria|k__unknown|p__Pseudomonadota|c__Alphaproteobacteria|o__Hyphomicrobiales|f__Rhizobiaceae|g__Rhizobium|s__Rhizobium sp. ACO-34A	367	649	0	82	0	0	0	112	284	1195	0	0	0	0	728	1181	204	0	0	0	0	118	0	215	0	0	815	643	0	0	146	0	0	282	79	0
d__Bacteria|k__unknown|p__Pseudomonadota|c__Alphaproteobacteria|o__Sphingomonadales|f__Erythrobacteraceae|g__Croceicoccus|s__Croceicoccus marinus	0	0	0	101	0	0	0	0	129	154	0	0	393	0	0	0	0	152	0	0	0	0	0	0	0	113	0	0	128	0	0	209	206	852	187	0
d__Bacteria|k__unknown|p__Pseudomonadota|c__Gammaproteobacteria|o__Enterobacterales|f__Enterobacteriaceae|g__Klebsiella|s__Klebsiella grimontii	220	0	92	106	0	0	196	334	205	227	0	0	249	0	0	0	0	0	0	0	395	302	0	0	520	422	278	146	0	248	0	0	0	0	0	0
d__Bacteria|k__unknown|p__Actinomycetota|c__Actinomycetes|o__Pseudonocardiales|f__Pseudonocardiaceae|g__Saccharothrix|s__unknown	0	163	0	100	0	0	0	0	0	0	0	0	0	0	0	0	0	0	0	0	0	0	0	0	0	0	0	0	0	0	0	0	0	0	0	0
[truncated: 7,765 more rows]

[truncated: 4 more sheets: DOMAIN, EC, KEGGPATHWAY, CAZY]
