# Supplementary material for: Dietary inclusion of Asparagopsis taxiformis significantly reduces methane emissions in dairy cows by mechanistically altering vitamin B12-dependent and other methanogenesis precursor pathways
Source: Microbiome. 2026 Jun 12;14:171. doi: 10.1186/s40168-026-02447-0 (PMC13295230; doi:10.1186/s40168-026-02447-0)
Supplement: Supplementary file 5 — Supplementary Material 4: Alpha diversity. Mean Chao1, Shannon, and inverse Simpson indices by treatment and period, mixed-effects model results, and post-hoc contrasts for taxonomic and functional profiles. Boxplots show alpha diversity distributions across treatments and periods. [file 40168_2026_2447_MOESM4_ESM.xlsx]

## Sheet: alpha_div
Treatment_Perod	DataType	Average of Chao1	Average of Shannon	Average of InvSimpson
ASP_P1	Archaea	29.3333	1.54391	7.2708
ASP_P1	Bacteria	1011.83	2.34808	2.49593
ASP_P1	CAZy	60	3.27801	18.7334
ASP_P1	EC	1269.67	6.28029	287.524
ASP_P1	KEGGPathway	299.167	4.40931	41.429
ASP_P2	Archaea	27.6667	1.95584	7.711
ASP_P2	Bacteria	1031	2.81625	3.30515
ASP_P2	CAZy	60.8333	3.29763	18.6929
ASP_P2	EC	1293.67	6.34614	299.783
ASP_P2	KEGGPathway	266.5	4.40862	41.09
ASP_P3	Archaea	30.6667	1.64961	3.54212
ASP_P3	Bacteria	1049.83	3.27941	5.06179
ASP_P3	CAZy	57	3.29746	18.8808
ASP_P3	EC	1279.5	6.36471	307.51
ASP_P3	KEGGPathway	291.417	4.43058	41.7814
CNT_P1	Archaea	24	1.00158	2.11612
CNT_P1	Bacteria	902.5	2.40483	2.94353
CNT_P1	CAZy	55.1667	3.22945	17.4845
CNT_P1	EC	1231.17	6.2872	280.571
CNT_P1	KEGGPathway	277.792	4.40855	40.9745
CNT_P2	Archaea	26.3333	0.765103	1.98874
CNT_P2	Bacteria	1015	2.8713	3.96022
CNT_P2	CAZy	59.3333	3.28799	18.6814
CNT_P2	EC	1356	6.39793	318.51
CNT_P2	KEGGPathway	287.833	4.41548	41.4654
CNT_P3	Archaea	24.3333	0.251132	1.075
CNT_P3	Bacteria	918.667	2.24981	2.26289
CNT_P3	CAZy	57.1667	3.26687	18.4381
CNT_P3	EC	1293.5	6.32844	296.363
CNT_P3	KEGGPathway	275.417	4.40625	41.0644

## Sheet: ANOVA_pairwise
Index	DataType	Term	Sum Sq	Mean Sq	NumDF	DenDF	F value	Pr(>F)
shannon	EC	Treatment	0.000466648	0.000466648	1	29.9501	0.166308	0.686314
shannon	EC	Period	0.0495686	0.0247843	2	27.1143	8.83288	0.00111194
shannon	Archaea	Treatment	8.0631	8.0631	1	29.6143	10.1616	0.0033733
shannon	Archaea	Period	1.1192	0.559602	2	27.0353	0.705241	0.502852
shannon	Bacteria	Treatment	0.561923	0.561923	1	29.61	1.77561	0.192853
shannon	Bacteria	Period	1.50129	0.750643	2	27.0142	2.37195	0.11245
shannon	KEGGPathway	Treatment	0.000199794	0.000199794	1	27.9523	0.359914	0.553387
shannon	KEGGPathway	Period	0.000560508	0.000280254	2	27.0333	0.504856	0.609171
shannon	CAZy	Treatment	0.00907674	0.00907674	1	28.3538	11.1787	0.0023375
shannon	CAZy	Period	0.00979597	0.00489798	2	27.0276	6.03224	0.00682324
inv_simpson	EC	Treatment	10.0538	10.0538	1	28.5687	0.0403943	0.842136
inv_simpson	EC	Period	4007.8	2003.9	2	27.0441	8.05127	0.00180601
inv_simpson	Archaea	Treatment	173.401	173.401	1	29.1175	10.5177	0.00296264
inv_simpson	Archaea	Period	48.6818	24.3409	2	27.0755	1.47641	0.246272
inv_simpson	Bacteria	Treatment	2.27715	2.27715	1	30.9024	0.867683	0.358818
inv_simpson	Bacteria	Period	6.89155	3.44577	2	26.9443	1.31297	0.285684
inv_simpson	KEGGPathway	Treatment	0.760019	0.760019	1	27.8932	1.27222	0.268959
inv_simpson	KEGGPathway	Period	0.302998	0.151499	2	27.0311	0.2536	0.777828
inv_simpson	CAZy	Treatment	4.05433	4.05433	1	28.1782	6.79043	0.0144796
inv_simpson	CAZy	Period	2.55256	1.27628	2	27.0135	2.13759	0.137462
chao1	EC	Treatment	568.215	568.215	1	30.3596	0.143948	0.707028
chao1	EC	Period	33237.2	16618.6	2	26.873	4.21006	0.0256726
chao1	Archaea	Treatment	168.844	168.844	1	31.3273	5.57016	0.0246721
chao1	Archaea	Period	4.22222	2.11111	2	27.1649	0.0696454	0.93289
chao1	Bacteria	Treatment	66384.3	66384.3	1	29.4803	7.32198	0.0112087
chao1	Bacteria	Period	26276.4	13138.2	2	27.0831	1.4491	0.252413
chao1	KEGGPathway	Treatment	429.976	429.976	1	30.0279	0.753172	0.392357
chao1	KEGGPathway	Period	770.656	385.328	2	26.9863	0.674964	0.517562
chao1	CAZy	Treatment	51.8347	51.8347	1	29.0518	7.60964	0.00993953
chao1	CAZy	Period	62	31	2	26.9289	4.55098	0.0198308
Index	DataType	Scope	Period	Contrast	estimate	SE	df	lower.CL	upper.CL	t.ratio	p.value
shannon	EC	Treatment within Period	P1	ASP - CNT	-0.00740779	0.0186495	29.8984	-0.0455007	0.0306851	-0.39721	0.694034
shannon	EC	Treatment within Period	P2	ASP - CNT	-0.00740779	0.0186495	29.8984	-0.0455007	0.0306851	-0.39721	0.694034
shannon	EC	Treatment within Period	P3	ASP - CNT	-0.00740779	0.0186495	29.8984	-0.0455007	0.0306851	-0.39721	0.694034
shannon	Archaea	Treatment within Period	P1	ASP - CNT	0.977378	0.313863	29.5969	0.336019	1.61874	3.11403	0.00407352
shannon	Archaea	Treatment within Period	P2	ASP - CNT	0.977378	0.313863	29.5969	0.336019	1.61874	3.11403	0.00407352
shannon	Archaea	Treatment within Period	P3	ASP - CNT	0.977378	0.313863	29.5969	0.336019	1.61874	3.11403	0.00407352
shannon	Bacteria	Treatment within Period	P1	ASP - CNT	0.257996	0.19821	29.6038	-0.14703	0.663023	1.30163	0.203081
shannon	Bacteria	Treatment within Period	P2	ASP - CNT	0.257996	0.19821	29.6038	-0.14703	0.663023	1.30163	0.203081
shannon	Bacteria	Treatment within Period	P3	ASP - CNT	0.257996	0.19821	29.6038	-0.14703	0.663023	1.30163	0.203081
shannon	KEGGPathway	Treatment within Period	P1	ASP - CNT	0.00495358	0.00832434	27.9244	-0.0121001	0.0220073	0.595072	0.556587
shannon	KEGGPathway	Treatment within Period	P2	ASP - CNT	0.00495358	0.00832434	27.9244	-0.0121001	0.0220073	0.595072	0.556587
shannon	KEGGPathway	Treatment within Period	P3	ASP - CNT	0.00495358	0.00832434	27.9244	-0.0121001	0.0220073	0.595072	0.556587
shannon	CAZy	Treatment within Period	P1	ASP - CNT	0.0332517	0.0100629	28.333	0.0126497	0.0538537	3.30439	0.00258601
shannon	CAZy	Treatment within Period	P2	ASP - CNT	0.0332517	0.0100629	28.333	0.0126497	0.0538537	3.30439	0.00258601
shannon	CAZy	Treatment within Period	P3	ASP - CNT	0.0332517	0.0100629	28.333	0.0126497	0.0538537	3.30439	0.00258601
shannon	EC	Period within Treatment	ASP	P1 - P2	-0.0882944	0.0216253	27.0029	-0.143492	-0.0330972	-4.08293	0.00106563
shannon	EC	Period within Treatment	ASP	P1 - P3	-0.0628327	0.0216253	27.0029	-0.11803	-0.00763545	-2.90552	0.0108499
shannon	EC	Period within Treatment	ASP	P2 - P3	0.0254617	0.0216253	27.0029	-0.0297355	0.080659	1.17741	0.249307
shannon	EC	Period within Treatment	CNT	P1 - P2	-0.0882944	0.0216253	27.0029	-0.143492	-0.0330972	-4.08293	0.00106563
shannon	EC	Period within Treatment	CNT	P1 - P3	-0.0628327	0.0216253	27.0029	-0.11803	-0.00763545	-2.90552	0.0108499
shannon	EC	Period within Treatment	CNT	P2 - P3	0.0254617	0.0216253	27.0029	-0.0297355	0.080659	1.17741	0.249307
shannon	Archaea	Period within Treatment	ASP	P1 - P2	-0.0877244	0.36366	27.0022	-1.01595	0.840497	-0.241227	0.811202
shannon	Archaea	Period within Treatment	ASP	P1 - P3	0.322374	0.36366	27.0022	-0.605848	1.2506	0.886471	0.574787
shannon	Archaea	Period within Treatment	ASP	P2 - P3	0.410098	0.36366	27.0022	-0.518123	1.33832	1.1277	0.574787
shannon	Archaea	Period within Treatment	CNT	P1 - P2	-0.0877244	0.36366	27.0022	-1.01595	0.840497	-0.241227	0.811202
shannon	Archaea	Period within Treatment	CNT	P1 - P3	0.322374	0.36366	27.0022	-0.605848	1.2506	0.886471	0.574787
shannon	Archaea	Period within Treatment	CNT	P2 - P3	0.410098	0.36366	27.0022	-0.518123	1.33832	1.1277	0.574787
shannon	Bacteria	Period within Treatment	ASP	P1 - P2	-0.467322	0.229662	27.0022	-1.05352	0.118877	-2.03483	0.153781
shannon	Bacteria	Period within Treatment	ASP	P1 - P3	-0.388154	0.229662	27.0022	-0.974353	0.198045	-1.69011	0.153781
shannon	Bacteria	Period within Treatment	ASP	P2 - P3	0.079168	0.229662	27.0022	-0.507031	0.665367	0.344716	0.732979
shannon	Bacteria	Period within Treatment	CNT	P1 - P2	-0.467322	0.229662	27.0022	-1.05352	0.118877	-2.03483	0.153781
shannon	Bacteria	Period within Treatment	CNT	P1 - P3	-0.388154	0.229662	27.0022	-0.974353	0.198045	-1.69011	0.153781
shannon	Bacteria	Period within Treatment	CNT	P2 - P3	0.079168	0.229662	27.0022	-0.507031	0.665367	0.344716	0.732979
shannon	KEGGPathway	Period within Treatment	ASP	P1 - P2	-0.00312383	0.00961871	27.0002	-0.0276752	0.0214275	-0.324767	0.747861
shannon	KEGGPathway	Period within Treatment	ASP	P1 - P3	-0.00948308	0.00961871	27.0002	-0.0340344	0.0150683	-0.9859	0.747861
shannon	KEGGPathway	Period within Treatment	ASP	P2 - P3	-0.00635924	0.00961871	27.0002	-0.0309106	0.0181921	-0.661133	0.747861
shannon	KEGGPathway	Period within Treatment	CNT	P1 - P2	-0.00312383	0.00961871	27.0002	-0.0276752	0.0214275	-0.324767	0.747861
shannon	KEGGPathway	Period within Treatment	CNT	P1 - P3	-0.00948308	0.00961871	27.0002	-0.0340344	0.0150683	-0.9859	0.747861
shannon	KEGGPathway	Period within Treatment	CNT	P2 - P3	-0.00635924	0.00961871	27.0002	-0.0309106	0.0181921	-0.661133	0.747861
shannon	CAZy	Period within Treatment	ASP	P1 - P2	-0.0390786	0.0116331	27.0005	-0.0687714	-0.00938572	-3.35927	0.00702294
shannon	CAZy	Period within Treatment	ASP	P1 - P3	-0.0284356	0.0116331	27.0005	-0.0581285	0.00125722	-2.44438	0.0319824
shannon	CAZy	Period within Treatment	ASP	P2 - P3	0.0106429	0.0116331	27.0005	-0.0190499	0.0403358	0.914887	0.368349
shannon	CAZy	Period within Treatment	CNT	P1 - P2	-0.0390786	0.0116331	27.0005	-0.0687714	-0.00938572	-3.35927	0.00702294
shannon	CAZy	Period within Treatment	CNT	P1 - P3	-0.0284356	0.0116331	27.0005	-0.0581285	0.00125722	-2.44438	0.0319824
shannon	CAZy	Period within Treatment	CNT	P2 - P3	0.0106429	0.0116331	27.0005	-0.0190499	0.0403358	0.914887	0.368349
inv_simpson	EC	Treatment within Period	P1	ASP - CNT	1.10433	5.56979	28.537	-10.2952	12.5039	0.198272	0.844238
inv_simpson	EC	Treatment within Period	P2	ASP - CNT	1.10433	5.56979	28.537	-10.2952	12.5039	0.198272	0.844238
inv_simpson	EC	Treatment within Period	P3	ASP - CNT	1.10433	5.56979	28.537	-10.2952	12.5039	0.198272	0.844238
inv_simpson	Archaea	Treatment within Period	P1	ASP - CNT	4.56007	1.43225	29.0707	1.6311	7.48903	3.18386	0.003452
inv_simpson	Archaea	Treatment within Period	P2	ASP - CNT	4.56007	1.43225	29.0707	1.6311	7.48903	3.18386	0.003452
inv_simpson	Archaea	Treatment within Period	P3	ASP - CNT	4.56007	1.43225	29.0707	1.6311	7.48903	3.18386	0.003452
inv_simpson	Bacteria	Treatment within Period	P1	ASP - CNT	0.509857	0.568212	30.9178	-0.649144	1.66886	0.897301	0.376493
inv_simpson	Bacteria	Treatment within Period	P2	ASP - CNT	0.509857	0.568212	30.9178	-0.649144	1.66886	0.897301	0.376493
inv_simpson	Bacteria	Treatment within Period	P3	ASP - CNT	0.509857	0.568212	30.9178	-0.649144	1.66886	0.897301	0.376493
inv_simpson	KEGGPathway	Treatment within Period	P1	ASP - CNT	0.305693	0.273095	27.8668	-0.253837	0.865223	1.11937	0.27254
inv_simpson	KEGGPathway	Treatment within Period	P2	ASP - CNT	0.305693	0.273095	27.8668	-0.253837	0.865223	1.11937	0.27254
inv_simpson	KEGGPathway	Treatment within Period	P3	ASP - CNT	0.305693	0.273095	27.8668	-0.253837	0.865223	1.11937	0.27254
inv_simpson	CAZy	Treatment within Period	P1	ASP - CNT	0.703941	0.272931	28.1677	0.145016	1.26287	2.57919	0.015412
inv_simpson	CAZy	Treatment within Period	P2	ASP - CNT	0.703941	0.272931	28.1677	0.145016	1.26287	2.57919	0.015412
inv_simpson	CAZy	Treatment within Period	P3	ASP - CNT	0.703941	0.272931	28.1677	0.145016	1.26287	2.57919	0.015412
inv_simpson	EC	Period within Treatment	ASP	P1 - P2	-25.0988	6.44065	27.0007	-41.5383	-8.65935	-3.89694	0.00174272
inv_simpson	EC	Period within Treatment	ASP	P1 - P3	-17.889	6.44065	27.0007	-34.3285	-1.44953	-2.77751	0.0147578
inv_simpson	EC	Period within Treatment	ASP	P2 - P3	7.20982	6.44065	27.0007	-9.22965	23.6493	1.11942	0.272819
inv_simpson	EC	Period within Treatment	CNT	P1 - P2	-25.0988	6.44065	27.0007	-41.5383	-8.65935	-3.89694	0.00174272
inv_simpson	EC	Period within Treatment	CNT	P1 - P3	-17.889	6.44065	27.0007	-34.3285	-1.44953	-2.77751	0.0147578
inv_simpson	EC	Period within Treatment	CNT	P2 - P3	7.20982	6.44065	27.0007	-9.22965	23.6493	1.11942	0.272819
inv_simpson	Archaea	Period within Treatment	ASP	P1 - P2	-0.156407	1.65764	27.0013	-4.38744	4.07463	-0.0943558	0.925523
inv_simpson	Archaea	Period within Treatment	ASP	P1 - P3	2.3849	1.65764	27.0013	-1.84613	6.61593	1.43874	0.242576
inv_simpson	Archaea	Period within Treatment	ASP	P2 - P3	2.54131	1.65764	27.0013	-1.68972	6.77234	1.53309	0.242576
inv_simpson	Archaea	Period within Treatment	CNT	P1 - P2	-0.156407	1.65764	27.0013	-4.38744	4.07463	-0.0943558	0.925523
inv_simpson	Archaea	Period within Treatment	CNT	P1 - P3	2.3849	1.65764	27.0013	-1.84613	6.61593	1.43874	0.242576
inv_simpson	Archaea	Period within Treatment	CNT	P2 - P3	2.54131	1.65764	27.0013	-1.68972	6.77234	1.53309	0.242576
inv_simpson	Bacteria	Period within Treatment	ASP	P1 - P2	-0.912958	0.661363	27.0062	-2.60103	0.775117	-1.38042	0.268166
inv_simpson	Bacteria	Period within Treatment	ASP	P1 - P3	-0.942611	0.661363	27.0062	-2.63069	0.745464	-1.42526	0.268166
inv_simpson	Bacteria	Period within Treatment	ASP	P2 - P3	-0.0296533	0.661363	27.0062	-1.71773	1.65842	-0.0448366	0.964567
inv_simpson	Bacteria	Period within Treatment	CNT	P1 - P2	-0.912958	0.661363	27.0062	-2.60103	0.775117	-1.38042	0.268166
inv_simpson	Bacteria	Period within Treatment	CNT	P1 - P3	-0.942611	0.661363	27.0062	-2.63069	0.745464	-1.42526	0.268166
inv_simpson	Bacteria	Period within Treatment	CNT	P2 - P3	-0.0296533	0.661363	27.0062	-1.71773	1.65842	-0.0448366	0.964567
inv_simpson	KEGGPathway	Period within Treatment	ASP	P1 - P2	-0.0759668	0.315541	27.0002	-0.881371	0.729437	-0.240751	0.811567
inv_simpson	KEGGPathway	Period within Treatment	ASP	P1 - P3	-0.221141	0.315541	27.0002	-1.02654	0.584263	-0.700831	0.811567
inv_simpson	KEGGPathway	Period within Treatment	ASP	P2 - P3	-0.145174	0.315541	27.0002	-0.950578	0.66023	-0.46008	0.811567
inv_simpson	KEGGPathway	Period within Treatment	CNT	P1 - P2	-0.0759668	0.315541	27.0002	-0.881371	0.729437	-0.240751	0.811567
inv_simpson	KEGGPathway	Period within Treatment	CNT	P1 - P3	-0.221141	0.315541	27.0002	-1.02654	0.584263	-0.700831	0.811567
inv_simpson	KEGGPathway	Period within Treatment	CNT	P2 - P3	-0.145174	0.315541	27.0002	-0.950578	0.66023	-0.46008	0.811567
inv_simpson	CAZy	Period within Treatment	ASP	P1 - P2	-0.578193	0.315454	27.0004	-1.38337	0.226989	-1.83289	0.138496
inv_simpson	CAZy	Period within Treatment	ASP	P1 - P3	-0.550515	0.315454	27.0004	-1.3557	0.254666	-1.74516	0.138496
inv_simpson	CAZy	Period within Treatment	ASP	P2 - P3	0.0276772	0.315454	27.0004	-0.777504	0.832859	0.0877379	0.930733
inv_simpson	CAZy	Period within Treatment	CNT	P1 - P2	-0.578193	0.315454	27.0004	-1.38337	0.226989	-1.83289	0.138496
inv_simpson	CAZy	Period within Treatment	CNT	P1 - P3	-0.550515	0.315454	27.0004	-1.3557	0.254666	-1.74516	0.138496
inv_simpson	CAZy	Period within Treatment	CNT	P2 - P3	0.0276772	0.315454	27.0004	-0.777504	0.832859	0.0877379	0.930733
chao1	EC	Treatment within Period	P1	ASP - CNT	-8.11849	22.0844	30.4069	-53.1955	36.9585	-0.367612	0.715709
chao1	EC	Treatment within Period	P2	ASP - CNT	-8.11849	22.0844	30.4069	-53.1955	36.9585	-0.367612	0.715709
chao1	EC	Treatment within Period	P3	ASP - CNT	-8.11849	22.0844	30.4069	-53.1955	36.9585	-0.367612	0.715709
chao1	Archaea	Treatment within Period	P1	ASP - CNT	4.35847	1.92681	31.302	0.430245	8.2867	2.26201	0.0307836
chao1	Archaea	Treatment within Period	P2	ASP - CNT	4.35847	1.92681	31.302	0.430245	8.2867	2.26201	0.0307836
chao1	Archaea	Treatment within Period	P3	ASP - CNT	4.35847	1.92681	31.302	0.430245	8.2867	2.26201	0.0307836
chao1	Bacteria	Treatment within Period	P1	ASP - CNT	88.8541	33.5621	29.4349	20.2559	157.452	2.64745	0.0128974
chao1	Bacteria	Treatment within Period	P2	ASP - CNT	88.8541	33.5621	29.4349	20.2559	157.452	2.64745	0.0128974
chao1	Bacteria	Treatment within Period	P3	ASP - CNT	88.8541	33.5621	29.4349	20.2559	157.452	2.64745	0.0128974
chao1	KEGGPathway	Treatment within Period	P1	ASP - CNT	7.09822	8.40882	30.0353	-10.074	24.2705	0.84414	0.405265
chao1	KEGGPathway	Treatment within Period	P2	ASP - CNT	7.09822	8.40882	30.0353	-10.074	24.2705	0.84414	0.405265
chao1	KEGGPathway	Treatment within Period	P3	ASP - CNT	7.09822	8.40882	30.0353	-10.074	24.2705	0.84414	0.405265
chao1	CAZy	Treatment within Period	P1	ASP - CNT	2.49246	0.920577	29.0972	0.609942	4.37498	2.7075	0.01123
chao1	CAZy	Treatment within Period	P2	ASP - CNT	2.49246	0.920577	29.0972	0.609942	4.37498	2.7075	0.01123
chao1	CAZy	Treatment within Period	P3	ASP - CNT	2.49246	0.920577	29.0972	0.609942	4.37498	2.7075	0.01123
chao1	EC	Period within Treatment	ASP	P1 - P2	-74.4167	25.6494	27.0043	-139.885	-8.94829	-2.9013	0.021922
chao1	EC	Period within Treatment	ASP	P1 - P3	-36.0833	25.6494	27.0043	-101.552	29.385	-1.40679	0.170895
chao1	EC	Period within Treatment	ASP	P2 - P3	38.3333	25.6494	27.0043	-27.135	103.802	1.49451	0.170895
chao1	EC	Period within Treatment	CNT	P1 - P2	-74.4167	25.6494	27.0043	-139.885	-8.94829	-2.9013	0.021922
chao1	EC	Period within Treatment	CNT	P1 - P3	-36.0833	25.6494	27.0043	-101.552	29.385	-1.40679	0.170895
chao1	EC	Period within Treatment	CNT	P2 - P3	38.3333	25.6494	27.0043	-27.135	103.802	1.49451	0.170895
chao1	Archaea	Period within Treatment	ASP	P1 - P2	-0.333333	2.24768	27.0083	-6.07032	5.40365	-0.148301	0.883207
chao1	Archaea	Period within Treatment	ASP	P1 - P3	-0.833333	2.24768	27.0083	-6.57032	4.90365	-0.370753	0.883207
chao1	Archaea	Period within Treatment	ASP	P2 - P3	-0.5	2.24768	27.0083	-6.23698	5.23698	-0.222452	0.883207
chao1	Archaea	Period within Treatment	CNT	P1 - P2	-0.333333	2.24768	27.0083	-6.07032	5.40365	-0.148301	0.883207
chao1	Archaea	Period within Treatment	CNT	P1 - P3	-0.833333	2.24768	27.0083	-6.57032	4.90365	-0.370753	0.883207
chao1	Archaea	Period within Treatment	CNT	P2 - P3	-0.5	2.24768	27.0083	-6.23698	5.23698	-0.222452	0.883207
chao1	Bacteria	Period within Treatment	ASP	P1 - P2	-65.8333	38.8725	27.0019	-165.053	33.3867	-1.69357	0.305562
chao1	Bacteria	Period within Treatment	ASP	P1 - P3	-27.0833	38.8725	27.0019	-126.303	72.1367	-0.696722	0.491932
chao1	Bacteria	Period within Treatment	ASP	P2 - P3	38.75	38.8725	27.0019	-60.47	137.97	0.996848	0.491532
chao1	Bacteria	Period within Treatment	CNT	P1 - P2	-65.8333	38.8725	27.0019	-165.053	33.3867	-1.69357	0.305562
chao1	Bacteria	Period within Treatment	CNT	P1 - P3	-27.0833	38.8725	27.0019	-126.303	72.1367	-0.696722	0.491932
chao1	Bacteria	Period within Treatment	CNT	P2 - P3	38.75	38.8725	27.0019	-60.47	137.97	0.996848	0.491532
chao1	KEGGPathway	Period within Treatment	ASP	P1 - P2	11.3125	9.75437	27.0032	-13.5849	36.2099	1.15974	0.60799
chao1	KEGGPathway	Period within Treatment	ASP	P1 - P3	5.0625	9.75437	27.0032	-19.8349	29.9599	0.518998	0.60799
chao1	KEGGPathway	Period within Treatment	ASP	P2 - P3	-6.25	9.75437	27.0032	-31.1474	18.6474	-0.640738	0.60799
chao1	KEGGPathway	Period within Treatment	CNT	P1 - P2	11.3125	9.75437	27.0032	-13.5849	36.2099	1.15974	0.60799
chao1	KEGGPathway	Period within Treatment	CNT	P1 - P3	5.0625	9.75437	27.0032	-19.8349	29.9599	0.518998	0.60799
chao1	KEGGPathway	Period within Treatment	CNT	P2 - P3	-6.25	9.75437	27.0032	-31.1474	18.6474	-0.640738	0.60799
chao1	CAZy	Period within Treatment	ASP	P1 - P2	-2.5	1.0655	27.0014	-5.21963	0.219632	-2.34632	0.0398266
chao1	CAZy	Period within Treatment	ASP	P1 - P3	0.5	1.0655	27.0014	-2.21963	3.21963	0.469264	0.642648
chao1	CAZy	Period within Treatment	ASP	P2 - P3	3	1.0655	27.0014	0.280368	5.71963	2.81558	0.0269503
chao1	CAZy	Period within Treatment	CNT	P1 - P2	-2.5	1.0655	27.0014	-5.21963	0.219632	-2.34632	0.0398266
chao1	CAZy	Period within Treatment	CNT	P1 - P3	0.5	1.0655	27.0014	-2.21963	3.21963	0.469264	0.642648
chao1	CAZy	Period within Treatment	CNT	P2 - P3	3	1.0655	27.0014	0.280368	5.71963	2.81558	0.0269503
