# Supplementary material for: Dietary inclusion of Asparagopsis taxiformis significantly reduces methane emissions in dairy cows by mechanistically altering vitamin B12-dependent and other methanogenesis precursor pathways
Source: Microbiome. 2026 Jun 12;14:171. doi: 10.1186/s40168-026-02447-0 (PMC13295230; doi:10.1186/s40168-026-02447-0)
Supplement: Supplementary file 6 — Supplementary Material 5: LEfSe results–bacteria, archaea, KEGG pathway, EC, CAZy. [file 40168_2026_2447_MOESM5_ESM.xlsx]

## Sheet: BACTERIA
Group	Feature	LDA Score	Class	Mean Abundance	P-value
P1	g__Abyssalbus	0.6654741466177932			-
P1	g__Abyssibius	0.8931055310929273			-
P1	g__Abyssicoccus	0.4925939512669929			-
P1	g__Acaryochloris	1.212468916245729			0.00739713
P1	g__Acetilactobacillus	1.805554255779777			-
P1	g__Acetivibrio	2.3050304378628517			-
P1	g__Acetoanaerobium	0.8482771786297115			-
P1	g__Acetobacter	2.0811996146314073			-
P1	g__Acetobacterium	2.1588813430031832			-
P1	g__Acetomicrobium	0.7302079639208314			-
P1	g__Acholeplasma	0.8878044589496826			-
P1	g__Achromobacter	2.3849649430965614			-
P1	g__Acidaminococcus	3.309980667816875			-
P1	g__Acidibrevibacterium	1.389782692736806			-
P1	g__Acididesulfobacillus	1.4806049113587199			-
P1	g__Acidiferrobacter	0.8850883621425567			-
P1	g__Acidihalobacter	1.437860588352638			-
P1	g__Acidilutibacter	0.4500116092258333			-
P1	g__Acidimicrobium	1.1209027847761364			-
P1	g__Acidiphilium	1.5229362880728066			-
P1	g__Acidipropionibacterium	1.6958918867844512			-
P1	g__Acidisarcina	0.7145610427668277			-
P1	g__Acidithiobacillus	1.7211304424372746			-
P1	g__Acidobacterium	0.8217048638556586			-
P1	g__Acidocella	1.6322667422166344			-
P1	g__Acidothermus	0.7086080897543268			-
P1	g__Acidovorax	2.5058120867396383			-
P1	g__Acinetobacter	2.825902761301203			-
P1	g__Actibacterium	0.772638			-
P1	g__Actinacidiphila	1.3253223309851963			-
P1	g__Actinoalloteichus	1.7570004620654938			-
P1	g__Actinobacillus	1.9536258948623306			-
P1	g__Actinobaculum	1.0875894141673923			-
P1	g__Actinocatenispora	1.0926300081312554			-
P1	g__Actinokineospora	1.514839229641692			0.0277684
P1	g__Actinomadura	1.9456367585659298			-
P1	g__Actinomarinicola	0.3904796680223939			-
P1	g__Actinomyces	2.654588636434563			-
P1	g__Actinoplanes	2.3299090998258074			-
P1	g__Actinopolymorpha	1.1914213819692843			-
P1	g__Actinopolyspora	1.3946379224736651			-
P1	g__Actinosynnema	1.4714191797404257			-
P1	g__Actinotalea	1.304253190466848			-
P1	g__Actinotignum	1.4494			-
P1	g__Acutalibacter	3.185768591245569			-
P1	g__Acuticoccus	1.359777346337105			-
P1	g__Adhaeretor	0.3467901885098396			-
P1	g__Adhaeribacter	0.9536993459004341			-
P1	g__Adlercreutzia	2.235072960074629			-
P1	g__Advenella	1.3700584586680542			0.0326303
P1	g__Aegicerativicinus	0.5242579763943243			-
P1	g__Aeoliella	1.100147014809174			-
P1	g__Aequoribacter	0.31970263312348646			-
P1	g__Aequorivita	2.5492210329123584			-
P1	g__Aeribacillus	1.2431566128733624			-
P1	g__Aerococcus	1.6306900352550413			-
P1	g__Aeromicrobium	2.0543			-
P1	g__Aeromonas	3.179882456076279			-
P1	g__Aerosticca	0.9565351757857843			-
P1	g__Aestuariispira	1.144149638731827			-
P1	g__Afipia	1.7932817083602637			-
P1	g__Agarilytica	0.710064			-
P1	g__Agarivorans	1.4589537440211329			-
P1	g__Aggregatibacter	1.8514598923229775			-
P1	g__Aggregatimonas	1.4700754532137554			-
P1	g__Agreia	1.076463535009645			-
P1	g__Agrobacterium	2.6850303175583328			-
P1	g__Agrococcus	1.8953230972361614			-
P1	g__Agromyces	2.242626957735854			-
P1	g__Ahniella	1.3483351259092389			-
P1	g__Akkermansia	2.2667183823240316			-
P1	g__Alcaligenes	1.69005			-
P1	g__Alcanivorax	1.7174849082501256			-
P1	g__Algibacter	2.2030621890087527			-
P1	g__Algoriphagus	2.2399780491206074			-
P1	g__Aliamphritea	1.7425705929437394			-
P1	g__Aliarcobacter	1.6239389388537515			-
P1	g__Alicycliphilus	1.533619461555339			-
P1	g__Alicyclobacillus	1.82078			-
P1	g__Alienimonas	1.5819843649135048			-
P1	g__Aliiroseovarius	1.097497490780223			-
P1	g__Aliivibrio	1.0705			-
P1	g__Alistipes	3.780067855157796			-
P1	g__Alkalibacter	1.4213619614896296			-
P1	g__Alkalicella	1.2631416305950627			-
P1	g__Alkaliflexus	1.809836103131452			-
P1	g__Alkalihalobacillus	0.856063			-
P1	g__Alkalihalophilus	0.6785731062531131			-
P1	g__Alkalilimnicola	1.7452866306218355			-
P1	g__Alkalimarinus	1.1413044034048248			-
P1	g__Alkaliphilus	1.0560634189300273			-
P1	g__Alkalitalea	1.3587464023996134			-
P1	g__Alloacidobacterium	1.6488700004144161			-
P1	g__Alloactinosynnema	1.4544010303585249			-
P1	g__Alloalcanivorax	1.573911426355602			-
P1	g__Allobacillus	1.3544284129953468			-
P1	g__Allobaculum	1.994139525797967			-
P1	g__Allobranchiibius	0.32736466939711817			-
P1	g__Allochromatium	1.8347395381876028			-
P1	g__Allocoleopsis	0.48537559426181126			-
P1	g__Allofrancisella	1.4029784954886315			-
P1	g__Allokutzneria	1.0771808822307045			-
P1	g__Allomeiothermus	0.913542			-
P1	g__Allorhizobium	1.5417053091572308			-
P1	g__Allosaccharopolyspora	1.3751756883361475			-
P1	g__Allosphingosinicella	1.359250375696171			-
P1	g__Alteracholeplasma	0.19515413565203382			-
P1	g__Altererythrobacter	1.7261742063702685			-
P1	g__Alteromonas	2.201185639292936			-
P1	g__Alysiella	0.9313695472267094			-
P1	g__Amedibacterium	1.4246987840221954			-
P1	g__Aminipila	2.066587440706826			-
P1	g__Aminithiophilus	1.0255630955630497			-
P1	g__Aminobacter	1.8183166798258845			-
P1	g__Aminobacterium	0.9863478295252343			-
P1	g__Aminomonas	0.970138			-
P1	g__Ammonifex	0.6105641895660586			-
P1	g__Amniculibacterium	0.9059358200689236			-
P1	g__Amphibacillus	0.8461613814068722			-
P1	g__Amphritea	1.5526668106518786			-
P1	g__Amycolatopsis	2.8188280505275793			-
P1	g__Amylibacter	1.7034995716260337			-
P1	g__Anabaena	1.151222674416791			-
P1	g__Anabaenopsis	0.793837			-
P1	g__Anaerobacillus	1.6706894518912512			0.021025213435033115
P1	g__Anaerobutyricum	1.9042265437953425			-
P1	g__Anaerococcus	0.4435543614040865			-
P1	g__Anaerocolumna	2.348671317700226			-
P1	g__Anaerohalosphaera	0.8794839160837759			-
P1	g__Anaerolinea	1.6497691918223754			-
P1	g__Anaeromicropila	1.150354679951611			-
P1	g__Anaeromyxobacter	1.7124812369480114			-
P1	g__Anaeropeptidivorans	1.9281719008307137			-
P1	g__Anaerostipes	2.484781471891594			-
P1	g__Anaerotignum	1.575275790000599			0.034086934259798564
P1	g__Anaerotruncus	2.596827379961106			-
P1	g__Anaplasma	1.658369528219179			-
P1	g__Anatilimnocola	1.2373466010116476			-
P1	g__Ancylobacter	1.6851663282510794			-
P1	g__Aneurinibacillus	1.490995382731965			-
P1	g__Anoxybacillus	1.3544004873080666			-
P1	g__Anoxybacter	1.700662180539413			-
P1	g__Anseongella	1.5346646232632148			-
P1	g__Antarcticibacterium	1.6573063440298437			-
P1	g__Antarctobacter	1.4317250637520804			-
P1	g__Anthocerotibacter	1.1664460583505134			-
P1	g__Apibacter	1.3882015057531039			-
P1	g__Apilactobacillus	1.3585734145007606			-
P1	g__Aquabacter	1.9734834776088317			-
P1	g__Aquabacterium	1.6900465403037874			-
P1	g__Aquaspirillum	0.9248289090359314			-
P1	g__Aquella	0.6340932488420905			-
P1	g__Aquibium	1.4200045820154725			-
P1	g__Aquicella	1.4485374828881217			-
P1	g__Aquifex	0.119959			-
P1	g__Aquiflexum	1.916932757322105			-
P1	g__Aquihabitans	1.4710546792915336			-
P1	g__Aquiluna	0.6146698996856332			-
P1	g__Aquimarina	2.0309787312428504			-
P1	g__Aquincola	1.5497902700998845			-
P1	g__Aquirhabdus	0.6089411040579095			-
P1	g__Aquirufa	2.095666476136883			-
P1	g__Aquisalimonas	1.1904040508364355			-
P1	g__Aquisalinus	1.7383826044630033			-
P1	g__Aquisediminimonas	1.1302231766504516			-
P1	g__Aquisphaera	2.198408754943742			0.0360487
P1	g__Aquitalea	1.763468676985035			-
P1	g__Arabiibacter	2.270842340684638			-
P1	g__Arachidicoccus	1.9810617799357133			-
P1	g__Arachnia	1.5523938739402383			-
P1	g__Arcanobacterium	1.1830950020937434			-
P1	g__Archangium	2.2652029530864954			-
P1	g__Arcobacter	2.2268130328728577			-
P1	g__Arcticibacterium	0.7096768872785346			-
P1	g__Arenibacter	1.0856263467457514			-
P1	g__Arenimonas	1.2194680937964968			-
P1	g__Aromatoleum	2.2502644437220263			0.012753342732151344
P1	g__Arsenicicoccus	1.2173701363964513			-
P1	g__Arsenophonus	2.016483461302258			-
P1	g__Arthrobacter	2.8856396004166913			-
P1	g__Asaia	1.193421173883125			-
P1	g__Asticcacaulis	1.8961649233689655			-
P1	g__Atlantibacter	1.9084015612992262			-
P1	g__Atopobium	1.9230956583216854			-
P1	g__Aurantiacibacter	1.488007670145454			-
P1	g__Aurantimicrobium	1.2418854012098244			-
P1	g__Aurantimonas	1.3752162081998143			-
P1	g__Auraticoccus	1.2153209948390622			-
P1	g__Aureibaculum	1.5641011856647868			-
P1	g__Aureimonas	1.7748208984762888			-
P1	g__Aureispira	0.9319425465288045			-
P1	g__Aureliella	1.1949389872204454			-
P1	g__Auritidibacter	0.6101274836228517			-
P1	g__Austwickia	0.7057019430478113			-
P1	g__Avibacterium	0.8925420089781779			-
P1	g__Azoarcus	1.5929540878644273			0.0326303
P1	g__Azorhizobium	1.2940799747362068			-
P1	g__Azospira	1.6974811544371615			-
P1	g__Azospirillum	2.486078606082833			-
P1	g__Azotobacter	1.6955125948720449			-
P1	g__Bacillus	3.0879567484247894			-
P1	g__Bacterioplanes	1.1182178762650625			-
P1	g__Bacteriovorax	1.5878886233735738			-
P1	g__Bacteroides	4.588800489236678	ASP	3.9023970187084873	0.010405619868873598
P1	g__Baekduia	1.3307142827997618			-
P1	g__Barnesiella	2.7894365835496298			-
P1	g__Bartonella	2.529054024519935			-
P1	g__Basfia	0.8354909621303652			-
P1	g__Basilea	1.2278660369598686			-
P1	g__Bdellovibrio	1.4880953210279118			-
P1	g__Beggiatoa	0.6419281974138366			-
P1	g__Beijerinckia	1.282658298993299			-
P1	g__Belliella	1.0279655691328502			-
P1	g__Bergeyella	1.7148919816013273			-
P1	g__Bermanella	0.24053246904721387			-
P1	g__Berryella	2.7729349022559027			-
P1	g__Beutenbergia	0.9656503841431049			-
P1	g__Bibersteinia	1.5000570576625059			-
P1	g__Bifidobacterium	4.250669669914126			-
P1	g__Biomaibacter	1.6241430136806505			-
P1	g__Bisgaardia	0.5666389527710601			-
P1	g__Bizionia	0.7893945244256417			-
P1	g__Blastochloris	1.5630390707300252			-
P1	g__Blastococcus	2.258749121157905			-
P1	g__Blastomonas	1.7304465086304164			-
P1	g__Blastopirellula	1.0377850649536937			-
P1	g__Blattabacterium	1.7208052547288886			-
P1	g__Blautia	3.4344096264401056			-
P1	g__Bombilactobacillus	1.2064553115301164			-
P1	g__Bordetella	2.3292975597762884			-
P1	g__Borrelia	1.2658930105197566			-
P1	g__Bosea	2.3777535020400844			-
P1	g__Botrimarina	1.021158604244566			-
P1	g__Brachybacterium	2.276718747914922			-
P1	g__Brachyspira	1.8758089148937402			-
P1	g__Bradymonas	0.379025			-
P1	g__Bradyrhizobium	3.1995110339003796			-
P1	g__Brasilonema	0.29872874303960023			-
P1	g__Bremerella	1.5597484477823838			-
P1	g__Brenneria	1.608676103138158			-
P1	g__Breoghania	2.126122407475691			-
P1	g__Brevefilum	0.8275820854064097			-
P1	g__Brevibacillus	2.3809588014338794			-
P1	g__Brevibacterium	2.3123211758733726			-
P1	g__Brevirhabdus	1.2089913136029224			-
P1	g__Brevundimonas	2.496085903665844			-
P1	g__Breznakiella	1.1894528840658465			-
P1	g__Brucella	2.2013389330144926			0.037040730591937875
P1	g__Brucepastera	1.426343154930314			-
P1	g__Buchnera	2.4731628857755514			-
P1	g__Bulleidia	1.1349427198534918			-
P1	g__Burkholderia	2.9134201940102606			-
P1	g__Buttiauxella	1.5905017946060291			-
P1	g__Butyricicoccus	0.5242579763943243			-
P1	g__Butyricimonas	2.5448458835667878			-
P1	g__Butyrivibrio	3.1971065033230253			-
P1	g__Caballeronia	1.9753029693254396			-
P1	g__Caenibius	1.4192043502899698			-
P1	g__Caldalkalibacillus	1.6253392326506642			-
P1	g__Caldanaerobacter	0.2541319956113716			-
P1	g__Caldibacillus	0.39885908677845194			-
P1	g__Caldicellulosiruptor	1.4955630823474284			-
P1	g__Caldichromatium	1.5140624022256237			-
P1	g__Caldilinea	1.0961151221577219			-
P1	g__Caldimonas	1.7427700189340598			-
P1	g__Caldinitratiruptor	1.4787979371025444			-
P1	g__Caldisericum	0.2937450753047129			-
P1	g__Calditerrivibrio	1.7670817884563619			-
P1	g__Caldithrix	1.2564724041286346			-
P1	g__Caloramator	1.627893854831964			-
P1	g__Caloranaerobacter	1.0749274959149133			-
P1	g__Calothrix	2.364107253192341			-
P1	g__Calycomorphotria	0.34978214871220287			-
P1	g__Caminibacter	0.8977794791655256			-
P1	g__Campylobacter	2.179382502274599			-
P1	g__CandidatusAbsconditicoccus	1.8265064775091202			-
P1	g__CandidatusArcticimaribacter	1.1084391663201503			-
P1	g__CandidatusArthromitus	1.870741251816678			-
P1	g__CandidatusAzobacteroides	1.1627490995027556			-
P1	g__CandidatusBabela	1.3214594471602745			-
P1	g__CandidatusBaumannia	1.4200252971578784			0.022229618153942678
P1	g__CandidatusBipolaricaulis	0.7291106905553864			-
P1	g__CandidatusBlochmannia	1.5529248990491222			0.00739713
P1	g__CandidatusCloacimonas	3.561220649334897			-
P1	g__CandidatusComchoanobacter	0.6959487706682838			-
P1	g__CandidatusContubernalis	1.206190529550896			-
P1	g__CandidatusCytomitobacter	1.4618357266774014			-
P1	g__CandidatusDesulfofervidus	1.426342970670068			-
P1	g__CandidatusDesulforudis	1.7708708015442496			-
P1	g__CandidatusDoolittlea	1.1406295391970862			-
P1	g__CandidatusEndolissoclinum	1.2278611568167228			-
P1	g__CandidatusEndoriftia	1.0236851720610296			-
P1	g__CandidatusFokinia	1.094855468357789			-
P1	g__CandidatusFormimonas	1.7611948497953618			-
P1	g__CandidatusFukatsuia	1.9249354557553098			0.0277684
P1	g__CandidatusHamiltonella	0.9604151755630699			-
P1	g__CandidatusHoaglandella	1.7829138455381364			-
P1	g__CandidatusHydrogenosomobacter	0.32044423584219467			-
P1	g__CandidatusIchthyocystis	1.1270678864975816			-
P1	g__CandidatusIshikawaella	1.3005313894700152			-
P1	g__CandidatusKarelsulcia	1.1021602181006465			-
P1	g__CandidatusKinetoplastibacterium	1.2412549910476807			-
P1	g__CandidatusKoribacter	0.8410275503352023			-
P1	g__CandidatusKuenenia	1.8297642145246478			-
P1	g__CandidatusMethylopumilus	0.4813998736233735			-
P1	g__CandidatusMethylospira	0.97855			-
P1	g__CandidatusMikella	0.6354322685004982			-
P1	g__CandidatusMinimicrobia	0.10315145713872158			-
P1	g__CandidatusMycosynbacter	1.0839755526428083			-
P1	g__CandidatusNanosynbacter	1.608265660572135			0.022229618153942678
P1	g__CandidatusNardonella	0.7335019124447979			-
P1	g__CandidatusNeoehrlichia	0.5129716686836066			-
P1	g__CandidatusNesciobacter	1.6337086879231875			-
P1	g__CandidatusNitrosacidococcus	1.0221283380789223			-
P1	g__CandidatusNitrosoglobus	0.496184			-
P1	g__CandidatusNitrotoga	1.4431137387972137			-
P1	g__CandidatusParacaedibacter	0.8938700422959033			-
P1	g__CandidatusParaluminiphilus	0.46125748840702163			-
P1	g__CandidatusPelagibacter	0.7200525702661179			-
P1	g__CandidatusPhaeomarinobacter	0.33947903887993036			-
P1	g__CandidatusPhycorickettsia	1.4098375073445977			-
P1	g__CandidatusPhytoplasma	1.255516684299415			-
P1	g__CandidatusPlanktophila	1.0804606245915678			-
P1	g__CandidatusPortiera	0.5233376414331979			-
P1	g__CandidatusProfftella	0.0957744			-
P1	g__CandidatusProfftia	1.6348801235897832			-
P1	g__CandidatusPromineifilum	1.5509128834481938			-
P1	g__CandidatusProtochlamydia	0.692733			-
P1	g__CandidatusPurcelliella	0.45270568780470916			-
P1	g__CandidatusReidiella	1.4232020888871044			-
P1	g__CandidatusRiesia	0.8193297139609753			-
P1	g__CandidatusRuthturnera	0.2368439370645607			-
P1	g__CandidatusSaccharimonas	1.3799964692957676			-
P1	g__CandidatusSneabacter	1.5452417299228143			-
P1	g__CandidatusSulfidibacterium	1.5062230965106032			-
P1	g__CandidatusSymbiobacter	1.4672752716062294			-
P1	g__CandidatusSyntrophocurvum	0.6904674422130677			-
P1	g__CandidatusThioglobus	0.7712365518395078			-
P1	g__CandidatusUabimicrobium	0.8278402560554208			-
P1	g__CandidatusVallotia	1.657664856968597			-
P1	g__CandidatusVelamenicoccus	1.1144787837543397			-
P1	g__CandidatusVesicomyosocius	1.901747264827825			0.0495102
P1	g__Capillimicrobium	1.4435192755510071			-
P1	g__Capnocytophaga	2.8320370690926473			-
P1	g__Caproicibacter	2.644665774300942			-
P1	g__Caproicibacterium	2.6246405917460844			-
P1	g__Caproiciproducens	2.7639058657308486			-
P1	g__Carboxydocella	1.372707690822152			-
P1	g__Carboxydothermus	0.3687489154167497			-
P1	g__Cardiobacterium	1.1486642601274153			-
P1	g__Carnobacterium	1.8003646027384546			0.016122415343300393
P1	g__Casimicrobium	0.6560465569850826			-
P1	g__Castellaniella	1.1104870727379508			-
P1	g__Catellatospora	1.3805057511111605			-
P1	g__Catenibacterium	1.5062028391038136			-
P1	g__Catenovulum	1.1879829993362594			-
P1	g__Catenulispora	1.7173034556331594			-
P1	g__Caulifigura	0.7391040881882848			-
P1	g__Caulobacter	2.3705817578330617			-
P1	g__Cedecea	1.7061506936086843			-
P1	g__Celeribacter	1.814074991238078			-
P1	g__Cellulomonas	2.4600668674891675			-
P1	g__Cellulophaga	1.8714543944150177			-
P1	g__Cellulosilyticum	1.7379695531782946			-
P1	g__Cellulosimicrobium	1.5116634818866426			-
P1	g__Cellvibrio	2.0501194820757753			-
P1	g__Cereibacter	2.298112096626708			-
P1	g__Chamaesiphon	0.9719747783239163			-
P1	g__Changchengzhania	0.8685531609718955			-
P1	g__Changpingibacter	1.2701413020693986			0.022229618153942678
P1	g__Chania	0.6694086892655982			-
P1	g__Chelativorans	1.1690597909518687			-
P1	g__Chelatococcus	1.682714519121787			0.022229618153942678
P1	g__Chenggangzhangella	0.4288471025485545			-
P1	g__Chitinibacter	1.2595582655023163			-
P1	g__Chitinimonas	1.4934439407869973			-
P1	g__Chitiniphilus	0.6339231040634622			-
P1	g__Chitinolyticbacter	1.2108179222015627			-
P1	g__Chitinophaga	2.6898923175414104			-
P1	g__Chlamydia	1.1431172138955479			-
P1	g__Chlamydiifrater	0.3855723335276498			-
P1	g__Chloracidobacterium	1.0300335692071276			-
P1	g__Chlorobaculum	1.5596941331281449			-
P1	g__Chlorobium	1.3295169366733506			-
P1	g__Chloroflexus	1.159398151704781			-
P1	g__Chloroherpeton	1.0718877589662756			-
P1	g__Chondrocystis	2.660554383634826			-
P1	g__Chondromyces	1.0958732732628313			-
P1	g__Chordicoccus	3.120934350730639			-
P1	g__Christensenella	1.923759628290795			-
P1	g__Christiangramia	2.0235017172649643			-
P1	g__Chromobacterium	2.0327572421080298			-
P1	g__Chromohalobacter	1.4602191502426658			-
P1	g__Chroococcidiopsis	1.219052116966131			-
P1	g__Chryseobacterium	2.9853387785558145			-
P1	g__Chryseolinea	1.7834630071694049			-
P1	g__Chthonomonas	1.310215054851508			-
P1	g__Ciceribacter	1.0746296574602574			-
P1	g__Citricoccus	1.8470729152806402			-
P1	g__Citrifermentans	1.1565396067029814			-
P1	g__Citrobacter	2.9576894884048226			-
P1	g__Citromicrobium	1.0321785775183427			-
P1	g__Clavibacter	1.8119607619960483			-
P1	g__Cloacibacillus	1.0725321466533106			-
P1	g__Cloacibacterium	1.7863918919506325			-
P1	g__Clostridioides	2.9164053180905536	CNT	2.6297651278120036	0.00394775
P1	g__Clostridium	3.4478766409849317			-
P1	g__Cnuibacter	1.624954992962198			-
P1	g__Cobetia	1.3769843469549148			-
P1	g__Cognatishimia	1.2791677251216877			-
P1	g__Cohaesibacter	0.4748200020952815			-
P1	g__Cohnella	2.1855007175945973			-
P1	g__Collimonas	1.571985334715329			-
P1	g__Collinsella	2.5001554643578188			-
P1	g__Colwellia	1.5402775915861613			-
P1	g__Comamonas	2.574762451464986			-
P1	g__Commensalibacter	0.9090670626769068			0.022229618153942678
P1	g__Companilactobacillus	1.8040139126004735			-
P1	g__Conchiformibius	1.0332664187733478			-
P1	g__Conexibacter	1.7861187221853363			-
P1	g__Congregibacter	1.4854972980085006			-
P1	g__Constantimarinum	1.1516436794588398			-
P1	g__Coprobacter	1.9262941898657004			-
P1	g__Coprococcus	2.8760909730907414			-
P1	g__Coprothermobacter	0.18718520598075844			-
P1	g__Coraliomargarita	1.2674773958128316			-
P1	g__Corallococcus	1.9960585878579002			-
P1	g__Coriobacterium	2.0448490894821885			-
P1	g__Corynebacterium	3.0530697188847236			-
P1	g__Couchioplanes	1.593110485735746			-
P1	g__Coxiella	0.5591560786509013			-
P1	g__Crassaminicella	1.7146363572558012			-
P1	g__Crateriforma	1.1030417170795896			-
P1	g__Crenobacter	1.3134536838464848			-
P1	g__Crinalium	0.30929155225348587			-
P1	g__Croceibacter	1.4405350341684533			-
P1	g__Croceicoccus	1.7782254648819762			-
P1	g__Croceimicrobium	1.5424253307692541			-
P1	g__Crocosphaera	1.2208611558710576			-
P1	g__Cronobacter	2.359560494067483			-
P1	g__Crossiella	0.9652506024069268			-
P1	g__Cruoricaptor	1.2486160365588654			-
P1	g__Cryobacterium	2.0025400276623713			-
P1	g__Cryptobacterium	1.0480775131782472			-
P1	g__Cupriavidus	2.8370861393507885			-
P1	g__Curtobacterium	2.0849582928791706			-
P1	g__Curvibacter	1.202297539538636			-
P1	g__Cutibacterium	1.7713596975109602			-
P1	g__Cyanobacterium	1.2595160552318714			-
P1	g__Cyanobium	1.6356291516821095			-
P1	g__Cyclobacterium	1.8588428730422777			-
P1	g__Cycloclasticus	1.4473236078024716			-
P1	g__Cyclonatronum	2.336620539727995			0.024721712338446097
P1	g__Cylindrospermum	0.387068			-
P1	g__Cystobacter	1.2814528983639175			-
P1	g__Cytobacillus	2.6406587097978464			-
P1	g__Cytophaga	0.29412373625843896			-
P1	g__Dactylosporangium	2.0891			-
P1	g__Dechloromonas	1.4774738217769001			-
P1	g__Deefgea	2.0356737541329535			0.030888517504938717
P1	g__Deferribacter	1.5081260209842093			-
P1	g__Defluviitoga	0.9881821541753412			-
P1	g__Dehalobacter	2.0518034305242394			-
P1	g__Dehalobacterium	1.6012904906043957			-
P1	g__Dehalococcoides	1.7612343057577355			-
P1	g__Dehalogenimonas	0.9102643490282595			-
P1	g__Deinococcus	2.4653724893513504			-
P1	g__Delftia	2.391841767025869			-
P1	g__Denitratisoma	1.6215829272436553			-
P1	g__Denitrificimonas	1.1154767426193724			-
P1	g__Denitrobacterium	2.1230547058877605			-
P1	g__Denitrovibrio	0.7021173710542092			-
P1	g__Dermabacter	1.767000424327912			-
P1	g__Dermacoccus	1.064495338157092			-
P1	g__Dermatophilus	1.1114996567200328			-
P1	g__Desulfarculus	1.1516109063553566			-
P1	g__Desulfatibacillum	1.6099230430999698			-
P1	g__Desulfitobacterium	2.097964375302802			-
P1	g__Desulfobacter	1.3503297238457694			-
P1	g__Desulfobacula	0.19796456743762633			-
P1	g__Desulfobulbus	1.8329011442796062			-
P1	g__Desulfococcus	1.177560869824135			-
P1	g__Desulfocurvibacter	0.7392221800023094			-
P1	g__Desulfofarcimen	1.0616912755111845			-
P1	g__Desulfohalobium	1.299400707840286			-
P1	g__Desulfolithobacter	1.3552590273624585			-
P1	g__Desulfoluna	1.9825899478552025			0.00739713
P1	g__Desulfolutivibrio	0.5135226591395992			-
P1	g__Desulfomarina	0.4113782199587148			-
P1	g__Desulfomicrobium	1.9695202166046724			-
P1	g__Desulfomonile	1.8941810843318299			0.0495102
P1	g__Desulfonema	2.0900575402201853			-
P1	g__Desulforamulus	1.7392996901727016			-
P1	g__Desulforapulum	0.946835			-
P1	g__Desulfosarcina	2.027208356169476			-
P1	g__Desulfoscipio	1.5393365360111395			-
P1	g__Desulfosediminicola	1.2695346802995684			-
P1	g__Desulfosporosinus	2.3249822378354015			0.024974679293054212
P1	g__Desulfosudis	1.426596789160497			-
P1	g__Desulfotalea	0.271033			-
P1	g__Desulfotomaculum	0.5974424959764006			-
P1	g__Desulfovibrio	2.387711710016103			-
P1	g__Desulfurispirillum	1.0563328094019666			-
P1	g__Desulfurivibrio	0.6436642244026631			-
P1	g__Desulfurobacterium	0.4352289726199554			-
P1	g__Desulfuromonas	1.6916814960212379			-
P1	g__Devosia	2.2792936793047707			-
P1	g__Devriesea	1.3369687232120533			-
P1	g__Dialister	3.0600227314011694			-
P1	g__Diaminobutyricimonas	0.4513529286663809			-
P1	g__Diaphorobacter	2.1382341730288954			-
P1	g__Dickeya	2.629186187069555			-
P1	g__Dictyoglomus	0.2990310707531832			-
P1	g__Dietzia	1.3529625037797568			-
P1	g__Dinoroseobacter	1.1762234480270815			-
P1	g__Dissulfurispira	1.254881116552483			-
P1	g__Dokdonella	0.3653689474393628			-
P1	g__Dokdonia	0.6889935752413442			-
P1	g__Dolichospermum	1.6889165173243919			-
P1	g__Dolosigranulum	0.674419			-
P1	g__Dongshaea	2.1316629330234544			-
P1	g__Dorea	2.5048212017679425			-
P1	g__Draconibacterium	2.2162474691389225			-
P1	g__Duffyella	1.5761037067006176			-
P1	g__Duganella	1.1039031524435214			-
P1	g__Duncaniella	3.226599725206066	ASP	2.5874929022399122	0.016309171877755033
P1	g__Duodenibacillus	2.008259602408042			-
P1	g__Dyadobacter	2.3267837853070104			-
P1	g__Dyella	2.030631730691353			-
P1	g__Dysgonomonas	2.0857022915145484			-
P1	g__Dysosmobacter	2.984795393368704			-
P1	g__Echinicola	2.3938173718316698			-
P1	g__Ectothiorhodospira	1.752797656008263			-
P1	g__Edaphobacter	1.3593298108352314			-
P1	g__Edwardsiella	2.3719183881607897			-
P1	g__Effusibacillus	0.7439873152950697			-
P1	g__Eggerthella	2.591245502735561			-
P1	g__Egibacter	1.0974138137547262			-
P1	g__Egicoccus	0.8587694098271447			-
P1	g__Ehrlichia	1.5206124513150194			-
P1	g__Eikenella	1.1333761685392156			-
P1	g__Elioraea	0.8867022730889577			-
P1	g__Elizabethkingia	1.970480631379283			-
P1	g__Elusimicrobium	1.1721701383862104			-
P1	g__Emergencia	2.5088715780036512			-
P1	g__Empedobacter	1.6372616237445536			-
P1	g__Emticicia	1.652072475118849			-
P1	g__Endomicrobium	0.7059074843870176			-
P1	g__Endozoicomonas	1.7615834704658002			-
P1	g__Ensifer	2.0806690712690874			-
P1	g__Enterobacter	3.179321942181505			-
P1	g__Enterocloster	3.3663205055271903			-
P1	g__Enterococcus	2.4532144516161054			-
P1	g__Entomobacter	1.6790607659044583			-
P1	g__Entomomonas	1.3019824323776925			-
P1	g__Entomospira	1.6258578148535188			-
P1	g__Epilithonimonas	0.8625118572184844			-
P1	g__Ereboglobus	1.5106387870179927			-
P1	g__Erwinia	2.6497262635368632			-
P1	g__Erysipelothrix	1.8345213377070655			-
P1	g__Erythrobacter	1.8730712939123355			-
P1	g__Escherichia	2.2636911101877706			-
P1	g__Ethanoligenens	2.2916813149362047			-
P1	g__Eubacterium	2.815827773771593			-
P1	g__Euhalothece	1.0470761697638447			-
P1	g__Euzebya	1.4080291473572226			-
P1	g__Euzebyella	0.8218793391153298			-
P1	g__Evansella	1.281740712887844			-
P1	g__Ewingella	1.5210820945440964			-
P1	g__Exiguobacterium	2.0897412184054502			-
P1	g__Ezakiella	0.7130493370500223			-
P1	g__Faecalibacillus	0.3447753786898788			-
P1	g__Faecalibacter	0.41849796108166265			-
P1	g__Faecalibacterium	4.335970278013792			-
P1	g__Faecalibaculum	2.3077388755176855			-
P1	g__Faecalitalea	0.7677505800313044			-
P1	g__Falsihalocynthiibacter	0.7116226588435033			-
P1	g__Falsirhodobacter	1.56156			-
P1	g__Fannyhessea	0.678743			-
P1	g__Fastidiosipila	0.5545274418755627			-
P1	g__Fenollaria	0.9281027870912291			-
P1	g__Ferribacterium	1.644802259868895			-
P1	g__Ferrimonas	2.014968639953002			-
P1	g__Ferriphaselus	1.078542210737728			0.022229618153942678
P1	g__Ferrovibrio	1.45896			-
P1	g__Ferrovum	1.0766753177120014			-
P1	g__Ferruginibacter	1.5222023771123727			-
P1	g__Fervidibacillus	1.2001310001776135			-
P1	g__Fervidobacterium	0.8009251437173691			-
P1	g__Fibrella	2.4880884266114145			-
P1	g__Fibrobacter	3.9804780299235456			-
P1	g__Fictibacillus	1.6458852440191811			-
P1	g__Filifactor	0.5437503508593705			-
P1	g__Filimonas	1.2083938269824592			-
P1	g__Filomicrobium	0.23427243779886012			-
P1	g__Fimbriimonas	0.9362283687800254			-
P1	g__Finegoldia	0.6600546405908324			-
P1	g__Fischerella	1.496918896935631			-
P1	g__Flagellatimonas	0.5704019578320897			-
P1	g__Flagellimonas	1.7736955378625587			-
P1	g__Flammeovirga	1.8574296082131188			-
P1	g__Flaviflexus	1.5107979319792244			-
P1	g__Flavihumibacter	1.6576588211454322			-
P1	g__Flavisolibacter	1.899505844353012			-
P1	g__Flavivirga	1.2061076283173031			-
P1	g__Flavobacterium	3.4260768992480277	ASP	2.8435399981035996	0.010405619868873598
P1	g__Flavonifractor	3.1776528774940775			-
P1	g__Flexistipes	1.2998943656858324			-
P1	g__Flintibacter	2.9773701810215885			-
P1	g__Floricoccus	0.45305228473328185			-
P1	g__Fluoribacter	0.40173471685561535			-
P1	g__Fluviibacter	0.4778119622976446			-
P1	g__Fluviicola	1.176049431767377			-
P1	g__Fluviispira	0.9116299167137505			-
P1	g__Fontisphaera	0.4597411224973619			-
P1	g__Formicincola	0.6499303358697492			-
P1	g__Formosa	1.9230570072147715			-
P1	g__Francisella	1.8167976363361464			-
P1	g__Frankia	1.8565167975154562			-
P1	g__Frateuria	0.9238660199629256			-
P1	g__Fretibacterium	2.100337452246116			-
P1	g__Friedmanniella	1.8259804579080352			-
P1	g__Frigidibacter	1.1664406305148414			-
P1	g__Frigoribacterium	0.7481683512778111			-
P1	g__Frigoriglobus	1.4494943514352787			-
P1	g__Frondihabitans	1.5340014073191865			-
P1	g__Fructilactobacillus	1.6059983185147073			0.022229618153942678
P1	g__Fructobacillus	0.4083862597563516			-
P1	g__Fuerstiella	0.4237648551836209			-
P1	g__Fulvivirga	2.4465432841547843			0.016309171877755033
P1	g__Furfurilactobacillus	0.4473664113296159			-
P1	g__Fuscovulum	1.5206291828192224			-
P1	g__Fusobacterium	2.176109782877974			-
P1	g__Gallaecimonas	1.476130966109302			-
P1	g__Gallibacterium	2.04948			-
P1	g__Gallionella	0.537577			-
P1	g__Gardnerella	1.6552670420883044			-
P1	g__Geitlerinema	0.685235			-
P1	g__Gelria	1.8382553615757362			-
P1	g__Gemella	1.8898894428315056			-
P1	g__Geminocystis	1.7320853411092603			-
P1	g__Gemmata	1.4253649269795177			-
P1	g__Gemmatimonas	1.475059610620003			0.0326303
P1	g__Gemmatirosa	1.7295817357030516			-
P1	g__Gemmobacter	1.4103286321356745			0.0495102
P1	g__Geoalkalibacter	1.6363737608623303			-
P1	g__Geobacillus	2.1877094961755783			-
P1	g__Geobacter	1.9920139365055383			-
P1	g__Geodermatophilus	1.4536726864103107			-
P1	g__Geomonas	2.3206620362034935			-
P1	g__Georgenia	1.6263578271873742			-
P1	g__Georhizobium	0.9554175286967415			-
P1	g__Geosporobacter	0.9707786940144465			-
P1	g__Geotalea	1.4688500548652452			-
P1	g__Geovibrio	0.6710155304644709			-
P1	g__Gephyromycinifex	1.414598613002335			-
P1	g__Gibbsiella	0.642312			-
P1	g__Gilliamella	1.5649532116647604			-
P1	g__Gillisia	0.8255224977154796			-
P1	g__Gilvibacter	1.4998737746742001			-
P1	g__Gilvimarinus	1.198863730035774			-
P1	g__Gimesia	1.824992976519857			-
P1	g__Glaciecola	0.4897725326247817			-
P1	g__Glaciihabitans	1.2866010661802527			-
P1	g__Glaciimonas	0.6286103822139443			-
P1	g__Glaesserella	1.181912569926831			-
P1	g__Gloeobacter	1.8206313227446482			-
P1	g__Gloeocapsa	0.5238750316939312			-
P1	g__Gloeomargarita	1.2609042430621455			-
P1	g__Gloeothece	1.7711786738644497			-
P1	g__Gluconacetobacter	0.5353024334628412			-
P1	g__Gluconobacter	1.5666395825177792			-
P1	g__Glutamicibacter	1.8780253061792287			-
P1	g__Glycocaulis	1.6430294387726765			-
P1	g__Gordonia	2.5283529100656996			-
P1	g__Gordonibacter	2.448739361910709			-
P1	g__Gottfriedia	1.293986032148156			-
P1	g__Gottschalkia	1.4751969557288236			-
P1	g__Gracilibacillus	1.4378893448734873			-
P1	g__Gracilinema	1.1038868580429513			-
P1	g__Granulibacter	1.8315097835628062			-
P1	g__Granulicatella	1.8567489303678268			-
P1	g__Granulicella	1.901855338138929			-
P1	g__Granulosicoccus	1.3974421036814724			-
P1	g__Grimontia	1.3051578616751398			-
P1	g__Gryllotalpicola	1.422199193351412			-
P1	g__Gudongella	1.2427359593050769			-
P1	g__Gulosibacter	1.3623701358766287			-
P1	g__Guyparkeria	0.3276826447661139			-
P1	g__Gymnodinialimonas	0.43918255994151373			-
P1	g__Gynuella	1.894876557464137			-
P1	g__Haematobacter	1.006691845805351			-
P1	g__Haematospirillum	0.37523104294466997			-
P1	g__Haemophilus	2.134416708816746			-
P1	g__Hafnia	2.13105			-
P1	g__Hahella	0.8935419957374761			-
P1	g__Halalkalibacter	0.9054372507554808			-
P1	g__Halalkalibacterium_exJoshietal_2022_	0.3158075892399622			-
P1	g__Halanaerobium	1.0733571188217597			-
P1	g__Halarcobacter	0.44253620194910154			-
P1	g__Haliangium	0.9503098359310885			-
P1	g__Halioglobus	1.3355982110857543			-
P1	g__Haliscomenobacter	1.7711051271255467			-
P1	g__Halobacillus	1.981786780723902			-
P1	g__Halobacteriovorax	0.4519590558222174			-
P1	g__Halomicronema	0.28560100676533784			-
P1	g__Halomonas	2.866722059192075			-
P1	g__Halopseudomonas	2.1652497157755763			-
P1	g__Halorhodospira	2.0955671282210893			-
P1	g__Halotalea	1.4867868026920836			-
P1	g__Halothece	0.6054425171619182			-
P1	g__Halothermothrix	0.6903206856598576			-
P1	g__Halothiobacillus	0.7802005957228163			-
P1	g__Halotia	1.155373272148996			-
P1	g__Hankyongella	1.0649726571124742			-
P1	g__Haploplasma	0.6237989133719503			-
P1	g__Hartmannibacter	1.1663414329839275			-
P1	g__Hathewaya	1.156220014367268			-
P1	g__Helcococcus	1.6223362093918365			0.022229618153942678
P1	g__Helicobacter	2.1406903043335626			0.037373
P1	g__Heliomicrobium	1.6910367824801262			-
P1	g__Heliorestis	0.9440208414594077			-
P1	g__Herbaspirillum	2.1647721303427074			-
P1	g__Herbiconiux	1.4612100224485163			-
P1	g__Herbinix	1.611982069355322			0.0326303
P1	g__Herminiimonas	0.11333615556270946			-
P1	g__Heyndrickxia	1.2003215718103761			-
P1	g__Hippea	1.0362960892523583			-
P1	g__Hirschia	0.9904603278084836			-
P1	g__Histophilus	0.43680771174959654			-
P1	g__Hoeflea	1.085083301697699			-
P1	g__Homoserinibacter	0.45261452690351545			-
P1	g__Horticoccus	1.0506257997028332			-
P1	g__Hoylesella	3.1453577448728334			-
P1	g__Hoyosella	0.7570600068343989			-
P1	g__Humibacter	1.4208283518707285			-
P1	g__Humisphaera	1.44313			-
P1	g__Hungatella	2.685669041541018			-
P1	g__Hydrogenibacillus	0.5116962974942626			-
P1	g__Hydrogenimonas	0.5266734534639154			-
P1	g__Hydrogenobaculum	0.19156395560301173			-
P1	g__Hydrogenophaga	2.1202743518808793			-
P1	g__Hydrogenophilus	2.746857083965094			-
P1	g__Hydrogenovibrio	1.9308148656012907			-
P1	g__Hylemonella	0.9663027786047855			-
P1	g__Hymenobacter	3.4463607188789154			-
P1	g__Hypericibacter	2.018891472077434			-
P1	g__Hyphobacterium	0.024918525766413985			-
P1	g__Hyphococcus	1.253068628014646			-
P1	g__Hyphomicrobium	1.4171654994345364			-
P1	g__Hyphomonas	1.893126128358567			-
P1	g__Iamia	1.1362464104922618			-
P1	g__Ichthyobacterium	1.351310473254759			-
P1	g__Ideonella	1.1406268701016533			-
P1	g__Idiomarina	1.6524163055842478			-
P1	g__Ignatzschineria	1.0705780661525488			-
P1	g__Ignavibacterium	0.7741467327510717			-
P1	g__Ilyobacter	0.8520889066831482			-
P1	g__Immundisolibacter	0.9589897164022282			-
P1	g__Imtechella	0.7875602171039953			-
P1	g__Indioceanicola	1.0722937384840536			-
P1	g__Inhella	1.6155878359911295			-
P1	g__Intestinibaculum	1.3227931506713444			0.0326303
P1	g__Intestinimonas	2.614925044012838			-
P1	g__Intrasporangium	1.2074356032933609			-
P1	g__Iocasia	1.1107945876248482			-
P1	g__Iodobacter	0.9171800519517095			-
P1	g__Isoalcanivorax	1.657300282452787			-
P1	g__Isoptericola	0.8881441945611989			-
P1	g__Isosphaera	0.43739326820121704			-
P1	g__Janibacter	1.9953569204328012			-
P1	g__Jannaschia	1.7044172957476944			-
P1	g__Janthinobacterium	1.8016599930543613			-
P1	g__Jatrophihabitans	1.384034874430815			-
P1	g__Jejubacter	0.16659867519898097			-
P1	g__Jeongeupia	1.1341964875205546			-
P1	g__Jeotgalibaca	1.709396916597067			-
P1	g__Jeotgalibacillus	0.5274494920522294			-
P1	g__Jeotgalicoccus	1.6408564520184272			-
P1	g__Jiangella	1.3437250090296893			-
P1	g__Jiella	1.0971113074575323			-
P1	g__Jinshanibacter	0.6337955217565845			-
P1	g__Jonesia	0.5814458806221579			-
P1	g__Jonquetella	0.38210727554819696			-
P1	g__Kaistella	2.062520840758623			-
P1	g__Kaistia	0.9598172086443268			-
P1	g__Kalamiella	1.4104241980063694			-
P1	g__Kangiella	1.4834598748074883			-
P1	g__Kaustia	2.047481123452078			-
P1	g__Keratinibaculum	0.3755881126210488			-
P1	g__Kerstersia	1.1137518739321133			-
P1	g__Ketobacter	0.8724746237413274			-
P1	g__Ketogulonicigenium	1.6951643330195336			-
P1	g__Kibdelosporangium	1.6586053142676211			-
P1	g__Kineobactrum	0.3621685701054281			-
P1	g__Kineococcus	1.7165269947879418			-
P1	g__Kingella	1.320275802757597			-
P1	g__Kinneretia	1.0642902734534159			-
P1	g__Kiritimatiella	1.0294659081403033			-
P1	g__Kitasatospora	2.2570850086826377			-
P1	g__Klebsiella	2.83331			-
P1	g__Kluyvera	1.8529251479951783			-
P1	g__Kocuria	2.3260691097767814			-
P1	g__Koinonema	1.7782508242414115			-
P1	g__Koleobacter	0.5949674575973398			-
P1	g__Komagataeibacter	2.29972			-
P1	g__Kordia	1.5614929445007402			-
P1	g__Kordiimonas	1.2834969137782037			-
P1	g__Kosakonia	2.3438748059791847			-
P1	g__Kovacikia	1.416929059375583			-
P1	g__Kozakia	1.21177			-
P1	g__Kribbella	1.834981462682801			-
P1	g__Kroppenstedtia	1.122072872132553			-
P1	g__Ktedonosporobacter	0.7539661289541552			-
P1	g__Kurthia	0.7518491714869463			-
P1	g__Kushneria	1.1549999252148326			-
P1	g__Kutzneria	1.8524860651607635			-
P1	g__Kyrpidia	1.1963523355074668			-
P1	g__Kytococcus	0.35326998076975485			-
P1	g__Labilibaculum	1.7848462758134673			-
P1	g__Labilithrix	1.0758395494508004			-
P1	g__Labrenzia	1.6940189303200568			-
P1	g__Labrys	1.8283664337596959			-
P1	g__Laceyella	2.00818			-
P1	g__Lachnoanaerobaculum	1.6780438462181395			-
P1	g__Lachnoclostridium	3.1275724436302776			-
P1	g__Lachnospira	1.842648708867724			-
P1	g__Lacibacter	1.0462744102621546			-
P1	g__Lacinutrix	2.7451374977649015	CNT	2.468718698333309	0.016122415343300393
P1	g__Lacipirellula	1.4924078226727044			0.013195103132507576
P1	g__Lacrimispora	2.518084949451147			-
P1	g__Lacticaseibacillus	2.0363977250568435			-
P1	g__Lactiplantibacillus	1.4453628570460157			-
P1	g__Lactobacillus	2.66087			-
P1	g__Lactococcus	1.94087			-
P1	g__Lacunisphaera	0.4378019452014808			-
P1	g__Lancefieldella	1.704111182028186			-
P1	g__Laribacter	1.2701371003878001			-
P1	g__Larkinella	1.6611250766251155			-
P1	g__Latilactobacillus	1.7277391902717663			-
P1	g__Lautropia	1.6505280864289438			-
P1	g__Lawsonella	0.622109			-
P1	g__Leadbettera	1.3313667178256239			-
P1	g__Leadbetterella	2.422968708019654	ASP	2.141995669852701	0.0055875
P1	g__Leclercia	2.493971435329891			-
P1	g__Lederbergia	1.0799450893455385			-
P1	g__Leeuwenhoekiella	0.9654408270336067			-
P1	g__Legionella	1.9525653628239683			-
P1	g__Leifsonia	1.8905390144487557			-
P1	g__Leisingera	2.0424909030247287			-
P1	g__Lelliottia	2.2648892099773805			-
P1	g__Leminorella	1.4315134042441364			-
P1	g__Lentibacillus	1.543618405801716			-
P1	g__Lentilactobacillus	1.9764456534991917			-
P1	g__Lentilitoribacter	0.21496728260347342			-
P1	g__Lentzea	1.3988870542547154			-
P1	g__Leptodesmis	1.4193784355183365			-
P1	g__Leptogranulimonas	1.7884334841123763			-
P1	g__Leptolyngbya	1.7017486457558813			-
P1	g__Leptospira	2.45958			-
P1	g__Leptospirillum	0.7312667362696803			-
P1	g__Leptothermofonsia	0.8966850290933482			-
P1	g__Leptothrix	1.357464439092188			-
P1	g__Leptotrichia	1.8062058374151493			-
P1	g__Leucobacter	2.4349936593664627			-
P1	g__Leuconostoc	1.6214854981698248			-
P1	g__Levilactobacillus	1.4749503522731027			0.022229618153942678
P1	g__Liberibacter	1.8122316946230046			0.0224867
P1	g__Lichenicola	1.3190055108386434			-
P1	g__Lichenihabitans	0.9673350172445812			-
P1	g__Ligilactobacillus	2.103816314707066			-
P1	g__Lignipirellula	0.2893887167854569			-
P1	g__Limihaloglobus	0.4077740956898896			-
P1	g__Limnobacter	1.0601547948535834			-
P1	g__Limnobaculum	0.8676009227420564			-
P1	g__Limnochorda	1.503229019368097			-
P1	g__Limnoglobus	1.9441008241965747			-
P1	g__Limnohabitans	1.1731820626274188			-
P1	g__Limnospira	1.0754164652859526			-
P1	g__Limosilactobacillus	2.1837489216292636			-
P1	g__Liquorilactobacillus	1.348115351622242			-
P1	g__Listeria	2.017072073117408			-
P1	g__Litorivicinus	0.22930841188633955			-
P1	g__Loigolactobacillus	0.5154892865114017			-
P1	g__Loktanella	1.5926085467991014			-
P1	g__Longicatena	1.3186276485291004			-
P1	g__Lonsdalea	1.7986377473416562			-
P1	g__Luteibacter	2.372519952214551			-
P1	g__Luteimicrobium	1.777179925482767			-
P1	g__Luteimonas	2.25105			-
P1	g__Luteipulveratus	1.3497280072872917			-
P1	g__Luteitalea	1.7438005652813549			-
P1	g__Luteithermobacter	1.2012568730853757			-
P1	g__Luteolibacter	1.7665144192749374			-
P1	g__Lutibacter	1.2181190664709518			-
P1	g__Lysinibacillus	2.341950309023323			-
P1	g__Lysobacter	2.4626856418313143			-
P1	g__Macrococcus	1.8095011798453398			-
P1	g__Mageeibacillus	0.6214826706447694			-
P1	g__Magnetospira	1.472519058786971			-
P1	g__Magnetospirillum	2.87217			-
P1	g__Mahella	1.2631262017156006			-
P1	g__Maioricimonas	1.3887338154999518			-
P1	g__Malaciobacter	1.106708520310986			-
P1	g__Maliibacterium	2.330539597147704			-
P1	g__Mameliella	1.0304556210419222			-
P1	g__Mammaliicoccus	1.26877			-
P1	g__Mangrovibacillus	1.1065054853475285			-
P1	g__Mangrovivirga	1.6028470137217599			-
P1	g__Mannheimia	2.0030853409987888			-
P1	g__Maribacter	1.7367031959377983			-
P1	g__Maribellus	1.3242255882545633			-
P1	g__Maribius	1.4613582562162974			-
P1	g__Maricaulis	1.3902318756019703			-
P1	g__Marichromatium	1.4598261557346068			-
P1	g__Maridesulfovibrio	0.5446424597169846			-
P1	g__Marinagarivorans	1.2384754418959025			-
P1	g__Mariniblastus	0.7724408052520436			-
P1	g__Marinicauda	0.8528189544148496			-
P1	g__Mariniflexile	1.203459375992237			-
P1	g__Marinilactibacillus	1.3577723664093844			0.022229618153942678
P1	g__Marinilongibacter	1.010224676162629			-
P1	g__Marinimicrobium	1.4574908986310342			-
P1	g__Mariniplasma	1.0643324033949486			-
P1	g__Marinitoga	2.0922209435512293			-
P1	g__Marinobacter	2.546835451856415			-
P1	g__Marinobacterium	1.7751315936772658			-
P1	g__Marinomonas	1.7862759857129256			-
P1	g__Mariprofundus	0.7988341716205221			-
P1	g__Marisediminicola	0.5892895481347746			-
P1	g__Maritalea	1.0977749032046662			-
P1	g__Marivirga	0.8459233779974191			-
P1	g__Marixanthomonas	1.297306491346505			-
P1	g__Marmoricola	0.3551781390896461			-
P1	g__Martelella	2.072809334499035			-
P1	g__Marvinbryantia	2.9535498108612774			-
P1	g__Massilia	2.718504576930109			-
P1	g__Massilistercora	2.530571142621636			-
P1	g__Mediterraneibacter	2.564465553483397			-
P1	g__Megalodesulfovibrio	1.9345158586688158			0.0495102
P1	g__Megamonas	1.6131390184162917			-
P1	g__Megasphaera	2.7029306269005207			-
P1	g__Meiothermus	1.1920721483319696			-
P1	g__Melaminivora	1.9641297432808154			-
P1	g__Melioribacter	0.5255048065467788			-
P1	g__Melittangium	0.8300084374030027			-
P1	g__Mesobacillus	2.403810330896916			-
P1	g__Mesoflavibacter	1.2137409902951661			-
P1	g__Mesomycoplasma	1.6882142555929687			-
P1	g__Mesoplasma	1.2215081161073884			-
P1	g__Mesorhizobium	2.799385043711511			-
P1	g__Mesotoga	1.2289887917584796			0.0495102
P1	g__Metabacillus	2.3234423290820523			0.016122415343300393
P1	g__Metamycoplasma	1.4312199074168843			-
P1	g__Methylacidimicrobium	0.6611977494175362			-
P1	g__Methylacidiphilum	0.1493966450913587			-
P1	g__Methylibium	1.2448369432273299			-
P1	g__Methylobacillus	1.2945836306031193			-
P1	g__Methylobacter	0.8697864851397922			-
P1	g__Methylobacterium	2.532450278166636			-
P1	g__Methylocaldum	1.063262615529485			-
P1	g__Methylocapsa	1.0406386319579144			-
P1	g__Methyloceanibacter	1.5774198960580312			-
P1	g__Methylocella	1.7197332503379739			-
P1	g__Methylococcus	1.7927798711439114			-
P1	g__Methylocystis	1.8382659749731523			-
P1	g__Methylogaea	0.8702097254113376			-
P1	g__Methyloligella	1.313643071075949			-
P1	g__Methylomagnum	0.9733236552032983			-
P1	g__Methylomicrobium	1.770990220276966			-
P1	g__Methylomonas	2.5657771925472983	ASP	2.1192843368130543	0.00639227
P1	g__Methylomusa	1.9558752694757309			-
P1	g__Methylophaga	0.8134918443128484			-
P1	g__Methylophilus	0.5572258701840836			-
P1	g__Methyloradius	0.9618502216737211			-
P1	g__Methylorubrum	1.749600979479594			-
P1	g__Methylosinus	1.5287202373672049			-
P1	g__Methylotenera	0.10501503976482031			-
P1	g__Methylotuvimicrobium	1.708678878983904			-
P1	g__Methyloversatilis	1.0860010603010088			-
P1	g__Methylovirgula	1.4671080338662101			-
P1	g__Methylovorus	2.0522037455900772			-
P1	g__Micavibrio	1.3860145397134664			-
P1	g__Microbacter	0.8259894608254773			-
P1	g__Microbacterium	3.0148383718101956			-
P1	g__Microbulbifer	2.2787236840763563			0.037373
P1	g__Microcella	1.533556652079341			-
P1	g__Micrococcus	1.7101392571741174			-
P1	g__Microcystis	1.9651479173854534			-
P1	g__Microlunatus	1.956603620771058			-
P1	g__Micromonospora	2.8370214346666454			-
P1	g__Micropruina	1.4872470830646247			-
P1	g__Microterricola	1.3506767093842345			-
P1	g__Microvenator	1.1117479504191339			-
P1	g__Microvirga	2.2929665504768226			-
P1	g__Microvirgula	0.8262933237853098			-
P1	g__Miltoncostaea	1.179758332542457			-
P1	g__Miniimonas	0.6970367224452623			-
P1	g__Minwuia	1.2304581885133368			-
P1	g__Mitsuaria	1.0637033008136112			-
P1	g__Mixta	2.295985447653635			-
P1	g__Mobiluncus	0.8851635559257367			-
P1	g__Modestobacter	1.3240198984225553			-
P1	g__Moellerella	0.21802512804936258			-
P1	g__Mogibacterium	2.733073931429924			-
P1	g__Mongoliitalea	1.1535423041054327			-
P1	g__Monoglobus	2.0378085527162773			-
P1	g__Moorella	1.9520561735221926			-
P1	g__Moorena	1.7508034703185453			0.046319840644606536
P1	g__Moraxella	2.1668676403214175			-
P1	g__Morganella	2.6041745409215653			-
P1	g__Moritella	1.2111940981663254			-
P1	g__Mucilaginibacter	2.8215007029104675			-
P1	g__Mucisphaera	1.1394585970816815			-
P1	g__Mucispirillum	0.9853483802069557			-
P1	g__Mumia	0.5784539204197947			-
P1	g__Murdochiella	1.8371559499926704			-
P1	g__Muribaculum	3.134104347869988			-
P1	g__Muricauda	2.2638349031296103			-
P1	g__Muriicola	0.8133100374124845			-
P1	g__Musicola	0.9338978957833741			-
P1	g__Mycetocola	1.726613951470805			-
P1	g__Mycetohabitans	1.6021987367679662			-
P1	g__Mycoavidus	0.28565392657122224			-
P1	g__Mycobacterium	2.82603			-
P1	g__Mycobacteroides	1.8349506622802516			-
P1	g__Mycolicibacillus	1.4447167912504637			-
P1	g__Mycolicibacter	2.11031			-
P1	g__Mycolicibacterium	2.8063622631208176			-
P1	g__Mycoplasma	1.634166166581897			0.034086934259798564
P1	g__Mycoplasmoides	0.3384381141450738			-
P1	g__Mycoplasmopsis	1.79196			-
P1	g__Myroides	2.293033794608682			-
P1	g__Myxococcus	2.179136585601904			-
P1	g__Nakamurella	2.025701403211873			-
P1	g__Nanchangia	0.35326998076975485			-
P1	g__Nannocystis	1.4930878123131857			-
P1	g__Natranaerobius	1.2706269352569994			-
P1	g__Natranaerofaba	1.2462458908466891			-
P1	g__Natronosporangium	1.3628201104128153			-
P1	g__Nautilia	1.6191426600366203			-
P1	g__Ndongobacter	0.8924846059921806			-
P1	g__Neisseria	2.3822799410347795			-
P1	g__Neobacillus	1.7144325522645056			-
P1	g__Neochlamydia	0.9813280573847658			-
P1	g__Neokomagataea	0.1338074705737607			-
P1	g__Neomicrococcus	0.7271501700748481			-
P1	g__Neorhizobium	1.4206699315621918			-
P1	g__Neotabrizicola	1.2949553497835768			-
P1	g__Neptunomonas	1.4445490928516231			-
P1	g__Nesterenkonia	1.4537043505165756			-
P1	g__Niabella	1.059616241610525			0.022229618153942678
P1	g__Niallia	1.8936799483618083			-
P1	g__Niastella	1.8589920055492521			-
P1	g__Nibribacter	1.6321954805711612			-
P1	g__Nibricoccus	1.3153406404908707			-
P1	g__Nicoliella	1.087754614325051			-
P1	g__Nisaea	1.1768006650503209			-
P1	g__Nissabacter	1.734525757903656			-
P1	g__Nitratifractor	1.4403204538600871			0.022229618153942678
P1	g__Nitratireductor	1.6801408791138108			-
P1	g__Nitratiruptor	1.3586467105598454			-
P1	g__Nitrincola	1.192310433037981			-
P1	g__Nitrobacter	1.052203238970967			-
P1	g__Nitrogeniibacter	1.2711638360544806			-
P1	g__Nitrosococcus	0.6985646204937727			-
P1	g__Nitrosomonas	1.5183440923210767			-
P1	g__Nitrosophilus	0.9982169423613861			-
P1	g__Nitrosospira	1.1639996940963202			-
P1	g__Nitrospina	0.9945999078306264			-
P1	g__Nitrospira	1.0921755187743747			-
P1	g__Nitrospirillum	1.7750099660802185			-
P1	g__Niveibacterium	0.5732768778884016			-
P1	g__Niveispirillum	1.7384910762420553			-
P1	g__Nocardia	2.6999947144713268			-
P1	g__Nocardioides	2.7561895001507817			-
P1	g__Nocardiopsis	2.1184667262758303			-
P1	g__Nodularia	1.106444215850327			-
P1	g__Nonlabens	1.9309012761284219			-
P1	g__Nonomuraea	1.8965689761308462			-
P1	g__Nordella	1.8630242565451536			-
P1	g__Nostoc	3.496851181287774			-
P1	g__Novacetimonas	1.2373622781133709			-
P1	g__Novibacillus	1.09615			-
P1	g__Noviherbaspirillum	1.1203440798592612			-
P1	g__Novisyntrophococcus	1.8525514940906511			-
P1	g__Novosphingobium	2.4732605742169738			-
P1	g__Obesumbacterium	1.2906789537113024			0.0495102
P1	g__Occallatibacter	0.732814			-
P1	g__Oceanicoccus	1.5273928685696698			0.022229618153942678
P1	g__Oceanicola	1.1851699147454329			-
P1	g__Oceanidesulfovibrio	1.5986828274812512			-
P1	g__Oceanihabitans	1.6705259554900993			-
P1	g__Oceanimonas	1.3202170534256834			-
P1	g__Oceanirhabdus	1.7728697954716437			-
P1	g__Oceanisphaera	2.0374620348646277			-
P1	g__Oceanispirochaeta	1.6792441086776357			-
P1	g__Oceanithermus	0.7037495032556713			-
P1	g__Oceanobacillus	1.6280999758430503			-
P1	g__Oceanotoga	1.2214828311526569			-
P1	g__Octadecabacter	1.1512022930693628			0.0495102
P1	g__Odoribacter	2.0015976793401946			-
P1	g__Oecophyllibacter	1.1985052850543971			-
P1	g__Oerskovia	1.2606553049018066			-
P1	g__Oleidesulfovibrio	1.4078103793350671			-
P1	g__Oleiphilus	1.6739234425000786			-
P1	g__Oligella	0.6097124520933451			-
P1	g__Olivibacter	1.6509315476937654			-
P1	g__Olleya	1.03388			-
P1	g__Olsenella	2.7750125141515576			-
P1	g__Opitutus	2.4019273905051817			0.037040730591937875
P1	g__Oricola	0.9721539129699781			-
P1	g__Ornithinimicrobium	2.388756825764678			-
P1	g__Ornithobacterium	1.7792814374691044			0.0360487
P1	g__Orrella	1.6762316055432938			-
P1	g__Oryzomicrobium	0.6340633588141964			-
P1	g__Oscillatoria	1.010928504696637			-
P1	g__Oscillibacter	2.9978358480747227			-
P1	g__Otariodibacter	1.1217936562587463			-
P1	g__Ottowia	1.7291772104070056			-
P1	g__Owenweeksia	1.0915579978980865			-
P1	g__Oxalobacter	1.5772004686890744			-
P1	g__Oxynema	0.6000610664171643			-
P1	g__Pacificitalea	0.8843264323293739			-
P1	g__Paenalcaligenes	0.29411529711984546			-
P1	g__Paenalkalicoccus	0.8269606373613726			-
P1	g__Paenarthrobacter	1.3298779107851413			-
P1	g__Paenibacillus	3.623958359256821			-
P1	g__Paeniclostridium	1.5352181528078586			0.00739713
P1	g__Paeniglutamicibacter	1.1442118480099164			-
P1	g__Paenisporosarcina	1.1004577110434794			-
P1	g__Pajaroellobacter	0.4048955274273795			-
P1	g__Paludibacter	2.289512865578205			-
P1	g__Paludibacterium	1.691562398783493			-
P1	g__Paludibaculum	1.613154338639189			-
P1	g__Paludisphaera	0.8460482761728493			-
P1	g__Panacibacter	1.3216767643005225			-
P1	g__Pandoraea	2.361019894128221			-
P1	g__Pannonibacter	1.7679320847656057			-
P1	g__Pantoea	2.7464850855663236			-
P1	g__Parabacteroides	3.455621902555358			-
P1	g__Paraburkholderia	2.749414375534587			-
P1	g__Parachlamydia	0.6146592932503566			-
P1	g__Paraclostridium	1.2675153540508952			-
P1	g__Paracoccus	2.5795519612880393			-
P1	g__Paraconexibacter	0.36058732652565845			-
P1	g__Paracrocinitomix	1.35267			-
P1	g__Paradesulfovibrio_exWaiteetal_2020_	0.7580836911382113			-
P1	g__Paradevosia	0.40173471685561535			-
P1	g__Parafannyhessea	2.452408112620395			-
P1	g__Paraflavitalea	1.6641090847694262			-
P1	g__Parageobacillus	1.3428199063441542			-
P1	g__Paraglaciecola	1.9252994972180657			-
P1	g__Paralcaligenes	0.5666241283062352			-
P1	g__Paraliobacillus	0.2969805525088366			-
P1	g__Paralysiella	1.6237045714769436			-
P1	g__Paraneptunicella	1.0824391440472139			-
P1	g__Paraoerskovia	1.9037736350022627			-
P1	g__Paraphotobacterium	0.806065			-
P1	g__Paraprevotella	3.296464510382152			-
P1	g__Pararhizobium	1.8961260171564813			-
P1	g__Pararhodospirillum	1.3361600377758343			-
P1	g__Parasaccharibacter	1.560335934427561			0.0239683
P1	g__Parascardovia	1.2006933503942798			-
P1	g__Parasedimentitalea	1.3620142354148417			0.0495102
P1	g__Parashewanella	1.1364342532300622			-
P1	g__Parasphingopyxis	1.435005915681121			-
P1	g__Parasphingorhabdus	1.0794961150009246			-
P1	g__Parasynechococcus	1.1608637555878023			-
P1	g__Paraurantiacibacter	1.397676359488804			-
P1	g__Parazoarcus	1.028713436879153			-
P1	g__Paremcibacter	1.441192104654655			-
P1	g__Paroceanicella	1.3265357267817863			-
P1	g__Parolsenella	2.5746431575598017			-
P1	g__Parvibaculum	1.8000518717407004			0.022229618153942678
P1	g__Parvicella	1.9475974556830085			0.0495102
P1	g__Parvimonas	1.0331395665445096			0.022229618153942678
P1	g__Pasteurella	2.2541378062061512			-
P1	g__Paucibacter	2.1890449103147924			-
P1	g__Paucilactobacillus	0.7756345887732107			-
P1	g__Pauljensenia	0.6631815637129704			-
P1	g__Pectinatus	0.18718520598075844			-
P1	g__Pectobacterium	2.48075			-
P1	g__Pediococcus	1.416454007237037			-
P1	g__Pedobacter	2.7769149179857218			-
P1	g__Pedococcus	1.4206634528207869			-
P1	g__Pelagerythrobacter	1.0920973862124996			-
P1	g__Pelagibacterium	1.4329193278853922			0.0326303
P1	g__Pelagovum	1.3706584598965155			-
P1	g__Pelobacter	1.3072265765676496			-
P1	g__Pelodictyon	1.1961990652816448			-
P1	g__Pelolinea	0.9897084454084545			-
P1	g__Pelosinus	1.181195329937955			-
P1	g__Pengzhenrongella	1.3752960533679188			-
P1	g__Peptacetobacter	0.8809818497933367			-
P1	g__Peptoclostridium	1.0953473483076837			0.022229618153942678
P1	g__Peptoniphilus	1.7338842779737214			-
P1	g__Peptostreptococcus	0.892476			-
P1	g__Peribacillus	1.7675206455103956			-
P1	g__Permianibacter	0.43706267919735836			-
P1	g__Persephonella	0.23427243779886012			-
P1	g__Persicimonas	0.7536445225674967			-
P1	g__Persicobacter	1.2015121448006931			-
P1	g__Peterkaempfera	1.1771484863731376			-
P1	g__Peteryoungia	1.4376013335316598			-
P1	g__Petrimonas	2.3754784453586755			-
P1	g__Petrocella	1.57541			-
P1	g__Petroclostridium	1.7608722796833793			-
P1	g__Phaeobacter	1.6975131009402866			-
P1	g__Phascolarctobacterium	3.602690910398971			-
P1	g__Phenylobacterium	1.906276387519236			-
P1	g__Phnomibacter	1.1312749992188367			-
P1	g__Phocaeicola	3.5215759610159703			-
P1	g__Phoenicibacter	0.40661448147370194			-
P1	g__Photobacterium	2.2803821861337625			-
P1	g__Photorhabdus	1.5813830020542483			-
P1	g__Phototrophicus	1.380142862521579			-
P1	g__Phreatobacter	1.958385301522591			-
P1	g__Phycicoccus	0.6179916435670176			-
P1	g__Phycisphaera	1.2021745396614327			-
P1	g__Phyllobacterium	2.058579504150609			-
P1	g__Phytohabitans	1.6962184350041831			-
P1	g__Pigmentiphaga	1.9249376379837295			-
P1	g__Pikeienuella	0.5236614466691022			-
P1	g__Pimelobacter	1.2694137063304372			-
P1	g__Pirellula	1.9950209923561042			-
P1	g__Pirellulimonas	1.1346201196636283			0.049336175716479816
P1	g__Piscinibacter	1.0658172555167402			-
P1	g__Piscirickettsia	0.2703062347300677			-
P1	g__Pistricoccus	1.49656			-
P1	g__Planctomyces	1.0793120673572876			-
P1	g__Planctopirus	1.509948149670885			-
P1	g__Planktothrix	2.1840649218711254			-
P1	g__Planococcus	2.178907070289066			-
P1	g__Plantactinospora	1.9493403392482087			-
P1	g__Plantibacter	1.6374402306545024			0.0277684
P1	g__Plesiomonas	1.8715477202377977			-
P1	g__Pleurocapsa	0.1947638965151864			-
P1	g__Pluralibacter	1.3849926435715578			-
P1	g__Polaribacter	2.443044212996488			0.010405619868873598
P1	g__Polaromonas	1.4316993178360582			-
P1	g__Polyangium	1.3391846488116759			-
P1	g__Polycladomyces	0.29579			-
P1	g__Polymorphobacter	1.3142			-
P1	g__Polymorphospora	1.4227892218225184			-
P1	g__Polymorphum	0.7493940338361965			-
P1	g__Polynucleobacter	2.1912724666297705			-
P1	g__Polystyrenella	0.8219978702381276			-
P1	g__Pontibacillus	1.0282897605223282			-
P1	g__Pontibacter	2.6493831034392876			-
P1	g__Pontibrevibacter	1.473667274639288			-
P1	g__Ponticoccus	0.881931			-
P1	g__Pontivivens	0.9287452620600839			-
P1	g__Poriferisphaera	0.7238029505003425			-
P1	g__Porphyrobacter	1.2891674658168741			-
P1	g__Porphyromonas	3.3544526069897795			-
P1	g__Poseidonibacter	0.526942			-
P1	g__Pradoshia	0.8067769171121204			-
P1	g__Pragia	1.975227100579842			-
P1	g__Prauserella	0.9735182667722055			-
P1	g__Prescottella	1.4796616716377142			-
P1	g__Prevotella	5.808917606928848			-
P1	g__Priestia	2.172159926016716			-
P1	g__Prochlorococcus	1.2295215742361336			-
P1	g__Profundibacter	1.6459304234522518			-
P1	g__Propionibacterium	1.41308			-
P1	g__Propioniciclava	1.7233475086532068			-
P1	g__Prosthecochloris	1.9734868927904985			-
P1	g__Protaetiibacter	1.8107260025842886			-
P1	g__Proteiniclasticum	2.023748332227961			-
P1	g__Proteiniphilum	2.423972852911692			-
P1	g__Proteus	2.722185273490669	CNT	2.2433666358649345	0.024974679293054212
P1	g__Protofrankia	1.3320124337121235			-
P1	g__Providencia	2.283015162141356			-
P1	g__Pseudactinotalea	0.9890684769540109			-
P1	g__Pseudalkalibacillus	1.2120800722473024			-
P1	g__Pseudanabaena	1.7895713285392212			-
P1	g__Pseudarthrobacter	2.29321			-
P1	g__Pseudazoarcus	1.0914949779796561			-
P1	g__Pseudemcibacter	1.8365656144558078			-
P1	g__Pseudescherichia	0.8341404813175468			-
P1	g__Pseudoalteromonas	2.740946858479602			-
P1	g__Pseudobacter	2.0524708459968664			-
P1	g__Pseudobutyrivibrio	2.4512619978453327			-
P1	g__Pseudochrobactrum	1.3603717230633854			-
P1	g__Pseudocitrobacter	1.2148220354446315			-
P1	g__Pseudoclavibacter	0.3181143062782458			-
P1	g__Pseudoclostridium	1.3687153902723477			-
P1	g__Pseudocnuella	1.602535149073121			-
P1	g__Pseudodesulfovibrio	2.480098588370741			-
P1	g__Pseudoduganella	2.551663417033022			-
P1	g__Pseudofrankia	1.4070376458031362			-
P1	g__Pseudogulbenkiania	1.2405145093735535			0.022229618153942678
P1	g__Pseudohalocynthiibacter	0.9390912855045757			-
P1	g__Pseudohongiella	1.3935766133861547			-
P1	g__Pseudolabrys	1.4645070879762494			-
P1	g__Pseudoleptotrichia	0.45232819839807725			-
P1	g__Pseudolysobacter	1.56115			-
P1	g__Pseudomonas	3.933385238772245			-
P1	g__Pseudonocardia	2.1566714872899957			-
P1	g__Pseudooceanicola	1.9520080600234713			-
P1	g__Pseudopedobacter	0.8128926889890505			-
P1	g__Pseudoprevotella	3.4513448263811934			-
P1	g__Pseudopuniceibacterium	1.0026260612664413			-
P1	g__Pseudorhizobium	1.4164891350564917			-
P1	g__Pseudorhodobacter	1.3102311325826923			-
P1	g__Pseudorhodoplanes	1.1879497272331965			-
P1	g__Pseudosulfitobacter	1.4258884160961194			-
P1	g__Pseudothauera	0.6329422928118199			-
P1	g__Pseudovibrio	1.8439073122379341			-
P1	g__Pseudoxanthomonas	2.0269744026721637			-
P1	g__Psychrobacter	2.5829292918397155			-
P1	g__Psychroflexus	0.6033140667571365			-
P1	g__Psychromicrobium	0.29412373625843896			-
P1	g__Psychromonas	1.107989027726989			-
P1	g__Psychroserpens	1.4066645881499293			-
P1	g__Psychrosphaera	1.0787555864691842			-
P1	g__Pukyongia	0.8857543921494688			-
P1	g__Pukyongiella	2.1597878329831772			0.046319840644606536
P1	g__Pullulanibacillus	0.6709947009598659			-
P1	g__Pulveribacter	1.0789016009171888			-
P1	g__Pusillibacter	2.7631538379921503			-
P1	g__Pusillimonas	2.1348091844789057			-
P1	g__Pyramidobacter	1.7165030492976028			-
P1	g__Pyruvatibacter	1.0091162954052337			-
P1	g__Pyxidicoccus	1.5904232060950212			-
P1	g__Qiania	2.475573092752224			-
P1	g__Qingshengfaniella	0.35193580739001806			-
P1	g__Qipengyuania	2.191545643507133			-
P1	g__Quatrionicoccus	0.6631985657694093			-
P1	g__Radiobacillus	0.8364517282192343			-
P1	g__Rahnella	2.320108432779684			-
P1	g__Raineyella	0.9606806904818184			-
P1	g__Ralstonia	2.013826366739776			-
P1	g__Ramlibacter	0.9698247378912425			-
P1	g__Raoultella	2.5303940611214295			-
P1	g__Raoultibacter	1.7791824898981943			-
P1	g__Rasiella	1.4898542528850764			-
P1	g__Rathayibacter	1.832091059585933			-
P1	g__Reichenbachiella	1.5466428720019212			-
P1	g__Reinekea	0.8195811702258029			-
P1	g__Renibacterium	0.7660289479997533			-
P1	g__Rheinheimera	1.3205653857266337			-
P1	g__Rhizobacter	1.5271403449256489			-
P1	g__Rhizobium	3.1352051168869743			-
P1	g__Rhizorhabdus	1.5583287285675183			-
P1	g__Rhodanobacter	1.9066805349903817			-
P1	g__Rhodobaca	1.071819656075824			-
P1	g__Rhodobacter	1.6755194311937245			-
P1	g__Rhodocaloribacter	1.6753314511669275			-
P1	g__Rhodococcus	2.7705134917634324			0.024974679293054212
P1	g__Rhodocytophaga	0.8673288732398851			-
P1	g__Rhodoferax	2.1820022261447933			-
P1	g__Rhodoluna	0.0882599			-
P1	g__Rhodomicrobium	1.4034202548910946			-
P1	g__Rhodophyticola	0.3554869847489128			-
P1	g__Rhodopirellula	0.915489			-
P1	g__Rhodoplanes	1.376557295432662			0.022229618153942678
P1	g__Rhodopseudomonas	2.01653			-
P1	g__Rhodospirillum	1.4268393892666433			-
P1	g__Rhodothermus	1.1471307535372606			-
P1	g__Rhodovastum	1.7343748259292424			-
P1	g__Rhodovulum	1.4946221218296913			-
P1	g__Richelia	1.2660549575745759			-
P1	g__Rickettsia	1.577286686121326			-
P1	g__Rickettsiella	1.0182710314656613			-
P1	g__Riemerella	1.9264779352671741			-
P1	g__Rippkaea	1.2598654180194548			-
P1	g__Rivularia	1.0658111596524642			-
P1	g__Robiginitalea	1.4805370366220127			-
P1	g__Rodentibacter	1.2093949010452147			-
P1	g__Romboutsia	1.6883384675211464			-
P1	g__Roseateles	1.6028737745677817			-
P1	g__Roseburia	2.885088719092926			-
P1	g__Roseibacterium	0.9947707094612871			-
P1	g__Roseibium	1.9174864424492033			-
P1	g__Roseicitreum	0.9284741833860434			-
P1	g__Roseiflexus	1.5531560423805266			-
P1	g__Roseimaritima	1.5247211090399821			-
P1	g__Roseimicrobium	0.704171			-
P1	g__Roseitalea	1.4484728120656902			-
P1	g__Roseivivax	1.753148246539357			0.046319840644606536
P1	g__Roseobacter	1.0416742935500414			-
P1	g__Roseococcus	1.2306017567839005			-
P1	g__Roseomonas	2.0522925786265196			-
P1	g__Roseovarius	2.037004145768404			0.037040730591937875
P1	g__Rosistilla	1.0109536322790016			-
P1	g__Rossellomorea	1.4259200806302903			-
P1	g__Rothia	1.8401221078969348			-
P1	g__Rouxiella	1.7173618407373465			0.022229618153942678
P1	g__Ruania	1.6419917804359063			-
P1	g__Rubinisphaera	1.2391832738837583			-
P1	g__Rubripirellula	1.6801617670300493			-
P1	g__Rubrivivax	1.769263228204476			-
P1	g__Rubrobacter	1.6869280851969684			-
P1	g__Ruegeria	1.9818396253478987			-
P1	g__Rufibacter	2.3495764718751335			-
P1	g__Ruficoccus	1.6653564597110282			-
P1	g__Rugamonas	1.8257391812043118			-
P1	g__Ruminiclostridium	2.0306522347458276			-
P1	g__Ruminococcus	4.058439007842056			-
P1	g__Rummeliibacillus	0.2102461685707659			-
P1	g__Runella	1.7035678561903327			-
P1	g__Ruthenibacterium	2.5559911542495977			-
P1	g__Sabulilitoribacter	0.67691			-
P1	g__Saccharibacillus	1.712162150994958			-
P1	g__Saccharobesus	1.1833701211339742			-
P1	g__Saccharomonospora	1.9297146599309516			-
P1	g__Saccharophagus	0.20697356053953883			-
P1	g__Saccharopolyspora	1.9126433770082212			-
P1	g__Saccharospirillum	0.983097			-
P1	g__Saccharothrix	1.699117728045115			-
P1	g__Sagittula	1.2026738361998557			-
P1	g__Salaquimonas	1.8257588264560118			0.0200963
P1	g__Salegentibacter	0.6946994636943961			-
P1	g__Salicibibacter	1.7981766754440254			-
P1	g__Salidesulfovibrio	1.5893572923193986			-
P1	g__Salimicrobium	0.8058994841714575			-
P1	g__Salinibacter	0.7037312131844742			-
P1	g__Salinibacterium	2.1620624699100346			-
P1	g__Salinicoccus	0			-
P1	g__Salinicola	1.45844			-
P1	g__Salinimicrobium	0.7247736063463962			-
P1	g__Salinimonas	1.7495924707565556			-
P1	g__Saliniradius	0.9097871783301815			-
P1	g__Salinisphaera	1.2000015537754545			-
P1	g__Salinispira	0.8445158781810236			-
P1	g__Salinispora	0.5286919752575168			-
P1	g__Salinivibrio	1.6840579890570972			-
P1	g__Salinivirga	1.8450046424073094			-
P1	g__Salipaludibacillus	0.5377884938438593			-
P1	g__Salipiger	1.5809275083314536			-
P1	g__Salisediminibacterium	1.7504725515359818			-
P1	g__Salmonella	2.809102641768389			-
P1	g__Sandaracinobacteroides	0.8394997793751275			-
P1	g__Sandaracinus	1.5525669891533838			0.0144833
P1	g__Sanguibacter	1.3182116748700972			-
P1	g__Saprospira	1.392165211868365			-
P1	g__Sarcina	1.5491826337510484			-
P1	g__Scandinavium	1.6315794153623464			-
P1	g__Scardovia	1.306749944529823			0.021025213435033115
P1	g__Schaalia	2.082378204762795			-
P1	g__Schleiferilactobacillus	1.2719330704929945			-
P1	g__Schnuerera	0.1963103906274734			-
P1	g__Scytonema	1.765804065808471			0.016122415343300393
P1	g__Sebaldella	1.2612630196315093			-
P1	g__Secundilactobacillus	1.1315151599086208			-
P1	g__Sedimentibacter	1.161713450180015			-
P1	g__Sedimenticola	1.6000006255845913			-
P1	g__Sedimentisphaera	0.951192			-
P1	g__Sediminibacillus	1.383956751071348			-
P1	g__Sediminibacterium	0.8434555481126241			-
P1	g__Sediminicola	1.8025068236510988			-
P1	g__Segniliparus	0.4904507895583139			-
P1	g__Selenomonas	3.194427941546736			-
P1	g__Sellimonas	2.072753866096682			-
P1	g__Seonamhaeicola	2.0793097382692993			0.00611748
P1	g__Serinicoccus	1.7307991399544056			-
P1	g__Serpentinicella	0.28409521898881496			-
P1	g__Serpentinimonas	1.3170832876254248			-
P1	g__Serratia	2.9927596114672435			-
P1	g__Shewanella	3.1336622995871313	CNT	2.5176810838791996	0.037373
P1	g__Shigella	0.6470615675098167			-
P1	g__Shimwellia	0.9345428004821488			-
P1	g__Shinella	1.9130254186775095			-
P1	g__Siansivirga	1.8219684666374913			-
P1	g__Sideroxyarcus	0.038702537265805276			-
P1	g__Sideroxydans	1.2705325944786696			-
P1	g__Silicimonas	1.6202902913213102			-
P1	g__Simiaoa	2.7872065402328747			-
P1	g__Simiduia	1.2082136904020528			-
P1	g__Siminovitchia	1.8335276721446885			-
P1	g__Simplicispira	2.0109174067126587			-
P1	g__Singulisphaera	1.2803319947910654			-
P1	g__Sinimarinibacterium	1.1854475123053672			-
P1	g__Sinomicrobium	1.7240311721291541			-
P1	g__Sinomonas	1.448635901706872			-
P1	g__Sinorhizobium	2.4718726518661107			-
P1	g__Skermanella	2.1169904855590156			-
P1	g__Skermania	1.4717873491204552			-
P1	g__Slackia	2.359348328330599			-
P1	g__Sneathia	0.5947670657509975			-
P1	g__Sneathiella	1.2664298992168035			-
P1	g__Snodgrassella	0.47851615931810476			-
P1	g__Sodaliphilus	3.6824423034039477			-
P1	g__Sodalis	1.950311607441738			-
P1	g__Solibacillus	1.372651247416527			-
P1	g__Solibaculum	2.649444768306299			-
P1	g__Solicola	0.6952892082455756			-
P1	g__Solidesulfovibrio	1.5212640463672922			-
P1	g__Solimonas	0.9415197446717242			-
P1	g__Solitalea	1.3124622163641337			-
P1	g__Solwaraspora	1.5269034212850174			-
P1	g__Sorangium	2.1384362442610736			-
P1	g__Spartinivicinus	0.9005824017253241			-
P1	g__Sphaerobacter	0.997368			-
P1	g__Sphaerochaeta	1.6880596183025098			-
P1	g__Sphaerospermopsis	2.3117273806670324			-
P1	g__Sphaerotilus	1.6368580222770548			-
P1	g__Sphingobacterium	2.817994295420085			-
P1	g__Sphingobium	2.6130384282085113			-
P1	g__Sphingomicrobium	1.6204387289622122			-
P1	g__Sphingomonas	2.8766255901865123			-
P1	g__Sphingopyxis	2.300595387094621			-
P1	g__Sphingorhabdus	1.7801952910797347			-
P1	g__Sphingosinicella	1.5728057084395175			-
P1	g__Sphingosinithalassobacter	1.107922732411549			-
P1	g__Spiractinospora	1.6469478560346305			-
P1	g__Spiribacter	1.398356198223447			-
P1	g__Spirochaeta	1.7252209168204808			0.0415959
P1	g__Spiroplasma	1.9591228336309296			-
P1	g__Spirosoma	2.781717476046992			-
P1	g__Spongiibacter	1.5681970642412462			-
P1	g__Sporofaciens	0.9941666728957577			-
P1	g__Sporolactobacillus	1.2427866572969273			0.0495102
P1	g__Sporomusa	1.953660506232031			-
P1	g__Sporosarcina	1.8958336664857345			-
P1	g__Stackebrandtia	1.2529852748995471			-
P1	g__Stanieria	1.4369584345858473			0.022229618153942678
P1	g__Staphylococcus	3.278621788696429			-
P1	g__Staphylospora	1.0982696983285294			-
P1	g__Stappia	1.270354252275986			-
P1	g__Starkeya	1.9826700440688079			-
P1	g__Stella	1.2862545347936225			-
P1	g__Stenotrophomonas	2.7026999588823926			-
P1	g__Steroidobacter	0.38256393957927864			-
P1	g__Sterolibacterium	0.5976846370552811			-
P1	g__Stieleria	1.455880369357852			-
P1	g__Stigmatella	0.5515179777010323			-
P1	g__Streptacidiphilus	1.9895815230054348			-
P1	g__Streptantibioticus	1.010685908311662			-
P1	g__Streptobacillus	1.3060587817160016			-
P1	g__Streptococcus	3.053753712329731	CNT	2.327173721679488	0.024974679293054212
P1	g__Streptomonospora	1.0978042005698052			-
P1	g__Streptomyces	4.0789756762195015			-
P1	g__Streptosporangium	1.6843171106887482			-
P1	g__Stutzerimonas	2.465073026103927			-
P1	g__Subdoligranulum	3.0785365660883532			-
P1	g__Subtercola	1.435003962288901			-
P1	g__Succinivibrio	3.011979586839731			-
P1	g__Suicoccus	1.3019490737703954			-
P1	g__Sulfidibacter	0.6697486983504654			-
P1	g__Sulfitobacter	2.008845188423825			-
P1	g__Sulfuricaulis	1.829794636138492			-
P1	g__Sulfuricella	0.7328826083522608			-
P1	g__Sulfuriferula	1.6886828583566276			-
P1	g__Sulfuriflexus	0.49059269849335985			-
P1	g__Sulfurifustis	1.996076879264752			-
P1	g__Sulfurihydrogenibium	2.110745450615017			-
P1	g__Sulfurimicrobium	1.2751563075320018			-
P1	g__Sulfurimonas	1.8230330052921706			-
P1	g__Sulfuriroseicoccus	1.6655894093625025			-
P1	g__Sulfuritalea	1.348336222419926			-
P1	g__Sulfuritortus	0.4983713150669783			-
P1	g__Sulfurivermis	1.3872750984890332			-
P1	g__Sulfurospirillum	1.7277798353453646			-
P1	g__Sulfurovum	1.9160806732117863			-
P1	g__Superficieibacter	1.0212508520166397			-
P1	g__Sutcliffiella	1.6808560448857028			-
P1	g__Sutterella	1.9282590077714974			-
P1	g__Suttonella	1.3921908508187275			-
P1	g__Symbiobacterium	2.09611			-
P1	g__Symbiopectobacterium	1.2088346255377451			-
P1	g__Symmachiella	1.2503075670387924			-
P1	g__Synechococcus	2.7336951369966234			-
P1	g__Synechocystis	1.2640208675101596			-
P1	g__Syntrophobacter	1.2938460822687206			-
P1	g__Syntrophobotulus	1.315803537095929			-
P1	g__Syntrophomonas	1.0833103470093783			-
P1	g__Syntrophotalea	1.425872564031503			-
P1	g__Syntrophothermus	1.0498617713068839			-
P1	g__Syntrophus	1.4195084193471075			-
P1	g__Tabrizicola	0.2342268724006932			-
P1	g__Tahibacter	1.2858406181888968			-
P1	g__Tamlana	1.4056321554611266			-
P1	g__Tannerella	2.9267493997230583			-
P1	g__Tannockella	1.9284235411271355			-
P1	g__Tardibacter	1.5934455017840072			-
P1	g__Tardiphaga	1.1748239959148425			-
P1	g__Tateyamaria	1.5508294290111282			-
P1	g__Tatlockia	0.2577344991548361			-
P1	g__Tatumella	1.4228200686763963			-
P1	g__Tautonia	1.6776211908815915			-
P1	g__Taylorella	0.7039898035489028			-
P1	g__Telluria	1.9977153845071731			-
P1	g__Tellurirhabdus	2.319431543926644			-
P1	g__Telmatocola	1.0956314582900217			-
P1	g__Tenacibaculum	2.1548832786119108			-
P1	g__Tenuifilum	1.7572867180237923			-
P1	g__Tepidanaerobacter	0.6024940950881635			-
P1	g__Tepidibacter	1.7518536540347434			-
P1	g__Tepidiforma	1.3771789163859551			-
P1	g__Tepidimonas	1.321847470776028			-
P1	g__Tepiditoga	0.6932935536865727			-
P1	g__Terasakiella	0.7011419848476663			-
P1	g__Teredinibacter	1.9588067832996077			-
P1	g__Terribacillus	1.1624016586354216			-
P1	g__Terricaulis	0.5962280865926128			-
P1	g__Terriglobus	1.9236989672152498			-
P1	g__Terrihabitans	1.0383204834680726			-
P1	g__Terrisporobacter	2.040293207450574			-
P1	g__Tessaracoccus	2.2452722800284652			-
P1	g__Tetragenococcus	1.4453824371802197			-
P1	g__Tetrasphaera	1.0156842984134355			-
P1	g__Thalassobacter	0.22322798073034308			-
P1	g__Thalassobius	1.954604114717351			0.022229618153942678
P1	g__Thalassococcus	0.44819440942155114			-
P1	g__Thalassoglobus	1.3371420486671652			-
P1	g__Thalassolituus	1.0010372571058552			-
P1	g__Thalassomonas	1.3948254522694734			-
P1	g__Thalassospira	1.8848680350421796			-
P1	g__Thalassotalea	1.4870208490277141			-
P1	g__Thauera	2.053788782448405			-
P1	g__Thermacetogenium	1.3548782194108948			-
P1	g__Thermaerobacter	2.187504054687971			-
P1	g__Thermanaeromonas	1.478470095696686			-
P1	g__Thermanaerosceptrum	1.195398791530917			-
P1	g__Thermanaerovibrio	0.5167388809861629			-
P1	g__Thermincola	1.5088573745821348			-
P1	g__Thermoactinomyces	1.5425002501722287			-
P1	g__Thermoanaerobacter	0.980531			-
P1	g__Thermoanaerobacterium	1.7431961541063041			-
P1	g__Thermobacillus	1.3820118876100869			-
P1	g__Thermobifida	1.845295967586234			0.024974679293054212
P1	g__Thermobispora	1.2780782812724987			-
P1	g__Thermocaproicibacter	2.2122208144363573			-
P1	g__Thermochromatium	1.6976367232902232			-
P1	g__Thermoclostridium	1.941348988081224			-
P1	g__Thermocrinis	0.7871870234677526			-
P1	g__Thermodesulfatator	0.3620166051292144			-
P1	g__Thermodesulfobacterium	1.7526710837710893			-
P1	g__Thermodesulfomicrobium	1.170327093718577			-
P1	g__Thermodesulfovibrio	2.0489711511160764			-
P1	g__Thermogutta	0.8534668573730475			-
P1	g__Thermoleptolyngbya	0.7850490685949909			-
P1	g__Thermomicrobium	1.0651047561676446			-
P1	g__Thermomonas	1.6853009547047328			-
P1	g__Thermomonospora	1.4857612327963403			-
P1	g__Thermophilibacter	2.0385250386924096			-
P1	g__Thermosediminibacter	1.1376136601840459			-
P1	g__Thermosipho	1.111765527450611			-
P1	g__Thermostichus	0.6795309221936076			-
P1	g__Thermosulfidibacter	1.1668305327450899			-
P1	g__Thermosulfurimonas	1.082537828061422			-
P1	g__Thermosulfuriphilus	0.5376563388563186			-
P1	g__Thermosynechococcus	0.808004			-
P1	g__Thermotoga	1.4821797298299912			-
P1	g__Thermotomaculum	1.1242621623246556			-
P1	g__Thermovirga	0.3554869847489128			-
P1	g__Thermus	1.5250379421718223			-
P1	g__Thioalkalivibrio	1.8882835480242646			-
P1	g__Thiobacillus	0.8107450931231815			-
P1	g__Thiocapsa	1.2710489912814043			-
P1	g__Thioclava	1.3982039771428263			-
P1	g__Thiocystis	1.2695108626709186			-
P1	g__Thiodictyon	1.6939245631927637			-
P1	g__Thioflavicoccus	1.2859302544008364			-
P1	g__Thiohalobacter	1.0946624618553373			0.022229618153942678
P1	g__Thiolapillus	0.9007268955814367			-
P1	g__Thiomicrorhabdus	1.8435663373410371			-
P1	g__Thiomicrospira	1.0797808016995134			-
P1	g__Thiomonas	1.8317453867975801			-
P1	g__Thiospirochaeta	0.40626527668463885			-
P1	g__Thiosulfatimonas	0.16659867519898097			-
P1	g__Thiosulfativibrio	0.7368328149541143			-
P1	g__Thiothrix	1.883707075201121			-
P1	g__Thomasclavelia	2.199857178604246			-
P1	g__Tichowtungia	0.7128743830466884			-
P1	g__Tissierella	1.3965023488978854			-
P1	g__Tistrella	1.563275460571238			-
P1	g__Tolumonas	0.6592712315341691			-
P1	g__Tolypothrix	1.2688064531291408			-
P1	g__Tomitella	1.4569950939185414			-
P1	g__Trabulsiella	1.369109402299359			-
P1	g__Treponema	2.4116652360972317			-
P1	g__Trichlorobacter	1.1724500082354272			-
P1	g__Trichormus	1.7546461313288242			-
P1	g__Trichothermofontia	1.8046637160718308			-
P1	g__Tritonibacter	0.9394185928836488			-
P1	g__Truepera	0.9167608497019107			-
P1	g__Trueperella	2.155340166196153			-
P1	g__Tsukamurella	1.884112362832658			-
P1	g__Tsuneonella	1.2223609804755304			-
P1	g__Tumebacillus	1.7154173781712818			-
P1	g__Turicibacter	1.370616987985699			-
P1	g__Turicimonas	0.8012334331100603			-
P1	g__Turneriella	0.8608941280993861			-
P1	g__Tuwongella	0.9905114571563125			-
P1	g__Tyzzerella	0.9798690565898335			-
P1	g__Undibacterium	1.6261171589457082			-
P1	g__unknown_c__Actinomycetes	3.6439533086496967			-
P1	g__unknown_c__Alphaproteobacteria	3.3281426304565422			-
P1	g__unknown_c__Bacilli	2.617385593013933			-
P1	g__unknown_c__Bacteroidia	2.2622494196702645			-
P1	g__unknown_c__Betaproteobacteria	2.5818650260747744			-
P1	g__unknown_c__Clostridia	1.8298603102349553			-
P1	g__unknown_c__Coriobacteriia	1.8127795735264915			0.0239683
P1	g__unknown_c__Cyanophyceae	2.0143141918581398			-
P1	g__unknown_c__Desulfuromonadia	1.0146980711939024			-
P1	g__unknown_c__Gammaproteobacteria	3.748348736669566			-
P1	g__unknown_c__Mollicutes	0.5879356464383886			-
P1	g__unknown_c__Negativicutes	2.4262881517506263			-
P1	g__unknown_c__Planctomycetia	1.1121912152464033			-
P1	g__unknown_c__Spirochaetia	0.26611980505085464			-
P1	g__unknown_c__Terriglobia	0.9239632449862348			-
P1	g__unknown_d__Bacteria	4.640926410926528			-
P1	g__unknown_f__Acetobacteraceae	1.3872359732287067			-
P1	g__unknown_f__Acidaminococcaceae	1.069893872562578			-
P1	g__unknown_f__Acidobacteriaceae	0.7001630366764527			-
P1	g__unknown_f__Actinomycetaceae	0.8283892923535432			-
P1	g__unknown_f__Aerococcaceae	0.4238742217428333			-
P1	g__unknown_f__Aeromonadaceae	0.9661315457499713			-
P1	g__unknown_f__Alcaligenaceae	1.792822556902246			-
P1	g__unknown_f__Anaerolineaceae	0.3659490548977665			-
P1	g__unknown_f__Archangiaceae	1.0694884795468713			-
P1	g__unknown_f__Arcobacteraceae	1.0576956450816593			-
P1	g__unknown_f__Atopobiaceae	2.0375068423362914			-
P1	g__unknown_f__Azonexaceae	1.1201154486041807			-
P1	g__unknown_f__Bacillaceae	1.993965429586612			-
P1	g__unknown_f__Bacteroidaceae	2.539353864743942			-
P1	g__unknown_f__Barnesiellaceae	1.6339835626352688			-
P1	g__unknown_f__Bifidobacteriaceae	0.33118245080691644			-
P1	g__unknown_f__Breznakiellaceae	0.15831101378083579			-
P1	g__unknown_f__Burkholderiaceae	2.3220338023802336			-
P1	g__unknown_f__Caulobacteraceae	1.3463962093755775			-
P1	g__unknown_f__Chitinophagaceae	2.002768061495277			0.00789277
P1	g__unknown_f__Chlamydiaceae	0.611421			-
P1	g__unknown_f__Chromatiaceae	0.8008942757778599			-
P1	g__unknown_f__Chromobacteriaceae	1.3509138692673988			-
P1	g__unknown_f__Clostridiaceae	1.4954170284212205			-
P1	g__unknown_f__Comamonadaceae	2.173469100527199			-
P1	g__unknown_f__Coprobacillaceae	1.8208852963909525			-
P1	g__unknown_f__Coxiellaceae	0.38060891399609964			-
P1	g__unknown_f__Cyclobacteriaceae	1.0541989735698425			-
P1	g__unknown_f__Desulfitobacteriaceae	0.7283665071872971			-
P1	g__unknown_f__Desulfovibrionaceae	1.6476407183921464			-
P1	g__unknown_f__Dysgonomonadaceae	0.9079572817315905			-
P1	g__unknown_f__Eggerthellaceae	2.0031167365913047			-
P1	g__unknown_f__Enterobacteriaceae	3.068292846069313			-
P1	g__unknown_f__Enterococcaceae	0.3777114367848665			-
P1	g__unknown_f__Erwiniaceae	1.617465412603937			-
P1	g__unknown_f__Erythrobacteraceae	1.8080378019889707			-
P1	g__unknown_f__Eubacteriaceae	0.7376576634765013			-
P1	g__unknown_f__EubacterialesFamilyXIII_IncertaeSedis	1.490396737290474			-
P1	g__unknown_f__Flavobacteriaceae	2.7471147644677303	ASP	2.356883196715783	0.024974679293054212
P1	g__unknown_f__Francisellaceae	0.8199042233117468			-
P1	g__unknown_f__Gemmataceae	0.9617803590598254			-
P1	g__unknown_f__Geobacteraceae	1.024949238375597			-
P1	g__unknown_f__Geodermatophilaceae	0.7126168868597968			-
P1	g__unknown_f__Hafniaceae	0.4500116092258333			-
P1	g__unknown_f__Halomonadaceae	1.397158974772383			-
P1	g__unknown_f__Holosporaceae	0.2990310707531832			-
P1	g__unknown_f__Hymenobacteraceae	1.8492803659665538			-
P1	g__unknown_f__Iamiaceae	0.4162125402242382			-
P1	g__unknown_f__Isosphaeraceae	0.41970372310868465			-
P1	g__unknown_f__Lachnospiraceae	3.136813928524315			-
P1	g__unknown_f__Lactobacillaceae	2.0016228301668972			-
P1	g__unknown_f__Maricaulaceae	0.7588618406717621			-
P1	g__unknown_f__Methylobacteriaceae	1.2925138834240748			-
P1	g__unknown_f__Methylococcaceae	0.16880633869641293			-
P1	g__unknown_f__Microbacteriaceae	2.1085137290261224			-
P1	g__unknown_f__Micrococcaceae	1.9871255824088836			-
P1	g__unknown_f__Micromonosporaceae	1.9360855324359016			-
P1	g__unknown_f__Moraxellaceae	0.6351983731160441			-
P1	g__unknown_f__Morganellaceae	1.9104288160673744			-
P1	g__unknown_f__Muribaculaceae	1.9842477459865202			-
P1	g__unknown_f__Mycobacteriaceae	2.0272028834473153			-
P1	g__unknown_f__Myxococcaceae	1.941608008701157			0.0200963
P1	g__unknown_f__Neisseriaceae	1.9874147492218148			-
P1	g__unknown_f__Nitratiruptoraceae	0.0713717			-
P1	g__unknown_f__Nitrobacteraceae	1.3220990433354158			-
P1	g__unknown_f__Nocardiaceae	0.5446424597169846			-
P1	g__unknown_f__Nocardioidaceae	1.5654599103682232			-
P1	g__unknown_f__Nocardiopsaceae	0.7195279567456438			-
P1	g__unknown_f__Nostocaceae	1.4227375649116163			-
P1	g__unknown_f__Odoribacteraceae	0.465515			-
P1	g__unknown_f__Opitutaceae	0.4348374662377419			-
P1	g__unknown_f__Oscillospiraceae	3.3002286857773173			-
P1	g__unknown_f__Oxalobacteraceae	1.7531550256056243			-
P1	g__unknown_f__Paenibacillaceae	1.9535970927084205			-
P1	g__unknown_f__Paracoccaceae	1.4999592189030337			-
P1	g__unknown_f__Pasteurellaceae	1.8394938855640524			-
P1	g__unknown_f__Pectobacteriaceae	2.0922128449517685			-
P1	g__unknown_f__Peptostreptococcaceae	0.9118480858028234			-
P1	g__unknown_f__Phyllobacteriaceae	0.9083083070950966			-
P1	g__unknown_f__Pirellulaceae	0.3524185374482314			-
P1	g__unknown_f__Planococcaceae	0.5670612145750605			-
P1	g__unknown_f__Polyangiaceae	0.49291822418807774			-
P1	g__unknown_f__Prevotellaceae	3.0785645789058695			-
P1	g__unknown_f__Propionibacteriaceae	0.8823232749781046			-
P1	g__unknown_f__Pseudomonadaceae	2.0266093058650565			-
P1	g__unknown_f__Pseudonocardiaceae	1.5422369106883347			-
P1	g__unknown_f__Rhizobiaceae	2.571163048454788			-
P1	g__unknown_f__Rhodanobacteraceae	1.2123633371357887			-
P1	g__unknown_f__Roseobacteraceae	1.601234177912793			-
P1	g__unknown_f__Selenomonadaceae	0.28628995960788894			-
P1	g__unknown_f__Sphaerotilaceae	1.119277454805675			-
P1	g__unknown_f__Sphingobacteriaceae	1.575269007208776			-
P1	g__unknown_f__Sphingomonadaceae	1.9915032447303014			-
P1	g__unknown_f__Spirosomaceae	1.8960735611620732			0.015567637571578004
P1	g__unknown_f__Sporomusaceae	0.46914169740772743			-
P1	g__unknown_f__Staphylococcaceae	0.5495199453939398			-
P1	g__unknown_f__Stappiaceae	0.6362988798758201			-
P1	g__unknown_f__Streptomycetaceae	1.5290558255782052			-
P1	g__unknown_f__Sutterellaceae	0.3384528813114076			-
P1	g__unknown_f__Tannerellaceae	1.6382871142853597			-
P1	g__unknown_f__Thermoactinomycetaceae	1.6661940493588099			0.00739713
P1	g__unknown_f__Veillonellaceae	0.970039			-
P1	g__unknown_f__Vibrionaceae	1.8729873760003106			-
P1	g__unknown_f__Weeksellaceae	1.154358640375626			-
P1	g__unknown_f__Xanthobacteraceae	1.1350693425959093			-
P1	g__unknown_f__Xanthomonadaceae	2.3638921495743253			-
P1	g__unknown_f__Yersiniaceae	1.3015538458902556			-
P1	g__unknown_f__Zoogloeaceae	1.020405483689583			-
P1	g__unknown_o__Aeromonadales	0.7641718750139465			-
P1	g__unknown_o__Alteromonadales	1.3323844467966182			-
P1	g__unknown_o__Bacillales	2.7122651877221085			-
P1	g__unknown_o__Bacteroidales	4.008173277050407	ASP	3.224172037809267	0.024974679293054212
P1	g__unknown_o__Burkholderiales	2.7222490826565013			-
P1	g__unknown_o__Campylobacterales	0.7082279580628761			-
P1	g__unknown_o__Cellvibrionales	0.5025758493188484			-
P1	g__unknown_o__Chroococcales	0.33191229714783876			-
P1	g__unknown_o__Coriobacteriales	0.9753792794762102			-
P1	g__unknown_o__Cytophagales	2.2480655330088855			-
P1	g__unknown_o__Desulfobacterales	0.9386242233733106			-
P1	g__unknown_o__Enterobacterales	3.1149606333604978	CNT	2.3925792244365405	0.010405619868873598
P1	g__unknown_o__Eubacteriales	3.3779901841572606			-
P1	g__unknown_o__Flavobacteriales	2.2656014459555234			-
P1	g__unknown_o__Hyphomicrobiales	2.9316374727649044			-
P1	g__unknown_o__Lactobacillales	1.5667266200271173			-
P1	g__unknown_o__Micrococcales	2.650756739850529			-
P1	g__unknown_o__Mycobacteriales	2.6159568147216694			-
P1	g__unknown_o__Myxococcales	1.5977210740107075			0.046319840644606536
P1	g__unknown_o__Neisseriales	1.521361799210203			-
P1	g__unknown_o__Nostocales	2.327131455421234			0.010405619868873598
P1	g__unknown_o__Oceanospirillales	1.5696099947149764			-
P1	g__unknown_o__Oscillatoriales	1.1276105798687028			-
P1	g__unknown_o__Pirellulales	0.3978336729398927			-
P1	g__unknown_o__Propionibacteriales	0.8209327133547142			-
P1	g__unknown_o__Pseudomonadales	1.7569092407320468			-
P1	g__unknown_o__Rhodobacterales	2.062819002495405			-
P1	g__unknown_o__Rhodocyclales	0.19191570976272063			-
P1	g__unknown_o__Rhodospirillales	1.6450705018471434			-
P1	g__unknown_o__Rickettsiales	1.4912569676690464			-
P1	g__unknown_o__Selenomonadales	0.31677928175578934			-
P1	g__unknown_o__Sphingomonadales	2.0290412614818845			-
P1	g__unknown_o__Spirochaetales	0.7551243685725572			-
P1	g__unknown_o__Streptosporangiales	0.16397536682573785			-
P1	g__unknown_o__Synechococcales	1.1637235839112932			-
P1	g__unknown_o__Synergistales	0.4637511683245021			-
P1	g__unknown_o__Tissierellales	0.4155060008792995			-
P1	g__unknown_o__Xanthomonadales	1.3816116256207878			-
P1	g__unknown_p__Actinomycetota	2.7377649159634654			-
P1	g__unknown_p__Bacillota	3.4169441052050082			-
P1	g__unknown_p__Bacteroidota	3.764739560241008			-
P1	g__unknown_p__CandidatusSaccharibacteria	1.2194408793004983			-
P1	g__unknown_p__Cyanobacteriota	1.2966088170452812			-
P1	g__unknown_p__Myxococcota	0.5423262169898037			-
P1	g__unknown_p__Planctomycetota	0.2198746170982175			-
P1	g__unknown_p__Pseudomonadota	3.9141766227186787			-
P1	g__unknown_p__Thermodesulfobacteriota	0.8709661593167822			-
P1	g__Urbifossiella	1.3958777656597146			-
P1	g__Ureaplasma	0.952875			-
P1	g__Urechidicola	0.4048774887230364			-
P1	g__Ureibacillus	1.2965671002866497			-
P1	g__Uruburuella	0.9961751249282007			-
P1	g__Usitatibacter	1.419795330101434			-
P1	g__Vaginimicrobium	0.37092386822655904			-
P1	g__Vagococcus	1.6716591921508548			-
P1	g__Vallitalea	1.4500696133051783			-
P1	g__Variibacter	1.1793693898751654			-
P1	g__Variovorax	2.9274354533176563			-
P1	g__Varunaivibrio	0.8313684032143018			-
P1	g__Veillonella	2.240081106210782			-
P1	g__Venatoribacter	1.32756			-
P1	g__Verminephrobacter	1.822045402991771			-
P1	g__Verrucomicrobium	1.6684842929691712			0.0360487
P1	g__Vescimonas	3.4689646115052977			-
P1	g__Vibrio	3.404525229196846			-
P1	g__Virgibacillus	2.245831660865827			-
P1	g__Viridibacillus	0.19569274140216789			-
P1	g__Vitreoscilla	1.6078224977678492			-
P1	g__Vogesella	1.8262611874382342			-
P1	g__Vulgatibacter	0.5399727622785618			-
P1	g__Wansuia	2.615688202079776			-
P1	g__Weeksella	0.26571635170446933			-
P1	g__Weissella	1.9786709116444292			0.0224867
P1	g__Weizmannia	1.7955763087880832			-
P1	g__Wenyingzhuangia	1.1593974972897338			-
P1	g__Wenzhouxiangella	1.1187644591643522			-
P1	g__Wigglesworthia	0.7502108050897293			-
P1	g__Winkia	1.0515215490744365			-
P1	g__Winogradskyella	1.944570458503859			-
P1	g__Woeseia	0.6882321040444784			-
P1	g__Wolbachia	1.309293260042134			-
P1	g__Wolinella	0.11406316874221749			-
P1	g__Wujia	2.14227			-
P1	g__Xanthobacter	2.1805737015660482			-
P1	g__Xanthomonas	2.825045177262186			-
P1	g__Xenorhabdus	1.8597111018814139			-
P1	g__Xiamenia	1.962978083577045			-
P1	g__Xianfuyuplasma	0.23166900871590876			-
P1	g__Xylanimonas	1.8761492714192893			-
P1	g__Xylella	1.394564667209659			-
P1	g__Xylophilus	1.4644541685543566			-
P1	g__Yangia	1.352360920203385			-
P1	g__Yersinia	2.9210658941636636	CNT	2.4353032899417375	0.00394775
P1	g__Yimella	0.4227729548363613			-
P1	g__Yinghuangia	1.2963732103015368			0.022229618153942678
P1	g__Yokenella	1.5101905356447818			-
P1	g__Youhaiella	1.1854951176779998			-
P1	g__Zhaonella	1.513676716934542			-
P1	g__Zhongshania	0.901988			-
P1	g__Zhouia	1.385796622207914			-
P1	g__Zobellella	1.1381395715256775			-
P1	g__Zobellia	1.8815999232919802			-
P1	g__Zophobihabitans	1.4995900161121796			-
P1	g__Zunongwangia	1.6953318144692104			-
P1	g__Zymobacter	1.226311325167493			-
P1	g__Zymomonas	1.0900476344287262			-
P2	g__Abiotrophia	0.43745610205379787			-
P2	g__Abyssalbus	1.09785			-
P2	g__Abyssibius	1.1841568465766534			-
P2	g__Acaryochloris	1.0421151062488816			-
P2	g__Acetilactobacillus	0.9388965316682176			-
P2	g__Acetivibrio	2.319575879758797			-
P2	g__Acetoanaerobium	0.40448366644739053			-
P2	g__Acetobacter	1.878555429207811			-
P2	g__Acetobacterium	2.3539766495030916			-
P2	g__Acetohalobium	0.9420792458300739			-
P2	g__Acetomicrobium	0.5360529819547035			-
P2	g__Acholeplasma	0.12355510048672845			-
P2	g__Achromobacter	2.5812142043021646			-
P2	g__Acidaminococcus	3.329549055831404			-
P2	g__Acidibrevibacterium	1.1662623855248608			0.022229618153942678
P2	g__Acididesulfobacillus	1.5089871648079811			-
P2	g__Acidiferrobacter	1.185446610120307			-
P2	g__Acidihalobacter	1.271495415691696			-
P2	g__Acidilutibacter	1.25732			-
P2	g__Acidimicrobium	1.293079991126732			-
P2	g__Acidiphilium	1.5152053025198122			-
P2	g__Acidipropionibacterium	1.6336791689064458			-
P2	g__Acidisarcina	1.6556516627783286			-
P2	g__Acidithiobacillus	1.491354009106915			-
P2	g__Acidobacterium	0.5640340658749756			-
P2	g__Acidocella	1.0248109313143094			-
P2	g__Acidothermus	0.7075168697218946			-
P2	g__Acidovorax	2.81891			-
P2	g__Acinetobacter	3.057537698221582	ASP	2.4769163765548736	0.010405619868873598
P2	g__Actibacterium	1.277784505129504			-
P2	g__Actinacidiphila	1.4182839224826376			-
P2	g__Actinoalloteichus	1.7943152984055064			-
P2	g__Actinobacillus	2.3063585419906767			-
P2	g__Actinobaculum	1.1623392638238284			-
P2	g__Actinocatenispora	1.629905881363457			-
P2	g__Actinokineospora	1.0434866335342101			-
P2	g__Actinomadura	2.0650546618708274			-
P2	g__Actinomarinicola	1.022324298941223			-
P2	g__Actinomyces	2.8840466763121437			-
P2	g__Actinoplanes	2.460500966748646			-
P2	g__Actinopolymorpha	1.149259564937708			-
P2	g__Actinosynnema	0.7796563414870614			-
P2	g__Actinotalea	1.2108919869068147			-
P2	g__Actinotignum	1.2788133279476945			-
P2	g__Acutalibacter	2.896064355941477			-
P2	g__Acuticoccus	1.1191066761440451			-
P2	g__Adhaeretor	1.1308158141035465			-
P2	g__Adlercreutzia	2.3195866797660516			-
P2	g__Advenella	0.99854			-
P2	g__Aegicerativicinus	0.7655773032316285			-
P2	g__Aeoliella	0.8341237502837688			-
P2	g__Aequoribacter	1.3720631923056346			-
P2	g__Aequorivita	2.209492295524477			-
P2	g__Aeribacillus	0.9772587423010416			-
P2	g__Aerococcus	1.87307			-
P2	g__Aeromicrobium	2.224238344403314			-
P2	g__Aeromonas	3.5069373412925913			-
P2	g__Aerosticca	0.8976281251346975			-
P2	g__Aestuariispira	1.2242778919226118			0.022229618153942678
P2	g__Afipia	1.7857420903210577			-
P2	g__Agarilytica	0.7408890906624455			-
P2	g__Agarivorans	1.2089881782459377			-
P2	g__Aggregatibacter	1.877413670045352			-
P2	g__Aggregatimonas	0.8146766412480333			-
P2	g__Agrobacterium	2.707414717788709			-
P2	g__Agrococcus	2.0169888738288484			-
P2	g__Agromyces	2.2648937210455093			-
P2	g__Ahniella	1.6735807532356244			-
P2	g__Akkermansia	2.3953859231967196			-
P2	g__Alcaligenes	1.9800452457129951			-
P2	g__Alcanivorax	1.6287518426729881			-
P2	g__Algibacter	1.8957324131543256			0.046319840644606536
P2	g__Algoriphagus	2.1482143701418392			-
P2	g__Aliamphritea	2.0305831339273164			-
P2	g__Aliarcobacter	1.5494021619924432			-
P2	g__Alicycliphilus	1.590988368042735			-
P2	g__Alicyclobacillus	2.2656664211742363			-
P2	g__Alienimonas	1.6983197104097087			-
P2	g__Aliiroseovarius	1.6317625412047543			-
[truncated: 3,752 more rows]

## Sheet: ARCHAEA
Group	Feature	LDA Score	Class	Mean Abundance	P-value
P1	g__Acidianus	3.585328987019214	ASP	3.587064736090937	0.022229618153942678
P1	g__Aciduliprofundum	3.1623385316430426			-
P1	g__Aeropyrum	3.459284183111762			-
P1	g__Archaeoglobus	3.4562564331370886			-
P1	g__CandidatusMethanomethylophilus	3.751392906523221			-
P1	g__CandidatusMethanoplasma	3.3022240713094475			-
P1	g__CandidatusNitrosocosmicus	3.319916325474969			-
P1	g__CandidatusNitrosopelagicus	2.444894030298949			-
P1	g__CandidatusPrometheoarchaeum	3.1551001227191233			-
P1	g__Ferroglobus	2.559367333229084			-
P1	g__Ferroplasma	3.867707392538793			-
P1	g__Fervidicoccus	2.681951253608828			-
P1	g__Geoglobus	2.5709093244388637			-
P1	g__Haladaptatus	3.830378354049915			-
P1	g__Halalkaliarchaeum	2.7576395830561724			-
P1	g__Halanaeroarchaeum	3.3491816639400516			-
P1	g__Halapricum	3.44851			-
P1	g__Halarchaeum	3.106014777951583			-
P1	g__Haloarcula	3.999107590255066			-
P1	g__Halobacterium	3.8666358647918995			-
P1	g__Halobaculum	4.031691543468148			-
P1	g__Halobellus	3.0661079642357887			-
P1	g__Halobiforma	3.2953005249807372			-
P1	g__Halococcus	3.2665763737188427			-
P1	g__Halodesulfurarchaeum	2.747644006357204			-
P1	g__Haloferax	4.461176860768972			-
P1	g__Halogeometricum	3.1452892102834134			-
P1	g__Haloglomus	2.9704342342399053			-
P1	g__Halohasta	3.6857646866462277			-
P1	g__Halolamina	2.5507353334927294			-
P1	g__Halomarina	3.1896165876651756			-
P1	g__Halomicroarcula	3.5293035641478396			-
P1	g__Halomicrobium	3.5421811250070667			-
P1	g__Halopenitus	3.696768918120508			-
P1	g__Halopiger	2.627198590004391			-
P1	g__Haloplanus	3.5355393045114636			-
P1	g__Haloprofundus	3.8341777504732524			-
P1	g__Haloquadratum	3.22639			-
P1	g__Halorhabdus	4.075003184217754			-
P1	g__Halorientalis	2.0470315332502236			-
P1	g__Halorubrum	4.620036139365807			-
P1	g__Halorussus	4.343684955057709			-
P1	g__Halosegnis	3.1209458464848177			-
P1	g__Halosimplex	3.741608709800365			-
P1	g__Halosolutus	3.8964910575960707			-
P1	g__Haloterrigena	2.943977301018433			-
P1	g__Halovenus	3.904093805483224			-
P1	g__Halovivax	3.649550775255294			-
P1	g__Hyperthermus	3.3225912100128867			-
P1	g__Ignicoccus	2.4342297644212922			-
P1	g__Metallosphaera	4.2417			-
P1	g__Methanobacterium	3.2422935519469793			-
P1	g__Methanobrevibacter	5.891009277006156			-
P1	g__Methanocaldococcus	2.200615451308054			-
P1	g__Methanocella	3.3399010676302407			-
P1	g__Methanococcus	3.514429998660178			-
P1	g__Methanocorpusculum	3.2154238512714612			-
P1	g__Methanoculleus	3.204649877215005			-
P1	g__Methanofollis	3.498783714158974			-
P1	g__Methanogenium	3.591087465232347			-
P1	g__Methanohalobium	2.4945582001059776			-
P1	g__Methanolacinia	2.477852506603125			-
P1	g__Methanomassiliicoccus	3.5518650855238483			-
P1	g__Methanonatronarchaeum	2.7877958469465876			-
P1	g__Methanopyrus	3.5679973146039448			-
P1	g__Methanoregula	3.826190672202222			-
P1	g__Methanosalsum	3.210804974022974			-
P1	g__Methanosarcina	4.040516042316674			-
P1	g__Methanosphaera	3.659576626945617	CNT	3.5471057971430953	0.0415959
P1	g__Methanothermobacter	3.41477			-
P1	g__Methanothermococcus	2.8509740113431854			-
P1	g__Methanothermus	2.5494529194686733			-
P1	g__Methanothrix	3.413624526955071			-
P1	g__Natrarchaeobaculum	3.6452716255721493			-
P1	g__Natribaculum	3.788986505903258			-
P1	g__Natrinema	3.8278970003410877			-
P1	g__Natronobacterium	2.6093075003054214			-
P1	g__Natronococcus	2.7025058487536926			-
P1	g__Natronomonas	4.154177865004962			-
P1	g__Natronorubrum	4.045352742645169			-
P1	g__Nitrosarchaeum	4.511255408680417			-
P1	g__Nitrosopumilus	3.174386620405466			-
P1	g__Nitrososphaera	3.630030311402991			-
P1	g__Picrophilus	3.046681239347443			-
P1	g__Pyrobaculum	3.94274			-
P1	g__Pyrococcus	3.910313490794744			-
P1	g__Saccharolobus	2.491081331360188			-
P1	g__Salarchaeum	4.056624693954069			-
P1	g__Salinarchaeum	3.570914855160865			-
P1	g__Salinigranum	2.683843607286533			-
P1	g__Salinirubellus	2.205421339547964			-
P1	g__Saliphagus	3.3074398659402657			-
P1	g__Staphylothermus	2.706460839866778			-
P1	g__Sulfolobus	4.067322872755694			-
P1	g__Sulfurisphaera	2.7838561790116487			-
P1	g__Thermococcus	4.380203512110937			-
P1	g__Thermofilum	3.6066304772845306			-
P1	g__Thermoproteus	2.335749560873881			-
P1	g__Thermosphaera	3.173763383701483			-
P1	g__unknown_c__Halobacteria	3.791303482907294			-
P1	g__unknown_f__Haloarculaceae	1.766497689242332			-
P1	g__unknown_f__Haloferacaceae	3.037736433347531			-
P1	g__unknown_f__Halorubraceae	3.787860271426792			-
P1	g__unknown_f__Methanobacteriaceae	2.216381225502116			-
P1	g__unknown_f__Methanomicrobiaceae	2.319339657900113			-
P1	g__unknown_f__Natrialbaceae	2.746251111312324			-
P1	g__unknown_o__Halobacteriales	3.4431651412187367			-
P1	g__unknown_o__Haloferacales	2.5651538199552344			-
P1	g__unknown_p__Euryarchaeota	3.6953201600458954			-
P2	g__Acidianus	2.7504635311606678			-
P2	g__Aeropyrum	3.4623340322064116			-
P2	g__Archaeoglobus	3.3871235733154115			-
P2	g__CandidatusMethanoliparum	3.2882758471714424			-
P2	g__CandidatusMethanomethylophilus	3.6556137851571266			-
P2	g__CandidatusMethanoplasma	3.3134333893316894			-
P2	g__CandidatusNitrosocosmicus	2.1753260249850417			-
P2	g__CandidatusNitrosotenuis	2.715053249577688			-
P2	g__Desulfurococcus	3.5685341209846984			-
P2	g__Ferroglobus	2.7958099754953785			-
P2	g__Haladaptatus	4.556322769470187			-
P2	g__Halalkaliarchaeum	3.8913529869987498			-
P2	g__Halalkalicoccus	2.6530584060610813			-
P2	g__Halanaeroarchaeum	2.583565690153024			-
P2	g__Halapricum	3.7303930619744667			-
P2	g__Halarchaeum	3.3393438394599064			-
P2	g__Haloarcula	3.1227919568410334			-
P2	g__Halobacterium	3.6568150310661176			-
P2	g__Halobaculum	3.8632553082768357			-
P2	g__Halobellus	2.696216797324597			-
P2	g__Halobiforma	3.713972602537497			-
P2	g__Halocatena	3.2697562172505905			-
P2	g__Halococcoides	2.110260341759519			-
P2	g__Halodesulfurarchaeum	4.284933587463662			-
P2	g__Haloferax	3.5137514756773425			-
P2	g__Halogeometricum	3.093664958194909			-
P2	g__Haloglomus	4.1841004473667835			-
P2	g__Halolamina	3.6305296383640844			-
P2	g__Halomarina	2.4708161385273595			-
P2	g__Halomicroarcula	3.7674315993525895			-
P2	g__Halomicrobium	3.638082310404528			-
P2	g__Halopenitus	3.330264181607988			-
P2	g__Halopiger	3.8331470838831705			-
P2	g__Haloplanus	3.6260391923157766			-
P2	g__Haloprofundus	3.8729446774069682			-
P2	g__Halorhabdus	3.81361			-
P2	g__Halorientalis	3.560871801572678	CNT	3.771935680831548	0.0495102
P2	g__Halorubrum	4.0902111359139735			-
P2	g__Halorussus	4.999425421336609			-
P2	g__Halosiccatus	3.0487412647837817			-
P2	g__Halosimplex	3.718585643845582			-
P2	g__Halosolutus	3.8360427294149386			-
P2	g__Halostagnicola	3.255860144157009			-
P2	g__Halovenus	1.8360334094392692			-
P2	g__Halovivax	4.835682353339002			-
P2	g__Hyperthermus	1.6383402807256644			-
P2	g__Ignicoccus	3.277576135260804			-
P2	g__Metallosphaera	4.12631			-
P2	g__Methanobacterium	4.2073539784173235			-
P2	g__Methanobrevibacter	5.924963391128755			-
P2	g__Methanocella	3.2032817024897016			-
P2	g__Methanococcoides	2.1502236417045384			-
P2	g__Methanococcus	2.1845222291130617			-
P2	g__Methanocorpusculum	4.457440416944003			-
P2	g__Methanoculleus	3.5899146225801033			-
P2	g__Methanofollis	3.3304370411169546			-
P2	g__Methanogenium	3.6874425289570647			-
P2	g__Methanohalophilus	2.6308969596107086			-
P2	g__Methanolacinia	3.403092007478162			-
P2	g__Methanolobus	3.30074			-
P2	g__Methanomassiliicoccus	3.032802063682334			-
P2	g__Methanomethylovorans	3.779851111598901			-
P2	g__Methanoplanus	2.446859461672315			-
P2	g__Methanopyrus	3.8341948149528378			-
P2	g__Methanoregula	4.176525547433802			-
P2	g__Methanosarcina	4.37258			-
P2	g__Methanosphaera	3.5874780458228193			-
P2	g__Methanospirillum	3.296245729247505			-
P2	g__Methanothermobacter	4.557459528978633			-
P2	g__Methanothermus	3.341290339481636			-
P2	g__Methanothrix	3.837204849290397			-
P2	g__Methanotorris	1.9619137392370192			-
P2	g__Natrarchaeobaculum	3.8143225666658243			-
P2	g__Natrialba	2.621048227213039			-
P2	g__Natrinema	4.129390872940806			-
P2	g__Natronococcus	2.898473318912751			-
P2	g__Natronomonas	4.2825674819706805			-
P2	g__Natronorubrum	3.345150760294874			-
P2	g__Nitrosopumilus	1.7839765898380369			-
P2	g__Nitrososphaera	4.063934820438376			-
P2	g__Palaeococcus	2.952989612332521			-
P2	g__Pyrobaculum	3.2523821211811677			-
P2	g__Pyrococcus	3.905254242741103			-
P2	g__Pyrolobus	2.1356649215336136			-
P2	g__Saccharolobus	3.3887287760202645			-
P2	g__Salarchaeum	3.6362523940174327			-
P2	g__Salinarchaeum	2.3554536054825794			-
P2	g__Salinigranum	2.635288666327649			-
P2	g__Salinirubellus	3.0368420414840736			-
P2	g__Saliphagus	3.368307535395223			-
P2	g__Staphylothermus	3.545934690915572			-
P2	g__Stygiolobus	1.871737108887931			-
P2	g__Sulfolobus	3.9493070351767927			-
P2	g__Sulfuracidifex	3.130244441043541			-
P2	g__Thermococcus	4.52884	ASP	4.277418160392688	0.024974679293054212
P2	g__Thermoproteus	3.427487467255198			-
P2	g__Thermosphaera	2.6157476016215817			-
P2	g__unknown_c__Halobacteria	3.698375106802485			-
P2	g__unknown_f__Haloarculaceae	3.4351420970415756			-
P2	g__unknown_f__Halorubraceae	3.1525168714323235			-
P2	g__unknown_f__Methanobacteriaceae	2.3515420083106453			-
P2	g__unknown_f__Methanomicrobiaceae	3.8101593075144606			-
P2	g__unknown_f__Natrialbaceae	3.003789718661532			-
P2	g__unknown_o__Halobacteriales	2.3047004852000765			-
P2	g__unknown_o__Haloferacales	3.0678762752240427			-
P2	g__unknown_o__Methanobacteriales	1.7294139150447048			-
P2	g__unknown_p__Euryarchaeota	2.2800516375928566			-
P2	g__Vulcanisaeta	3.6480981740045766			-
P3	g__Acidianus	3.97963			-
P3	g__Aeropyrum	2.7864801460792905			-
P3	g__Archaeoglobus	2.17476			-
P3	g__CandidatusMethanomethylophilus	3.4742892469113507	ASP	3.627628890129507	0.022229618153942678
P3	g__CandidatusMethanoplasma	3.3089158208045344			-
P3	g__CandidatusNitrosocaldus	3.296121218109006			-
P3	g__CandidatusNitrosocosmicus	2.6825851347283756			-
P3	g__CandidatusNitrosopelagicus	3.521808491517768			-
P3	g__CandidatusNitrosotenuis	2.4194839056145048			-
P3	g__Desulfurococcus	2.416960752912934			-
P3	g__Geoglobus	2.1636814498879002			-
P3	g__Haladaptatus	4.090400090257602			-
P3	g__Halalkaliarchaeum	2.4197200002492893			-
P3	g__Halalkalicoccus	1.6370443070938052			-
P3	g__Halanaeroarchaeum	3.2453477362706233			-
P3	g__Halapricum	3.149052260993709			-
P3	g__Halarchaeum	3.4144523400781934			-
P3	g__Haloarcula	2.913953011263625			-
P3	g__Halobacterium	4.011120899537214			-
P3	g__Halobaculum	3.9094041878020325	ASP	3.7216303959211876	0.0449512
P3	g__Halobellus	2.2477615244135682			-
P3	g__Halocatena	3.9244443699684224			-
P3	g__Halococcoides	2.191645582434637			-
P3	g__Halococcus	3.542496028178774			-
P3	g__Halodesulfurarchaeum	4.261510269347262	ASP	3.982027552969247	0.0495102
P3	g__Haloferax	3.468900457945946			-
P3	g__Haloglomus	3.9005946836793304			-
P3	g__Halolamina	3.4147689317814973			-
P3	g__Halomarina	3.3480858264499367			-
P3	g__Halomicroarcula	4.005885511907164	ASP	3.777490646838862	0.0200963
P3	g__Halomicrobium	3.4774868378431276			-
P3	g__Halopenitus	2.934650146729463			-
P3	g__Haloplanus	3.579048681633032			-
P3	g__Haloprofundus	2.5798298182645287			-
P3	g__Haloquadratum	2.803430564329922			-
P3	g__Halorhabdus	3.722414722993698			-
P3	g__Halorientalis	3.0994603953754547			-
P3	g__Halorubrum	3.545685834354773			-
P3	g__Halorussus	3.97926			-
P3	g__Halosegnis	3.4623642402229087			-
P3	g__Halosimplex	3.906465259296773	ASP	3.655124788727007	0.013195103132507576
P3	g__Halosolutus	3.785621440146301			-
P3	g__Haloterrigena	3.2483734911187296			-
P3	g__Halovivax	4.285829571799037	ASP	3.974832700992091	0.00739713
P3	g__Methanobacterium	2.893714490101446			-
P3	g__Methanobrevibacter	5.984362271759339	CNT	5.155426214190994	0.00394775
P3	g__Methanocaldococcus	3.608297581290877			-
P3	g__Methanococcoides	2.72197			-
P3	g__Methanococcus	3.5979261551859008			-
P3	g__Methanocorpusculum	2.89128			-
P3	g__Methanoculleus	3.5458396074017324			-
P3	g__Methanofollis	2.629521694197874			-
P3	g__Methanogenium	3.3694032429549727			-
P3	g__Methanohalobium	1.7204983372527418			-
P3	g__Methanohalophilus	2.341551879461755			-
P3	g__Methanolobus	3.3172905289117205			-
P3	g__Methanomassiliicoccus	3.9610249162873687			-
P3	g__Methanomethylovorans	3.4225644256954606			-
P3	g__Methanomicrobium	2.280187018959338			-
P3	g__Methanonatronarchaeum	3.069905151813739			-
P3	g__Methanoplanus	3.1531452543382317			-
P3	g__Methanopyrus	3.731228444482397			-
P3	g__Methanoregula	3.617467666909196			-
P3	g__Methanosalsum	2.2177983010361255			-
P3	g__Methanosarcina	4.2726265883564585			-
P3	g__Methanosphaera	3.5901882611993154			-
P3	g__Methanosphaerula	2.1616457571454952			-
P3	g__Methanospirillum	2.301550070574863			-
P3	g__Methanothermobacter	1.6025887977283038			-
P3	g__Methanothermococcus	2.290999888241555			-
P3	g__Methanothermus	2.5171525794974863			-
P3	g__Methanothrix	3.355860944637354			-
P3	g__Natranaeroarchaeum	2.1408672904989112			-
P3	g__Natrarchaeobaculum	3.633532094834577			-
P3	g__Natribaculum	3.1504761900592184			-
P3	g__Natrinema	3.4250555895644874			-
P3	g__Natronobacterium	2.9098750988431856			-
P3	g__Natronococcus	3.430384015572933			-
P3	g__Natronomonas	3.279875605628878			-
P3	g__Natronorubrum	3.6681721239234246			-
P3	g__Nitrosopumilus	3.8404920066637596	ASP	3.6420297084407265	0.00739713
P3	g__Nitrososphaera	2.760099221408537			-
P3	g__Palaeococcus	2.975159966037966			-
P3	g__Pyrobaculum	3.1894584139671815			-
P3	g__Pyrococcus	3.2524355189406267			-
P3	g__Saccharolobus	2.6390258270594216			-
P3	g__Salarchaeum	3.19811			-
P3	g__Salinarchaeum	3.786493775003887			-
P3	g__Salinigranum	2.5159454795802967			-
P3	g__Salinirubellus	1.729515155572117			-
P3	g__Saliphagus	2.12018			-
P3	g__Stygiolobus	1.9697968328182807			-
P3	g__Sulfodiicoccus	2.6674993914749723			-
P3	g__Sulfolobus	3.5333075644439567			-
P3	g__Sulfuracidifex	3.3250813611099552			-
P3	g__Sulfurisphaera	2.9683751638356197			-
P3	g__Thermococcus	4.48552	ASP	4.095411095110565	0.010271837730705762
P3	g__Thermoproteus	2.8931694053403327			-
P3	g__Thermosphaera	3.501889248692939			-
P3	g__unknown_c__Halobacteria	3.5572636166974485			-
P3	g__unknown_d__Archaea	2.226474502542111			-
P3	g__unknown_f__Halorubraceae	3.714956013386907			-
P3	g__unknown_f__Methanobacteriaceae	2.6213065187348956			-
P3	g__unknown_f__Methanomicrobiaceae	3.989246837341813			-
P3	g__unknown_f__Methanosarcinaceae	2.4343696314489263			-
P3	g__unknown_o__Halobacteriales	3.646816004883295			-
P3	g__unknown_o__Haloferacales	2.6304267964063555			-
P3	g__unknown_p__Euryarchaeota	2.3350599036121285			-
P3	g__unknown_p__Nitrososphaerota	2.290999888241555			-

## Sheet: EC
Group	Feature	LDA Score	Class	Mean Abundance	P-value
P1	f_3_2_1_23	4.161371828723345			-
P1	f_3_2_1_40	3.3047178464793756			-
P1	f_3_2_1_51	3.817945610884876			-
P1	f_3_5_4_3	2.7991742388629715			-
P1	f_3_6_4_12	4.291745445893331			-
P1	f_2_7_7_13	3.283328815147544			-
P1	f_2_2_1_7	3.432920208258485			-
P1	f_3_2_1_21	4.137723889572632			-
P1	f_5_4_99_28	3.3002640489103934			-
P1	f_5_4_99_29	3.3002640489103934			-
P1	f_2_7_1_35	2.916192171315718			0.037373
P1	f_3_6_3_34	3.1393309864615357			0.016309171877755033
P1	f_2_7_7_8	3.0932635031777345			-
P1	f_3_6_1_55	3.0204509670388875			-
P1	f_5_99_1_2	3.735561696988542			-
P1	f_2_7_1_71	2.994791929822016			-
P1	f_4_1_1_19	3.2629918083789793			-
P1	f_2_7_2_8	3.11991	CNT	2.122498190031338	0.00394775
P1	f_2_7_1_26	3.143086650485974			-
P1	f_2_7_7_2	3.144885749658978			-
P1	f_3_1_3_10	3.084947836378253			-
P1	f_3_6_3_8	3.1799864167368024			-
P1	f_3_2_2_10	2.7667567714266137			-
P1	f_3_6_4_13	3.2899947843251325			-
P1	f_2_7_1_4	3.3196587550345393			-
P1	f_1_1_1_42	2.462507237740205			-
P1	f_3_4_21_89	3.345655228354831			-
P1	f_1_17_1_8	2.972117649829498			-
P1	f_2_7_7_3	2.8442990010793037			-
P1	f_3_4_21_102	3.799224022753725			-
P1	f_1_3_5_1	3.0841402046649877			-
P1	f_1_3_5_4	3.1656864264405913			-
P1	f_2_4_2_7	2.9379315029277877			-
P1	f_3_2_1_55	3.570599450654713			-
P1	f_6_3_1_2	3.5720914632096137			-
P1	f_2_3_1_41	3.500267398593717			-
P1	f_4_2_1_59	3.209730878199455			-
P1	f_1_1_1_100	3.2043207262738935			-
P1	f_1_1_1_36	2.803967275462402			-
P1	f_2_6_1_83	3.2936846914365465			-
P1	f_5_1_1_7	3.0018275571844577			-
P1	f_6_3_5_4	3.244192859187793			-
P1	f_1_4_1_13	3.73902			-
P1	f_1_4_1_14	3.73902			-
P1	f_1_4_7_1	3.458821745371622			-
P1	f_1_1_1_267	3.2035380107227085			-
P1	f_2_5_1_7	3.3251678383593783			0.024974679293054212
P1	f_5_1_3_14	3.0576899824981516			-
P1	f_2_7_7_43	1.8949215600665494			-
P1	f_2_5_1_101	1.6227542750618105			-
P1	f_2_5_1_56	2.5048728741549073			-
P1	f_1_1_1_22	3.1207301413725577			-
P1	f_2_1_2_9	3.0813296264241794			-
P1	f_2_7_7_87	2.9323292912950145			-
P1	f_2_7_1_2	3.5801370575084275			-
P1	f_1_1_1_133	3.0051994493779186			-
P1	f_2_6_1_85	2.8840605659072818	CNT	2.0160123379220325	0.037373
P1	f_4_1_3_27	3.542124997449281	CNT	2.4785985344440085	0.024974679293054212
P1	f_4_2_1_20	3.5676662319921872	CNT	2.502795365681057	0.024974679293054212
P1	f_5_3_1_24	3.2884607724430577			-
P1	f_4_1_1_48	3.0399909942362218			-
P1	f_2_4_2_18	3.1394774557180973	CNT	2.142892224402558	0.037373
P1	f_5_1_3_1	2.9662158773600567			-
P1	f_3_1_1_11	3.593694610376964			-
P1	f_3_2_1_82	2.9885404463933534			-
P1	f_3_2_1_1	3.5701521054284657			-
P1	f_2_4_1_346	2.9016480784953544			-
P1	f_2_5_1_75	3.2615189910990736			-
P1	f_1_2_1_12	2.6058933727813662			-
P1	f_1_1_1_262	3.091213352024266			-
P1	f_2_1_1_192	3.1386390384006853			-
P1	f_3_5_1_53	2.8615443060615275			-
P1	f_3_5_3_12	3.103747549400171			-
P1	f_2_7_7_7	4.201930593050632			-
P1	f_1_3_1_14	3.0433187137740747			-
P1	f_1_3_98_1	3.2953816415922557			-
P1	f_4_2_3_5	3.1514510180052704			-
P1	f_5_2_1_8	4.018675997762368			-
P1	f_6_3_4_3	3.0782232046684284			-
P1	f_3_2_1_139	3.131773691013974			-
P1	f_3_2_1_37	3.0668988198704725			-
P1	f_3_2_1_8	3.4810248528065237			-
P1	f_4_1_2_48	2.97935			-
P1	f_5_4_2_12	3.4267587427212556			-
P1	f_3_2_2_27	2.9926741420511433			-
P1	f_5_99_1_3	3.632024788725273			-
P1	f_6_3_2_8	3.3964225914765684			-
P1	f_2_4_1_227	3.2876120107644873			-
P1	f_6_3_2_9	3.3136402008473755			-
P1	f_2_7_8_13	3.2717711926609034			-
P1	f_6_3_2_13	3.3598561552331114			-
P1	f_3_4_16_4	4.117646653294785			-
P1	f_2_1_1_199	3.2132273219559933			-
P1	f_3_1_5_1	3.2005460927388727			-
P1	f_3_6_1_23	2.9557584184750687			-
P1	f_6_1_1_12	3.166968522803332			-
P1	f_4_1_1_36	3.083072109592774	ASP	2.155237854465317	0.024974679293054212
P1	f_6_3_2_5	3.083072109592774	ASP	2.155237854465317	0.024974679293054212
P1	f_2_6_1_9	3.2654751847556756			-
P1	f_1_1_1_23	3.079180206363126			-
P1	f_2_4_2_17	2.9831196537634987			-
P1	f_2_1_1_191	3.1738245173574606			-
P1	f_6_3_4_19	3.118084755068389			-
P1	f_2_7_7_38	2.902037002303414			-
P1	f_2_4_1_18	3.315544653939336			-
P1	f_2_1_1_45	2.9904920637689836			-
P1	f_3_4_11_4	3.1592599368348364			-
P1	f_6_4_1_1	3.202839254353719			-
P1	f_1_7_1_13	2.747664340920679			0.024974679293054212
P1	f_2_7_1_24	3.6853117983583488			-
P1	f_3_1_1_29	2.87371			-
P1	f_4_2_3_4	3.159183497557247			-
P1	f_6_2_1_26	2.9085680008948915			-
P1	f_4_1_3_36	2.721338230119044			-
P1	f_2_2_1_9	3.1028661623269107			-
P1	f_5_4_4_2	2.9524384699670585			-
P1	f_3_1_2_28	2.6130364956886902			-
P1	f_3_1_3_48	3.197578020903263			-
P1	f_6_1_1_6	3.1979140804696975			-
P1	f_1_1_1_94	3.013201642639869			-
P1	f_5_3_1_9	3.2032034677880654	ASP	2.232666244757332	0.016309171877755033
P1	f_3_6_1_27	3.3696536215639616			-
P1	f_1_1_1_29	2.9693832769422817			-
P1	f_3_4_21_107	2.7232409980470544			-
P1	f_5_4_2_2	3.1100943580181997			-
P1	f_2_1_1_177	2.801895834785336			-
P1	f_2_7_6_3	2.9886004735845453			-
P1	f_3_5_4_5	2.860440041740078			-
P1	f_3_2_1_99	3.567981604312646			-
P1	f_3_1_3_3	4.3572648553050435			-
P1	f_3_2_1_177	3.8421879119414153			-
P1	f_3_2_1_156	2.909887403002793			-
P1	f_6_3_4_2	3.205020345950376			-
P1	f_4_2_3_3	2.162735647945291			-
P1	f_2_1_1_294	1.927230612939737			-
P1	f_2_7_1_181	1.927230612939737			-
P1	f_3_2_1_73	2.4499747015481663	CNT	2.0558674322320596	0.0415959
P1	f_2_7_13_3	3.7553049042089564			-
P1	f_3_6_3_4	3.1040024758897324			-
P1	f_3_6_3_54	3.120253469547577			-
P1	f_2_4_2_19	2.925215476253363			-
P1	f_3_1_22_4	2.876365923277653			-
P1	f_2_1_1_190	3.1802858084130983			-
P1	f_4_2_99_18	3.023179114817856	CNT	2.0738691014594717	0.016309171877755033
P1	f_3_1_26_11	3.033837851312841			-
P1	f_3_6_1_66	3.3044712939901024			-
P1	f_6_1_1_9	3.29699			-
P1	f_2_1_1_228	2.9183133133251786			-
P1	f_3_4_11_9	3.4283903255950188			-
P1	f_6_3_5_3	3.3411360311413096			-
P1	f_3_2_1_78	3.5717856054548274	ASP	2.404428305983613	0.024974679293054212
P1	f_3_2_1_22	3.512312462778529			-
P1	f_3_1_1_53	3.5552622933727958			-
P1	f_2_4_1_281	2.939595153379279			-
P1	f_5_1_3_11	3.006886192063464			-
P1	f_1_17_4_1	3.0616498877071794			-
P1	f_1_5_1_38	2.804436946749796			-
P1	f_1_5_1_39	2.804016264290926			-
P1	f_5_3_1_17	2.9523149569948943			-
P1	f_5_1_1_1	3.4559137461097924	ASP	2.476237704456532	0.010405619868873598
P1	f_3_2_2_9	2.8044669010129173			-
P1	f_2_4_99_17	3.41467			-
P1	f_5_4_99_25	3.0475895567910576			-
P1	f_2_3_1_129	3.1404405426152064			-
P1	f_2_7_7_19	3.3069264368284617			-
P1	f_2_7_7_72	3.297242504687996			-
P1	f_5_3_1_1	3.205012639275724			-
P1	f_3_5_4_16	2.8463955068056106			-
P1	f_3_1_11_2	2.952205285924333			-
P1	f_2_1_2_3	3.2325087138530035			-
P1	f_3_5_4_10	3.240957446197394			-
P1	f_1_5_1_20	3.0303023988199245			-
P1	f_3_2_1_14	2.259893694788295			-
P1	f_2_7_1_48	3.5716734097374454			-
P1	f_2_4_2_9	2.9581871999401588			-
P1	f_4_1_1_49	2.7491519921914755			-
P1	f_2_5_1_31	3.0653674551334666			-
P1	f_5_1_1_3	3.01775			-
P1	f_2_1_1_104	2.8790696988073727			-
P1	f_4_2_1_10	2.8457349131399536			-
P1	f_2_5_1_6	3.287641285669089			-
P1	f_4_2_1_75	3.1770309517373194			-
P1	f_3_1_26_5	2.8591602294410206			-
P1	f_6_1_1_1	3.194792715381463			-
P1	f_1_1_1_69	3.0048857107264073			-
P1	f_3_4_21_105	3.0778286291014156			-
P1	f_6_1_1_10	3.218221747669767			-
P1	f_2_4_2_14	3.5956922270857143			-
P1	f_1_2_7_8	3.339473161085638			-
P1	f_3_5_1_3	2.8391158256984492			-
P1	f_6_2_1_30	3.366044336596735			-
P1	f_3_5_1_16	3.14652			-
P1	f_2_6_1_1	3.3545802416578763			-
P1	f_2_6_1_2	3.0411580632863857			-
P1	f_2_6_1_66	3.0411580632863857			-
P1	f_6_2_1_3	3.8355839009313475			-
P1	f_4_1_3_38	1.910974567752055			-
P1	f_3_4_13_22	2.98524	CNT	2.0849356841635824	0.037373
P1	f_6_1_1_20	3.4525197769057567			-
P1	f_3_4_21_88	2.4359740804999728			-
P1	f_3_4_11_18	3.104970840384049			-
P1	f_2_7_7_6	3.7532438554055476			-
P1	f_4_1_2_13	2.9127505175920487			-
P1	f_4_2_1_136	3.314302312468707			-
P1	f_5_1_99_6	3.320126674566603			-
P1	f_2_4_2_8	2.9399081262301054			-
P1	f_2_7_4_3	2.9790279798344996			-
P1	f_3_1_3_5	3.5903031792024556			-
P1	f_3_6_1_45	3.3394820695199487			-
P1	f_3_5_4_25	3.1374496659202524			-
P1	f_4_1_99_12	3.13488			-
P1	f_5_3_1_16	2.894912984253533			-
P1	f_3_5_1_10	2.8948972368735237			-
P1	f_5_1_3_13	2.810370915390519			-
P1	f_2_7_1_11	3.3632995122215608			-
P1	f_3_6_3_14	3.4561039407962255			-
P1	f_6_3_5_1	3.30003			-
P1	f_5_4_99_23	3.5259268171719382			-
P1	f_2_5_1_74	3.0303181260252345			-
P1	f_4_3_3_7	3.1653026798395847	ASP	2.1490367739886582	0.00648531
P1	f_2_5_1_49	3.487728583154677			-
P1	f_4_2_1_51	3.0758276418665895			-
P1	f_5_4_99_5	3.0593240834319766			-
P1	f_1_3_1_12	2.901700220045558			-
P1	f_3_6_5_4	3.0127258684451257			-
P1	f_1_5_1_5	2.8475026899380453			-
P1	f_3_5_4_9	2.8475026899380453			-
P1	f_3_1_3_73	2.3799023096921923			-
P1	f_2_7_8_26	2.894332576204954			-
P1	f_2_4_2_21	2.9533122776800016			-
P1	f_2_7_1_156	2.7478691492711023			-
P1	f_2_7_7_62	2.759017335439002			-
P1	f_4_2_1_9	3.1131635442002485			-
P1	f_2_2_1_6	3.32688			-
P1	f_3_1_2_21	2.942189653240668			-
P1	f_1_1_1_86	2.8776818585285797			-
P1	f_3_4_22_40	3.4571120629829504			-
P1	f_1_8_4_11	2.545675786668532			-
P1	f_1_8_4_12	2.5498294153330994			-
P1	f_6_5_1_2	3.3260194406265047			-
P1	f_2_7_1_33	3.0985386563493167			-
P1	f_1_5_1_7	2.978377159851941			-
P1	f_4_1_2_19	2.6447156595656827			-
P1	f_5_3_1_14	2.587328789219086			-
P1	f_2_7_1_5	3.000219633177681			-
P1	f_2_7_1_51	2.9500158427811307			-
P1	f_2_5_1_47	3.10876			-
P1	f_5_3_1_8	3.127789584843257			-
P1	f_1_4_1_16	2.957614821230177			-
P1	f_2_3_1_241	3.02561			-
P1	f_2_8_4_3	3.22562			-
P1	f_1_1_1_219	2.942165905284513			-
P1	f_6_1_1_16	3.1303872650199276			-
P1	f_2_8_3_18	3.0324165499499576			-
P1	f_3_1_2_1	3.017071140628972			-
P1	f_4_4_1_8	3.256365832118118			-
P1	f_5_4_99_18	2.9000762509139677			-
P1	f_1_17_7_1	3.18256			-
P1	f_1_17_7_3	3.18256			-
P1	f_2_7_1_40	3.007997969933802			-
P1	f_2_3_1_39	3.0366150785398665			0.037373
P1	f_2_4_1_319	1.8923839695671583			-
P1	f_2_4_1_320	1.8923839695671583			-
P1	f_3_2_1_52	3.4815986380612047			-
P1	f_3_1_21_3	3.5370457503672608	ASP	2.8952957142853184	0.010405619868873598
P1	f_3_4_14_5	3.601272732272368			-
P1	f_3_2_1_4	3.6318828027032954			-
P1	f_3_1_3_104	2.64657			-
P1	f_1_3_1_101	2.5453			-
P1	f_1_3_1_111	2.5017483386886212			-
P1	f_1_3_1_83	2.5017483386886212			-
P1	f_1_3_7_11	2.5453			-
P1	f_1_1_1_85	3.051332212204772			-
P1	f_2_3_1_182	3.1249623564461535			-
P1	f_4_2_1_33	3.3292304853207377			-
P1	f_4_2_1_35	3.3292304853207377			-
P1	f_2_3_3_13	3.164120108334293			-
P1	f_2_7_1_6	3.211443243939887			-
P1	f_5_1_3_3	3.347875826138844			-
P1	f_1_1_1_3	3.203434567938943			-
P1	f_2_7_2_4	3.4546716199287455	ASP	2.19904	0.016309171877755033
P1	f_4_2_1_3	2.7118361267276163			-
P1	f_4_2_1_99	1.9166784012926878			-
P1	f_3_4_23_43	2.0435176774543566			-
P1	f_3_5_1_108	3.101837291788127			-
P1	f_6_3_2_10	3.298855668583846			-
P1	f_2_1_1_198	3.0080461579889683			-
P1	f_2_4_1_129	3.701480773981069			-
P1	f_2_3_1_191	3.0232416721306747			-
P1	f_1_1_1_17	3.1524027046707377			-
P1	f_1_1_1_57	2.984141432956026			-
P1	f_1_1_1_58	3.042549743060536			-
P1	f_4_2_1_8	2.891843833922948			-
P1	f_5_4_99_12	2.9299936753498095			-
P1	f_2_7_7_81	0.6885806737352012			-
P1	f_6_3_2_6	3.0188034843297564	ASP	2.09436	0.00648531
P1	f_2_3_1_30	3.119009240120544	CNT	2.0229977260689656	0.037373
P1	f_3_1_1_61	2.0342233873680815			-
P1	f_3_5_1_44	1.821838786017996			-
P1	f_2_1_1_176	2.604932085027045			-
P1	f_1_5_1_3	2.8340021587468565			0.016309171877755033
P1	f_2_5_1_1	3.1116791608958407			-
P1	f_2_5_1_10	3.1116791608958407			-
P1	f_2_5_1_29	3.1032403549850245			-
P1	f_2_7_4_25	3.3823249176963577			-
P1	f_1_17_7_4	3.1159253155938513			-
P1	f_4_2_1_2	3.0351855630404474			-
P1	f_2_7_6_2	2.71945			-
P1	f_5_1_3_32	2.6814270280681916			-
P1	f_4_1_1_23	3.170406355495798			-
P1	f_6_3_3_1	3.02485			-
P1	f_1_1_1_25	3.015656749057906			-
P1	f_2_1_1_163	2.911288156016669			-
P1	f_2_1_1_201	2.911288156016669			-
P1	f_2_1_2_1	3.033571640885724			-
P1	f_2_1_3_2	2.966588563805875			-
P1	f_1_13_11_81	2.6952310768090255			-
P1	f_4_1_2_25	2.757431729251833			-
P1	f_5_1_99_8	2.6952310768090255			-
P1	f_3_5_1_28	3.339531834239274			-
P1	f_4_2_2_23	3.164732034959194			-
P1	f_6_3_4_5	2.9652158590453492			-
P1	f_1_2_1_38	2.9419570414938367			0.037373
P1	f_2_6_1_11	3.099477932325953	CNT	2.2541750101170583	0.00648531
P1	f_2_6_1_17	3.099477932325953	CNT	2.2541750101170583	0.00648531
P1	f_1_5_1_2	2.9505482647341323			0.024974679293054212
P1	f_6_2_1_1	3.1499833826249786			-
P1	f_6_2_1_32	3.0302208501590044			-
P1	f_2_7_2_11	2.980595888585748			-
P1	f_1_2_1_41	3.104938604012886			-
P1	f_2_1_3_11	2.8632005704555863			-
P1	f_2_1_3_9	2.864062106168095			-
P1	f_6_3_2_4	3.364497220884755			-
P1	f_2_7_11_1	3.6916407444098156			-
P1	f_3_6_1_54	2.933318093986456			-
P1	f_2_7_1_45	3.26316			-
P1	f_2_7_2_1	3.0622434900803435			-
P1	f_2_3_1_8	3.246093747752924			-
P1	f_2_5_1_15	3.0641647147099103			-
P1	f_2_7_7_80	3.020417791706702			-
P1	f_2_8_1_11	2.7999454395214114			-
P1	f_3_1_3_100	3.015906645625383			-
P1	f_1_8_4_14	2.691081692912176			-
P1	f_2_1_1_182	2.9821220311201553			-
P1	f_2_7_7_41	2.996058420096427			-
P1	f_2_5_1_78	2.814746343690662			-
P1	f_6_3_3_2	2.826661346061694			-
P1	f_3_5_4_12	2.9070477167853572			-
P1	f_3_4_15_5	3.498048709403806			-
P1	f_3_4_24_70	3.2730324780236635			-
P1	f_2_7_1_180	3.1771791084413397			0.037373
P1	f_2_8_1_13	3.0598690008142584			-
P1	f_1_1_1_38	3.2485934228782294			-
P1	f_1_1_1_40	3.2038657738207297			-
P1	f_2_3_1_57	2.701267659570167			-
P1	f_2_8_1_7	3.414915951616602			-
P1	f_4_4_1_16	3.291548846266435			-
P1	f_3_1_26_4	3.159480415385783			-
P1	f_2_7_1_21	2.6634748761945457			-
P1	f_6_3_1_20	2.939275610716893			-
P1	f_2_1_2_10	3.043126740325655			-
P1	f_1_4_4_2	3.3721396846679226			-
P1	f_1_8_1_4	3.024270388163381			-
P1	f_1_10_3_14	3.288414547626533			-
P1	f_1_4_3_16	3.189038629329308			-
P1	f_5_3_1_13	3.104577660285089			-
P1	f_2_5_1_55	3.000797952132825			-
P1	f_1_6_5_3	3.679491501897065	CNT	2.5251068668385837	0.037373
P1	f_3_4_21_26	2.798183575553997			-
P1	f_2_7_7_24	3.124762216565949			-
P1	f_3_2_1_135	3.401132324094523			-
P1	f_3_2_1_80	3.3316940322773894			-
P1	f_3_2_1_26	3.2767048010200353			-
P1	f_1_2_1_11	3.1316161478508127			-
P1	f_1_1_1_169	2.608984997757088			-
P1	f_3_2_1_89	3.2127500089617973			-
P1	f_5_3_1_4	2.9752862911535427			-
P1	f_5_1_3_4	2.783697335885496			-
P1	f_6_3_2_12	3.2487287851674767			-
P1	f_6_3_2_17	3.2487287851674767			-
P1	f_4_2_3_1	3.0681695468656804			-
P1	f_5_3_1_5	2.5253898382767375			0.010405619868873598
P1	f_6_3_5_10	3.1307072396148885			-
P1	f_4_1_1_81	3.1284948853236663			-
P1	f_6_3_1_10	2.9774492080361776			-
P1	f_2_5_1_17	2.8057031314811387			0.037373
P1	f_6_3_4_15	3.009636434662028	ASP	2.045577169009589	0.00394775
P1	f_1_6_3_4	2.9182076764268032			-
P1	f_2_7_1_148	3.0372009694394353			-
P1	f_2_1_2_11	2.8562723275541866	ASP	2.024448060736392	0.016309171877755033
P1	f_2_1_1_170	2.983062243509569			-
P1	f_6_3_4_13	3.2076301159867673			-
P1	f_3_1_3_6	3.220013910288939			-
P1	f_3_1_4_16	3.220013910288939			-
P1	f_3_6_1_22	2.896362984627699			-
P1	f_3_1_3_25	2.574914720718759			-
P1	f_2_8_1_6	2.5844747710918416			-
P1	f_2_3_1_47	2.9868181062559063			-
P1	f_2_1_1_197	1.6964558997330914			0.010271837730705762
P1	f_6_3_3_3	1.8690720935354372			0.00611748
P1	f_1_8_1_9	3.113649826593881			-
P1	f_1_2_1_21	2.6728065143537805			-
P1	f_1_2_1_22	2.7009900452933064			-
P1	f_3_5_4_33	2.91581			-
P1	f_2_7_8_8	2.9308648344063672			-
P1	f_4_1_1_65	3.0204000088272283			-
P1	f_3_6_1_1	3.2859892952408605			-
P1	f_2_3_2_6	2.7048955859808967			-
P1	f_2_5_1_3	3.1073685373652795	CNT	2.2268863015995026	0.00394775
P1	f_2_8_1_10	2.5279281848288107			-
P1	f_4_1_99_17	2.875708181446849	CNT	2.2294482747516713	0.010405619868873598
P1	f_4_1_99_19	2.796883698507833	CNT	2.204035593122754	0.024974679293054212
P1	f_2_6_1_16	3.2793385156381176			-
P1	f_3_5_1_88	2.9269354378664656			-
P1	f_6_1_1_18	3.1555177581480063			-
P1	f_2_3_1_54	2.9537638830969613			-
P1	f_1_97_1_4	3.388130209091248			-
P1	f_2_3_1_29	2.9953608249860824			-
P1	f_2_1_1_223	2.896211568192517			-
P1	f_3_4_21_53	3.453875382657823			-
P1	f_2_4_2_29	3.1183889106094678			-
P1	f_1_4_1_4	3.3134795175888283			-
P1	f_2_4_1_11	3.3973590376708405			-
P1	f_3_1_4_55	2.9018156540145883			-
P1	f_1_3_1_98	3.0589403013134433			-
P1	f_2_7_9_1	2.974786888827863			-
P1	f_6_3_4_20	2.839890486566854			-
P1	f_4_2_1_126	2.8807421413005514			-
P1	f_2_7_1_17	3.00853	ASP	2.2785379935615095	0.010405619868873598
P1	f_2_7_2_7	2.928112680269212			-
P1	f_2_3_1_19	2.8852411778135942			-
P1	f_1_1_1_271	2.855240876370825			-
P1	f_4_2_1_47	2.961805905630005			-
P1	f_2_4_1_25	3.7007153963503407			-
P1	f_3_1_3_18	3.1257527680594475			-
P1	f_2_3_1_1	2.833595595185693			-
P1	f_5_4_99_60	3.0992700878391672			-
P1	f_5_4_99_61	3.0992700878391672			-
P1	f_4_99_1_3	2.951786113072652			-
P1	f_2_1_1_132	2.8812621151008906			-
P1	f_1_11_1_9	3.05521			-
P1	f_1_7_99_1	2.616915422893444	CNT	2.1613766520093165	0.00648531
P1	f_3_5_4_19	2.8421243834900123			-
P1	f_3_6_1_31	2.8476089837185117			-
P1	f_4_1_1_20	3.180807362833432			-
P1	f_3_1_3_11	3.301043712378102			-
P1	f_6_1_1_17	3.370277870044139			-
P1	f_2_4_99_12	3.1404891927230087			-
P1	f_2_4_99_13	3.1404891927230087			-
P1	f_2_4_99_14	3.1404891927230087			-
P1	f_2_4_99_15	3.1404891927230087			-
P1	f_1_1_1_37	2.8958615182919525			-
P1	f_4_2_1_42	3.1368799588548373			-
P1	f_4_2_1_7	3.230916532138735			-
P1	f_4_1_2_14	2.729925434458123			-
P1	f_4_1_3_42	2.729925434458123			-
P1	f_2_1_1_13	3.5024160619844893			-
P1	f_2_3_1_234	2.999188208645652			-
P1	f_3_5_1_42	2.7460040303597095			-
P1	f_2_5_1_9	2.8761058083858257			-
P1	f_5_3_1_12	3.3739235276659425			-
P1	f_4_6_1_12	2.879010802164757			0.016309171877755033
P1	f_2_7_7_60	3.11328			-
P1	f_3_5_1_124	2.880837452173174			-
P1	f_2_7_1_23	3.0803208076378614			-
P1	f_3_2_1_97	1.3147591703295205			-
P1	f_2_1_1_33	2.92096			-
P1	f_2_6_1_42	2.8899124599931683			-
P1	f_3_1_11_6	3.2237384142284893			-
P1	f_2_1_2_2	3.1212384070666235			-
P1	f_6_1_1_21	3.1327010382039897			-
P1	f_3_2_1_68	3.1087286344845175	CNT	2.2758733635774058	0.037373
P1	f_2_7_1_176	1.466970386410094			0.046319840644606536
P1	f_1_1_5_3	2.5417272960684767			-
P1	f_1_12_1_3	3.0026640911181794			-
P1	f_1_17_1_10	2.2971560679230274			-
P1	f_3_2_1_136	2.7841414978656815			-
P1	f_4_1_1_11	2.6657094615935817			0.016309171877755033
P1	f_6_3_2_1	2.937492559741689	ASP	2.2388786108024763	0.010405619868873598
P1	f_2_7_1_170	1.6673187312176216			-
P1	f_2_5_1_90	3.0450335504122936			-
P1	f_3_5_5_1	1.505411245453182			-
P1	f_3_1_3_97	2.4919595189907984			-
P1	f_3_1_21_2	2.2611584502200284			-
P1	f_2_7_7_65	3.511719576674942			-
P1	f_6_1_1_3	3.0905498155218107			-
P1	f_3_4_24_71	3.2829669524667175	CNT	2.121000113677165	0.037373
P1	f_2_3_1_46	3.038233337478748			-
P1	f_2_7_4_9	2.3642844208945104			-
P1	f_2_7_1_165	2.99661			-
P1	f_4_4_1_21	2.650606143764066			-
P1	f_3_13_1_6	2.219793924100433			-
P1	f_2_10_1_1	2.4686946313616582			0.010405619868873598
P1	f_2_7_7_77	2.050632594550554			0.037040730591937875
P1	f_3_6_3_30	2.64138			-
P1	f_4_6_1_1	2.928545829603503			-
P1	f_2_7_7_59	1.968485337971027			0.0239683
P1	f_2_7_4_22	2.9434345517308875			0.024974679293054212
P1	f_2_4_1_182	3.0879630600021164			-
P1	f_1_1_98_6	3.4867242628827597			-
P1	f_2_4_1_20	2.9799462293233216			-
P1	f_6_1_1_2	3.0172896330041508			-
P1	f_2_7_6_5	3.7495733941153127			-
P1	f_3_1_7_2	3.336458327525247			-
P1	f_1_1_1_399	2.948689158114976			-
P1	f_1_1_1_95	2.948689158114976			-
P1	f_2_5_1_54	2.5178917646463734			-
P1	f_2_6_1_57	1.946285632666144			-
P1	f_1_1_1_205	3.2372293777728998			-
P1	f_3_4_21_92	3.160671242614585			-
P1	f_3_1_3_2	3.102857218993019			-
P1	f_3_4_14_4	3.2778518195327204			-
P1	f_6_3_4_4	3.150589918337804			-
P1	f_2_7_4_8	2.969427224430262			-
P1	f_2_7_7_18	2.9612694574845224			-
P1	f_3_1_3_45	2.824293238270586			-
P1	f_3_1_3_1	2.343411624183193			-
P1	f_1_6_5_8	3.4978358602105732			-
P1	f_2_7_1_90	3.0848338997790785			-
P1	f_3_2_1_31	3.0333878909001517			-
P1	f_2_4_2_1	3.0366092831575884			-
P1	f_1_3_7_14	1.7699220054908347			-
P1	f_1_3_7_15	1.7699220054908347			-
P1	f_2_2_1_1	3.274155601132196			-
P1	f_5_3_1_6	2.702122667856127			-
P1	f_3_1_3_15	3.1201537662408763			-
P1	f_4_2_1_19	3.0958709716655153			-
P1	f_3_5_99_6	3.131841782568538			-
P1	f_1_2_7_3	3.559702754849746			-
P1	f_1_2_7_11	3.479877520604801			-
P1	f_3_5_1_1	2.9727093539078835			-
P1	f_2_5_1_19	3.217885260773836			-
P1	f_3_5_99_10	2.5529083080232455			-
P1	f_4_3_1_19	2.3375052922850594			-
P1	f_1_1_1_77	2.258911011767222			-
P1	f_2_1_1_72	3.5288636531120225	ASP	2.81259	0.024974679293054212
P1	f_2_1_1_195	3.076606058304855			-
P1	f_3_6_3_21	2.9917605650427497			-
P1	f_4_1_1_3	3.26267			-
P1	f_3_4_23_36	2.925339913347115			-
P1	f_6_1_1_5	3.3829552808852177			-
P1	f_3_5_4_2	2.7941637005324442			0.037373
P1	f_6_3_5_5	3.7286439420361517			-
P1	f_5_1_3_2	3.247385291798225			-
P1	f_2_4_1_21	3.1159196375165337			-
P1	f_5_1_99_1	2.6236481878565403			-
P1	f_2_1_1_171	2.9465125233062572			-
P1	f_2_6_1_59	2.842369371193458			-
P1	f_2_4_2_10	2.986411937816426			-
P1	f_4_3_2_1	3.1161280586991995			-
P1	f_5_4_99_22	3.1057157219682896			-
P1	f_4_3_2_2	3.2042936899562515			-
P1	f_2_3_1_128	2.853406566476048			-
P1	f_6_1_1_14	3.056915967275561			-
P1	f_2_7_1_30	2.7563211486879773			-
P1	f_3_6_3_3	3.3501340271998177	CNT	2.281637254991102	0.024974679293054212
P1	f_3_6_3_5	3.3501340271998177	CNT	2.281637254991102	0.024974679293054212
P1	f_3_4_13_19	3.3076608496000617			-
P1	f_3_1_11_5	3.3915136995337436			-
P1	f_6_1_1_7	3.32252			-
P1	f_3_1_3_16	3.24947			-
P1	f_2_1_1_297	3.061820851212407			-
P1	f_3_5_4_4	2.0166294994102487			-
P1	f_6_1_1_4	3.176352944493106			-
P1	f_3_2_1_20	3.674763974696468			-
P1	f_2_7_4_29	1.2636269521709842			-
P1	f_2_6_1_33	2.185353004305673			-
P1	f_3_1_4_58	1.951923947839021			-
P1	f_3_1_26_3	3.034565810099951			-
P1	f_2_3_1_179	3.1699100012610217			-
P1	f_2_3_1_180	3.1160666515838895			-
P1	f_2_3_1_15	2.799910550114687			-
P1	f_1_3_1_1	3.327697949426843			-
P1	f_3_6_1_57	1.6712467376613374			-
P1	f_4_1_1_17	1.6087390038197773			-
P1	f_2_1_3_3	2.5355598163495974			-
P1	f_6_1_1_22	3.1371977999691314	ASP	2.2636481308079746	0.010405619868873598
P1	f_5_4_99_21	1.7148429797389997			-
P1	f_2_4_1_5	1.8856606169005428			-
P1	f_2_3_1_183	2.1795185087311704			-
P1	f_2_3_3_1	2.5776492481134077			-
P1	f_2_4_1_291	2.1805253202973263			-
P1	f_5_4_99_9	2.7181131452291734			0.024974679293054212
P1	f_2_1_1_193	2.95797			-
P1	f_2_7_7_9	3.1301568845128895			-
P1	f_6_3_1_1	3.020230122207906			-
P1	f_3_5_2_3	3.221872685784001			-
P1	f_2_3_1_51	3.1374297001696925			-
P1	f_4_2_2_3	2.2920781007675366			-
P1	f_1_18_6_1	2.663898246185066			-
P1	f_2_7_8_6	2.4280290586547544			-
P1	f_2_4_1_1	3.3757683709695265			-
P1	f_2_4_1_8	3.0630589877011882			-
P1	f_1_1_1_193	3.0120940025317817			-
P1	f_3_5_4_26	3.0120940025317817			-
P1	f_4_1_1_44	2.2815378880100043			-
P1	f_1_15_1_1	2.405124601230179			-
P1	f_4_2_1_11	2.6280991184121874			-
P1	f_2_1_1_77	1.5180140729831357			-
P1	f_6_3_5_2	3.2762167045375707			-
P1	f_1_11_1_15	2.706481230736701			-
P1	f_3_2_1_17	2.6239943054933903			-
P1	f_3_1_4_37	1.2590359472542072			-
P1	f_2_8_4_4	3.0945105575891345			-
P1	f_5_4_2_8	3.282028359182502			-
P1	f_2_7_4_6	2.483984960192333			-
P1	f_3_4_17_13	3.1748254378907617	CNT	2.373573802324919	0.016309171877755033
P1	f_2_7_6_1	3.1043294546437807			-
P1	f_2_7_1_49	2.8503562880816755			-
P1	f_2_7_4_7	2.8503562880816755			-
P1	f_2_7_4_16	3.0231791438950144			-
P1	f_2_7_1_130	3.1515640272543957			-
P1	f_2_1_1_185	2.9713468686027533			-
P1	f_2_1_1_148	2.3953711920063676			-
P1	f_2_1_1_133	2.9448054360414844			-
P1	f_2_1_1_271	2.9448054360414844			-
P1	f_1_3_99_23	2.4246680145215516			-
P1	f_2_4_1_83	2.951365436425121			-
P1	f_1_1_1_122	2.947671178798457			-
P1	f_2_6_1_52	2.8526452272286145			-
P1	f_2_1_3_15	2.5377624278881963			-
P1	f_6_4_1_2	2.5760137809095998			-
P1	f_6_1_1_19	3.1400494378047012			-
P1	f_5_4_99_24	2.2851134846949455			-
P1	f_2_7_1_107	1.9881205144167167			-
P1	f_6_3_5_11	2.9668404495473855			-
P1	f_6_3_5_9	2.9668404495473855			-
P1	f_2_1_1_196	2.2238699449229746			-
P1	f_1_3_1_106	1.8376487387992937			-
P1	f_1_3_1_54	1.8376487387992937			-
P1	f_2_1_1_131	1.945325619978662			-
P1	f_3_7_1_12	1.9788311430873422			-
P1	f_2_1_1_130	1.9735661147640282			-
P1	f_2_1_1_151	1.9735661147640282			-
P1	f_6_1_1_15	3.0495366494001623			-
P1	f_2_8_4_5	3.1247468087567882			-
P1	f_4_6_1_17	2.0553980633564386			-
P1	f_2_5_1_108	1.623334334965515			0.030888517504938717
P1	f_3_1_13_5	2.001785303386849			0.037373
P1	f_6_3_2_47	1.7666916675854554			-
P1	f_4_1_99_22	2.3812322607934884			-
P1	f_3_1_13_3	3.0934990636165223			-
P1	f_3_1_3_7	3.0961438591284387			-
P1	f_2_7_8_43	3.204661083552138			-
P1	f_5_5_1_4	2.8721275473030694			-
P1	f_2_8_1_4	2.4596627298988456			-
P1	f_3_4_25_2	1.7605292347635393			-
P1	f_6_3_4_14	2.446309732942176			-
P1	f_2_5_1_105	2.4352258604978783			-
P1	f_1_17_99_6	2.841266874629132			-
P1	f_2_7_1_63	1.728696209522882			-
P1	f_3_1_3_89	2.135395128479617			-
P1	f_1_1_1_140	1.6744222287219532			-
P1	f_2_7_1_198	2.064914774062368			-
P1	f_3_2_1_45	2.6495466427398395			-
P1	f_4_3_1_1	2.5956725883520413			-
P1	f_3_2_1_50	2.851517964661415			-
P1	f_1_3_1_44	1.7882868938742025			-
P1	f_1_3_1_9	2.5086778571277484			-
P1	f_1_6_99_3	2.3174122340187004			-
P1	f_2_1_1_298	1.4812777133684074			-
P1	f_2_5_1_42	1.7133360369283588			-
P1	f_5_4_2_6	2.1051942033752558			-
P1	f_2_7_8_12	2.56231			-
P1	f_1_8_4_10	2.391811318207389			-
P1	f_1_8_4_8	2.391811318207389			-
P1	f_2_7_1_25	2.375386295432501			0.00394775
P1	f_2_7_7_4	2.56498			0.016309171877755033
P1	f_1_3_1_76	2.6101649796701176			-
P1	f_2_1_1_107	2.529356007509128			-
P1	f_4_99_1_4	2.6101649796701176			-
P1	f_1_8_7_1	2.275688146296809			-
P1	f_3_6_3_27	1.9907581414628008			-
P1	f_2_7_7_12	2.4106564414412883			-
P1	f_2_4_1_337	1.8071948232185377			-
P1	f_3_6_1_13	2.458753080374813			-
P1	f_2_4_2_22	2.5372773639717074			-
P1	f_2_6_99_2	2.5894736187788903			-
P1	f_3_1_1_5	2.14943			-
P1	f_2_4_1_280	2.062406964703788			-
P1	f_4_2_1_46	2.82716			-
P1	f_2_7_1_167	1.8973459364791592			-
P1	f_2_7_7_70	1.8973459364791592			-
P1	f_2_4_2_3	2.8699919358922896			-
P1	f_1_4_3_5	1.3191967435203173			-
P1	f_2_8_1_14	1.617233051630062			-
P1	f_2_1_1_200	1.4987301440124179			0.016122415343300393
P1	f_4_3_1_17	2.4624816468729054			-
P1	f_2_7_1_39	2.357704898708789			-
P1	f_4_2_1_85	2.1680646072774437			-
P1	f_4_1_1_96	2.9142997437801936			-
P1	f_2_3_1_12	1.9425558768715603			-
P1	f_1_2_4_1	1.9786110909043042			-
P1	f_6_1_1_11	3.008979178838344			-
P1	f_4_2_1_1	2.231063618838012			-
P1	f_3_2_1_3	3.0916510841432725			-
P1	f_3_2_1_41	3.3198343477583614			-
P1	f_5_4_99_2	3.3405055982062724			-
P1	f_1_3_3_15	2.593785991701981			-
P1	f_1_3_3_4	2.593785991701981			-
P1	f_1_1_1_336	1.9905497367971632			-
P1	f_2_4_1_230	1.878971656147334			-
P1	f_1_2_7_1	3.1549050268639642			-
P1	f_4_2_2_2	3.2382838427958562			-
P1	f_3_2_1_67	1.1313662231530768			-
P1	f_3_4_14_11	2.0015376579865887			-
P1	f_2_7_2_3	2.9816004120472224			-
P1	f_3_1_1_85	1.5100755130283423			-
P1	f_1_1_1_28	2.1967718006168138			-
P1	f_1_2_7_4	1.9270641348207564			-
P1	f_6_5_1_1	1.862172075501599			-
P1	f_6_5_1_6	1.862172075501599			-
P1	f_6_5_1_7	1.862172075501599			-
P1	f_2_3_1_157	2.43757			0.024974679293054212
P1	f_2_7_7_23	2.4993443719900923			-
P1	f_5_4_2_10	2.548957065984229			-
P1	f_2_1_1_173	1.8234575539669966			-
P1	f_2_1_1_264	1.8234575539669966			-
P1	f_3_2_1_180	1.90689			-
P1	f_4_2_2_5	1.8896059316155411			-
P1	f_4_1_2_4	2.991402186949625			-
P1	f_3_6_3_17	2.9459488408268535			-
P1	f_5_4_99_19	2.401536157756816			-
P1	f_3_4_22_70	2.994237647938353			-
P1	f_4_1_1_83	2.66811			0.037373
P1	f_3_4_11_1	2.040210477803901			-
P1	f_6_2_1_5	2.443810070790425			0.00394775
P1	f_5_3_3_2	1.9872476141625202			-
P1	f_3_1_11_1	1.700459301938809			-
P1	f_2_1_1_226	2.326657343387707			-
P1	f_2_1_1_227	2.326657343387707			-
P1	f_2_7_7_27	2.868880620192577			-
P1	f_3_4_11_21	2.0041026130825257			-
P1	f_4_1_2_22	1.9961136082701645			-
P1	f_4_1_2_9	1.9961136082701645			-
P1	f_1_8_1_8	3.2636332286553515			-
P1	f_1_1_1_27	2.264769108580567			-
P1	f_2_6_1_113	1.5435920738295303			-
P1	f_2_6_1_55	1.5435920738295303			-
P1	f_2_6_1_62	2.0352585129258562			0.0239683
P1	f_2_6_1_77	1.5435920738295303			-
P1	f_4_1_2_50	2.336869843769747			-
P1	f_4_2_3_12	2.336869843769747			-
P1	f_1_1_1_67	2.58184			-
P1	f_5_3_1_28	2.178428211997864			0.037373
P1	f_5_1_3_20	2.16478			0.010405619868873598
P1	f_2_6_1_19	1.7376159415401633			-
P1	f_2_6_1_76	1.242156823834054			-
P1	f_2_3_1_79	2.6670516489451788			-
P1	f_1_3_5_2	1.9630517091003024			-
P1	f_3_4_11_2	3.2658124199811223	CNT	2.485726361448535	0.037373
P1	f_1_1_1_405	2.2510878929331404			-
P1	f_2_7_7_40	2.139355157229661			-
P1	f_4_3_3_6	3.067722756721056	CNT	2.2886333510362307	0.024974679293054212
P1	f_1_4_1_1	2.628651317800327			-
P1	f_1_4_1_3	2.538540897644138			-
P1	f_2_2_1_2	1.9764659136276652			-
P1	f_3_1_13_1	1.6248236840303774			-
P1	f_4_2_1_113	1.6920917443192278			0.015567637571578004
P1	f_4_2_99_20	1.4591778136096238			-
P1	f_3_5_1_104	2.2957503591990984			-
P1	f_2_7_8_41	2.3578940709049365			-
P1	f_2_7_8_5	2.5176131195185674			-
P1	f_3_2_1_133	2.8142018430089726			-
P1	f_3_2_1_54	2.8142018430089726			-
P1	f_2_3_2_13	1.8198455452954665			0.030888517504938717
P1	f_3_5_4_28	2.3980150611755424			-
P1	f_3_5_4_31	2.3980150611755424			-
P1	f_3_5_4_40	2.396006561599869			-
P1	f_3_2_2_23	1.5289303975560713			-
P1	f_2_7_1_166	1.4057716230620656			-
P1	f_2_7_1_194	1.291927182239962			-
P1	f_2_7_1_197	1.928814760812306			-
P1	f_6_3_1_5	2.27133			-
P1	f_2_7_7_1	1.2746977387878953			-
P1	f_6_3_4_21	2.546982199216229			-
P1	f_6_3_5_7	2.912425263546267	CNT	2.398624006826103	0.010405619868873598
P1	f_1_2_7_7	1.488724871507257			-
P1	f_3_5_1_19	1.910791145965842			-
P1	f_4_99_1_12	2.3352192050366023			-
P1	f_2_7_1_168	1.954179043893074			-
P1	f_3_6_3_15	2.828197115139442			-
P1	f_2_4_1_348	2.413221558614707			0.016309171877755033
P1	f_2_6_1_97	1.3809057807607321			-
P1	f_3_5_2_10	1.7514941545530103			-
P1	f_3_2_1_11	2.2744568010147175			-
P1	f_6_6_1_2	2.727830993191934			-
P1	f_3_1_4_46	2.713325900025749			-
P1	f_3_1_21_1	1.6346053040673927			-
P1	f_3_1_4_53	2.410215375945877			-
P1	f_3_5_1_25	2.2707871727749693			-
P1	f_2_7_7_15	2.1906050401163433			-
P1	f_2_7_7_39	2.305426363661715			-
P1	f_5_4_2_9	2.234514114927841			-
P1	f_4_1_1_82	2.2242091639686703			-
P1	f_1_1_1_408	2.060808004621515			-
P1	f_1_1_1_409	2.060808004621515			-
P1	f_2_7_1_219	2.2612560890374658			-
P1	f_2_7_1_220	2.2612560890374658			-
P1	f_1_2_1_70	2.3966977523289024			-
P1	f_1_2_1_59	1.6278428482205647			-
P1	f_3_1_1_1	2.719264419106693			-
P1	f_2_7_8_20	2.7704658483768947			-
P1	f_1_17_1_11	2.5927466570569515			-
P1	f_1_17_1_9	2.85652			-
P1	f_6_3_5_6	2.8567830682745243	CNT	2.320399684457812	0.016309171877755033
P1	f_3_1_1_83	1.9934116614020383			-
P1	f_5_4_99_16	2.870000608878707			-
P1	f_1_1_1_79	1.75467			-
P1	f_1_1_1_81	1.75467			-
P1	f_2_6_1_37	2.2474827346942865			-
P1	f_2_7_1_15	2.3548850650309654			-
P1	f_1_1_1_290	2.582107120900373			-
P1	f_3_6_3_25	2.1623438179240195			-
P1	f_2_5_1_30	2.1761881231804048			-
P1	f_2_4_1_64	1.7042437410016231			-
P1	f_4_1_1_18	1.973039920196555			-
P1	f_2_5_1_48	1.9344318782339445			-
P1	f_2_1_1_14	2.5154054439582714			-
P1	f_4_2_1_55	1.7676196255965406			-
P1	f_1_1_1_30	1.396379878435747			-
P1	f_6_1_1_13	3.0111446891117573			-
P1	f_3_1_3_12	2.09866			0.0239683
P1	f_5_3_1_15	1.490911848049627			-
P1	f_6_3_4_22	1.7311815527014633			-
P1	f_1_4_1_21	1.0861861384691385			-
P1	f_3_4_17_14	2.618230991701149			-
P1	f_3_2_1_10	2.7783466792372686			-
P1	f_2_7_1_91	1.419926843767659			-
P1	f_4_4_1_5	1.8006236500495527			-
P1	f_2_1_1_207	2.178908547483651			-
P1	f_3_5_1_18	2.3429247183614974			-
P1	f_2_6_1_82	1.6939744344094372			-
P1	f_1_3_1_24	1.4256947324680174			-
P1	f_3_1_3_41	1.805815605825124			-
P1	f_3_1_26_12	2.3327929025549285			-
P1	f_4_2_1_44	2.156840861343421			-
P1	f_1_6_1_2	2.2987355698695553			-
P1	f_1_3_99_33	1.8517253927815038			-
P1	f_2_1_1_74	2.413392294763757			-
P1	f_4_1_1_37	2.625905169868056			-
P1	f_2_5_1_61	2.145759341827323			-
P1	f_4_2_1_24	2.4144130873893364			0.016309171877755033
P1	f_5_4_3_8	2.388515837079689			-
P1	f_3_1_3_71	1.8219029145778454			-
P1	f_1_1_1_1	2.749964112346063			-
P1	f_4_2_2_6	2.1096555370358745			-
P1	f_1_1_1_304	1.9528113485577558			-
P1	f_1_1_1_76	1.9528113485577558			-
P1	f_4_1_3_17	1.8664658119062738			-
P1	f_3_6_1_11	2.4708389414231746			-
P1	f_3_6_1_40	2.4708389414231746			-
P1	f_2_7_4_1	2.604649426263273			-
P1	f_2_1_1_206	1.4630021414109926			0.030888517504938717
P1	f_1_2_1_3	1.8978133436358477			-
P1	f_3_4_24_78	1.9579224764894092			-
P1	f_4_1_1_5	2.011188014239419			-
P1	f_2_1_1_242	1.570146117440152			-
P1	f_2_7_7_73	2.09944			-
P1	f_2_7_8_33	2.4855225851018234			-
P1	f_2_7_8_35	2.4855225851018234			-
P1	f_2_7_7_33	2.1012433284543484			-
P1	f_4_2_1_45	2.128552426559065			-
P1	f_3_3_1_1	2.360502014957178			-
P1	f_3_1_2_6	1.90908			-
P1	f_3_1_1_81	1.5982122510340833			0.00648531
P1	f_2_8_1_1	1.3708572411025184			-
P1	f_2_8_1_2	1.3708572411025184			-
P1	f_1_18_1_2	2.3438577170825488			-
P1	f_1_19_1_1	2.3438577170825488			-
P1	f_2_1_1_144	1.1527167693335383			-
P1	f_2_6_1_106	0.7854034091767047			-
P1	f_2_7_3_9	2.621863875321672			-
P1	f_2_7_9_2	2.6359143737384993			-
P1	f_2_7_1_211	2.2065117283386586			-
P1	f_1_1_1_202	1.3618170768971283			-
P1	f_3_1_3_102	1.6928910896639107			-
P1	f_2_5_1_134	2.130115576360561			-
P1	f_1_1_1_261	2.1648478684693377			-
P1	f_2_7_1_16	1.5043584164010253			-
P1	f_2_3_1_35	2.64147			-
P1	f_3_5_2_6	1.7621947603736505			-
P1	f_6_4_1_3	2.6470540971114076			-
P1	f_3_2_1_165	2.7894409795879986			-
P1	f_1_2_5_3	1.8943598162838426			-
P1	f_1_17_1_4	2.5362645246827684			-
P1	f_1_18_1_1	1.7874894757545912			-
P1	f_2_7_7_75	1.5006058185557225			-
P1	f_2_1_1_37	3.172475098234465			-
P1	f_5_1_1_13	1.8876395238971557			-
P1	f_2_3_1_40	2.2935240651012974			-
P1	f_6_2_1_20	2.2935240651012974			-
P1	f_3_5_4_13	1.836277126822013			-
P1	f_5_3_2_6	1.7288198719580328			0.024974679293054212
P1	f_3_5_1_24	2.563574973283233			-
P1	f_2_7_7_85	2.3048221603488894			-
P1	f_4_3_99_4	2.0861420921628775			-
P1	f_1_17_1_1	1.8107165368925249			-
P1	f_4_1_1_70	2.024544479637005			-
P1	f_5_4_2_7	2.0486396747630358			-
P1	f_1_1_1_41	1.7143453048301662			-
P1	f_4_2_1_114	1.9627708192407334			-
P1	f_6_1_1_24	2.4322140102754903			-
P1	f_2_1_1_217	2.140144065089855			-
P1	f_4_2_1_129	1.643219972480696			-
P1	f_5_4_99_17	1.643219972480696			-
P1	f_3_4_21_121	1.9374594585025715			0.021025213435033115
P1	f_3_4_21_116	1.904635167056979			-
P1	f_2_1_1_178	1.6173669376572732			-
P1	f_3_6_3_40	1.99506			-
P1	f_2_5_1_72	2.9002153617567314			-
P1	f_6_3_2_2	2.271758611955239			0.016309171877755033
P1	f_1_12_7_2	2.2749253437678747			-
P1	f_3_6_3_31	2.5217124664311767			-
P1	f_2_7_1_188	1.928185516161738			-
P1	f_2_7_1_214	1.928185516161738			-
P1	f_2_7_1_60	1.928185516161738			-
P1	f_5_1_3_9	1.938876271009992			-
P1	f_4_1_1_35	2.664772429035708			-
P1	f_3_6_3_36	1.5024764182419843			-
P1	f_2_4_2_28	1.8821787865563038			-
P1	f_1_11_1_10	1.3135383214306453			-
P1	f_1_1_99_2	1.3924017544959455			-
P1	f_2_7_1_56	2.1720798461115387			-
P1	f_3_1_3_105	1.4266371982818218			0.00987554
P1	f_2_3_1_28	2.361388453537927			-
P1	f_4_1_1_50	1.4438996776356399			-
P1	f_1_3_99_38	1.433491618299583			-
P1	f_3_1_1_45	1.5780728128963435			-
P1	f_2_7_7_71	1.8572554462743949			-
P1	f_3_1_3_82	2.1260606081866786			-
P1	f_3_1_3_83	2.1260606081866786			-
P1	f_2_6_1_44	1.3638868291668074			-
P1	f_2_6_1_45	1.3638868291668074			-
P1	f_2_6_1_51	1.3638868291668074			-
P1	f_2_3_1_101	1.7208281587791028			-
P1	f_4_1_2_40	1.3157661428828167			0.00739713
P1	f_2_6_1_21	1.7061265295122503			-
P1	f_1_1_3_15	2.4885695128967393			-
P1	f_2_4_1_187	2.3795231822047405			-
P1	f_1_1_1_308	1.3701904366354718			-
P1	f_3_2_2_28	1.6203954660469468			-
P1	f_4_2_1_91	2.490990463301947			-
P1	f_3_4_19_11	1.333644343860573			-
P1	f_1_14_19_9	2.326777985045393			-
P1	f_2_6_1_102	1.896973841046208			-
P1	f_2_1_1_80	1.7100918430154883			-
P1	f_1_6_5_5	1.7303085052785243			-
P1	f_5_3_3_18	1.4171184495877356			-
P1	f_2_3_2_5	1.4146765113882693			-
P1	f_3_1_21_5	2.855729652002509			-
P1	f_2_7_1_89	1.9576143414839158			-
P1	f_1_6_3_3	0.8023920687887276			-
P1	f_3_3_2_2	1.0546625148256947			-
P1	f_2_7_8_40	2.0696649236559352			-
P1	f_3_2_1_178	1.3664673912882281			-
P1	f_3_2_1_18	2.1926587836726004			-
P1	f_5_4_2_11	1.875803348784794			-
P1	f_3_5_3_11	1.8318055890801417			0.00388491
P1	f_2_5_1_16	1.8198681986543592			-
P1	f_3_1_2_29	1.5612408213708482			-
P1	f_3_5_4_1	1.9381524071366039			-
P1	f_3_6_3_24	1.5735670656420053			-
P1	f_4_4_1_19	1.3825710819068193			0.022229618153942678
P1	f_5_1_1_18	1.871102196729099			-
P1	f_3_4_11_23	1.7497713896737568			-
P1	f_5_1_2_7	1.9082662438294171			-
P1	f_1_97_1_9	2.4893565080278015			-
P1	f_4_3_1_15	1.8422658794543054			-
P1	f_1_13_11_6	1.2872487223105753			-
P1	f_4_4_1_3	1.2872487223105753			-
P1	f_2_1_1_265	1.5675891700737248			-
P1	f_3_1_12_1	2.0627011519305523			-
P1	f_3_1_1_31	1.8669080462909466			-
P1	f_1_4_1_2	2.3544496339217376			-
P1	f_2_3_1_31	2.1666699043242557			0.024721712338446097
P1	f_1_1_1_18	1.6390236233969255			-
P1	f_1_1_1_369	1.6390236233969255			-
P1	f_1_1_1_371	1.4108914231323726			-
P1	f_5_3_1_23	1.9282257380372245			-
P1	f_3_4_14_12	1.8075117266674072			-
P1	f_3_4_11_5	2.2747760290881986			0.016309171877755033
P1	f_2_7_1_83	2.245008826355341			-
P1	f_2_5_1_97	1.720012406113918			0.0415959
P1	f_4_3_99_3	2.271815744507186			-
P1	f_2_7_11_33	1.5628305696095095			-
P1	f_2_7_4_28	1.5628305696095095			-
P1	f_4_1_1_41	2.2341272641876655			-
P1	f_2_1_1_289	1.6568116751780138			0.0277684
P1	f_1_1_1_47	1.3393460815207003			-
P1	f_1_1_1_53	1.3180231301520653			-
P1	f_2_1_1_166	1.6997500491650557			0.037373
P1	f_2_5_1_83	1.3219787238539877			-
P1	f_6_4_1_9	1.7321215903397198			-
P1	f_1_1_1_374	1.5567003823854033			-
P1	f_3_6_1_15	1.1096837466619467			-
P1	f_2_7_7_82	1.27673			-
P1	f_3_4_13_9	2.2261617693300084			-
P1	f_1_1_1_103	1.5563493001263062			-
P1	f_1_1_1_11	1.5074521659414364			0.022229618153942678
P1	f_2_7_7_42	2.1740050723903863			0.046319840644606536
P1	f_2_7_7_89	2.1740050723903863			0.046319840644606536
P1	f_3_6_1_25	1.5251661045299758			0.00987554
P1	f_1_15_1_2	1.9050618383766613			-
P1	f_2_7_1_50	1.8910112769843455			-
P1	f_2_1_1_113	2.2386866473168285			-
P1	f_3_2_1_35	2.032490572265773			-
P1	f_2_7_1_66	1.5120743429658232			-
P1	f_2_7_1_121	2.208080466262096			-
P1	f_3_1_6_1	1.7547995472892537			-
P1	f_2_4_2_12	1.3575320458916946			-
P1	f_3_4_11_10	1.761063110685118			-
P1	f_3_4_11_6	1.4815828711564543			-
P1	f_2_8_1_12	1.2662919414694955			-
P1	f_2_1_1_187	1.548462592111157			-
P1	f_2_7_8_15	1.3091493121136617			-
P1	f_1_1_1_302	1.1050030090882295			-
P1	f_1_5_3_22	1.5134218115485358			-
P1	f_5_1_3_6	2.058220443569004			-
P1	f_1_2_1_88	2.3225912236481787			-
P1	f_1_5_5_2	2.3225912236481787			-
P1	f_6_3_2_45	1.8459914030933844			-
P1	f_3_2_1_96	2.075884837422688			-
P1	f_2_4_1_4	2.489205940154178			-
P1	f_3_5_2_7	1.8691397804104262			-
P1	f_6_6_1_1	2.2410360357568955			-
P1	f_3_1_1_3	2.137012793983965			-
P1	f_4_3_1_4	2.192283133086944			-
P1	f_2_7_1_202	2.519818027826157			-
P1	f_3_6_3_20	1.0657157258159222			-
P1	f_2_4_99_18	2.1957821230445047			-
P1	f_2_4_99_21	2.1206930557115125			-
P1	f_3_5_3_6	2.332540484890895			-
P1	f_4_4_1_15	1.3178222958200423			-
P1	f_4_4_1_25	1.1564998397176505			-
P1	f_2_4_1_109	2.2437595236973644			-
P1	f_3_2_1_172	2.7348681753310267			-
P1	f_2_7_7_99	1.6943346015345984			0.037040730591937875
P1	f_2_7_1_221	1.9237926502478964			-
P1	f_4_1_2_43	1.6850949497159151			-
P1	f_4_2_1_147	1.4599611393243768			-
P1	f_2_7_2_2	1.9286644334590242			-
P1	f_1_2_4_4	1.9684917680879883			-
P1	f_2_3_1_9	2.3189935578156162			-
P1	f_2_1_1_63	2.074585603463785			-
P1	f_3_6_1_7	1.5424709247213524			-
P1	f_5_3_3_14	1.3009231771496255			-
P1	f_1_2_99_10	1.651298083098454			-
P1	f_3_4_24_11	1.8382523501156338			-
P1	f_4_2_1_17	1.7660306214939394			-
P1	f_2_8_3_17	1.3349527300437047			-
P1	f_1_3_1_108	2.07899			-
P1	f_1_3_8_1	2.0844796940177326			-
P1	f_4_1_1_25	1.600634976572274			-
P1	f_2_7_8_38	0.9558295758683896			-
P1	f_3_5_2_14	1.932935138257157			0.0360487
P1	f_2_5_1_39	1.6044233635559746			-
P1	f_4_1_3_44	1.8534212472685891			0.021025213435033115
P1	f_2_7_7_83	1.783913575807223			-
P1	f_1_4_1_12	1.2957157929027012			-
P1	f_1_4_1_26	1.2957157929027012			-
P1	f_2_7_9_3	2.0125390361201627			-
P1	f_2_7_1_169	1.5429355155402122			-
P1	f_4_6_1_13	2.356027561199849			-
P1	f_6_3_2_29	1.3850169914339923			-
P1	f_6_3_2_30	1.3850169914339923			-
P1	f_3_6_3_29	2.152401326621709			0.024974679293054212
P1	f_3_2_2_20	1.8832837594878504			0.016309171877755033
P1	f_1_12_98_1	1.9327880887612565			-
P1	f_1_3_1_31	2.0517607845061514			-
P1	f_5_3_1_27	1.5365967882428213			-
P1	f_2_7_1_213	1.4295275684960833			-
P1	f_2_7_1_73	1.4295275684960833			-
P1	f_3_1_3_23	1.019282354612655			-
P1	f_5_3_99_10	1.0881235336345267			-
P1	f_2_4_2_52	1.667203771317699			-
P1	f_6_3_2_3	1.0674448505082728			-
P1	f_2_7_1_92	1.1299298332172234			-
P1	f_3_6_1_41	1.834364932175408			-
P1	f_3_2_1_46	2.384962106890633			-
P1	f_2_7_8_14	1.9274016701456194			-
P1	f_2_7_8_47	1.9274016701456194			-
P1	f_3_4_22_37	2.322520485323489			-
P1	f_3_5_2_2	2.098122927633572			-
P1	f_2_7_7_76	1.7450826312397938			-
P1	f_2_3_1_48	1.6506324262873686			-
P1	f_3_4_22_15	1.8327198612818743			-
P1	f_2_1_1_219	1.9096348278470905			0.00987554
P1	f_2_1_1_220	1.9096348278470905			0.00987554
P1	f_2_7_1_95	1.6545523044334147			0.015567637571578004
P1	f_2_3_1_201	1.6033771822082903			-
P1	f_2_5_1_2	1.3271797296150445			-
P1	f_2_4_1_52	1.7642284807028128			-
P1	f_1_21_98_3	1.829378612363421			-
P1	f_2_7_1_191	1.6341625985747634			-
P1	f_5_3_3_19	2.1585414910596574			-
P1	f_1_5_98_1	1.5898142290373602			-
P1	f_2_7_8_7	1.9276049657334313			0.010405619868873598
P1	f_5_3_1_26	1.0336378919118825			-
P1	f_2_5_1_21	1.623487991081598			-
P1	f_6_5_1_3	2.501703955806591			-
P1	f_3_2_1_25	2.1475871471868264			-
P1	f_1_7_7_1	1.8108831813703723			-
P1	f_1_7_2_2	2.5877522295441184			-
P1	f_3_9_1_2	0.9013470052025456			-
P1	f_3_4_13_21	1.6154846621463748			-
P1	f_6_3_3_7	1.8762647265265122			-
P1	f_1_1_1_87	1.5783485128075276			-
P1	f_3_6_3_16	1.8797242030738717			0.024721712338446097
P1	f_3_4_17_19	1.7505719413983456			-
P1	f_3_2_1_164	1.0788443102731737			-
P1	f_3_7_1_22	1.4779051387654047			-
P1	f_2_7_1_184	1.3398641788198447			-
P1	f_1_20_4_1	1.8222805954442902			-
P1	f_2_1_1_34	2.041087591539023			-
P1	f_4_2_1_70	2.0364314677629793			-
P1	f_6_3_4_24	1.5805428716863634			0.0495102
P1	f_2_5_1_131	1.4626767873292825			-
P1	f_5_4_3_9	1.2514691381853629			-
P1	f_2_3_3_5	1.8666967124967109			-
P1	f_1_3_4_1	2.0804596960146173			-
P1	f_2_7_1_161	1.4773288735136392			-
P1	f_1_8_1_7	1.568201196099397			-
P1	f_1_1_1_14	1.6045951033738148			-
P1	f_3_1_1_17	2.0903885880083566			-
P1	f_3_4_22_10	2.5040994084474435			-
P1	f_2_7_7_49	2.4905773847290167			-
P1	f_1_1_1_136	1.9402111060677274			-
P1	f_3_2_1_70	1.3628977178164523			-
P1	f_4_99_1_11	1.7879051262476378			0.0495102
P1	f_3_2_1_141	2.1455985429664226			-
P1	f_4_4_1_11	1.8960445227243348			-
P1	f_3_4_14_13	1.8995672555590757			-
P1	f_2_7_14_1	1.9975704915259582			-
P1	f_2_4_2_2	1.9667712954610255			-
P1	f_2_4_2_4	1.7082201058913427			-
P1	f_2_4_2_53	1.801390857726782			-
P1	f_1_3_7_8	1.480622859500843			-
P1	f_4_2_1_54	1.2091090766662949			0.0495102
P1	f_1_1_1_337	1.5542022528098791			-
P1	f_3_1_3_27	1.552055221843532			-
P1	f_5_3_1_25	2.2003139635794047			-
P1	f_5_3_1_3	2.2003139635794047			-
P1	f_1_8_5_3	1.759207118244531			-
P1	f_1_21_4_2	1.6812011719861646			-
P1	f_1_21_4_3	1.65612			-
P1	f_1_21_4_4	1.7046351059981364			-
P1	f_3_8_1_2	2.1044929496068865			-
P1	f_3_4_21_66	1.7071563928089313			-
P1	f_1_3_1_75	0.5493508373882818			-
P1	f_1_6_5_2	1.4283624365329763			-
P1	f_2_7_7_61	1.5432729808093772			-
P1	f_4_3_1_18	1.3656224771559502			-
P1	f_3_4_17_22	1.2350721981086932			-
P1	f_4_3_1_23	1.7043194141886004			-
P1	f_4_3_1_3	2.179875160574254			-
P1	f_6_2_1_14	1.051263345077927			-
P1	f_1_1_1_9	0.47452823855713033			-
P1	f_4_2_1_153	0.920516			-
P1	f_2_4_1_212	1.716869406020987			-
P1	f_2_7_8_39	1.3538245516550722			-
P1	f_2_1_2_5	2.206561377944936			-
P1	f_2_5_1_129	1.5248975303491248			-
P1	f_4_1_1_98	1.6297939072697911			-
P1	f_2_7_7_53	1.4795068066913541			-
P1	f_2_1_1_266	1.4126714489854073			-
P1	f_4_1_2_20	1.1829757671605838			-
P1	f_4_1_2_52	1.1829757671605838			-
P1	f_2_7_1_218	1.6648202353766857			-
P1	f_1_4_1_24	1.3429197996961957			-
P1	f_1_8_98_5	2.1696508284421894			-
P1	f_1_8_98_6	2.0738082576984898			-
P1	f_3_1_3_103	1.1857828976045124			-
P1	f_2_5_1_132	1.8341837350355092			-
P1	f_1_5_99_15	1.5961636746648857			-
P1	f_2_1_1_213	1.656924323883703			-
P1	f_3_5_1_23	1.5015160461891706			-
P1	f_4_3_1_12	1.723148336198741			-
P1	f_3_4_19_3	1.5190778272535772			-
P1	f_2_3_3_14	1.8031899199056356			-
P1	f_2_4_2_54	1.4933485947950165			-
P1	f_3_1_1_86	1.7480474804614596			-
P1	f_2_5_1_32	0.8144763002840453			-
P1	f_2_5_1_99	0.8144763002840453			-
P1	f_2_1_1_41	2.006991865931847			-
P1	f_4_2_1_49	2.070041361990658			-
P1	f_3_2_1_86	2.105438964394836			-
P1	f_5_1_2_1	1.7574741921113517			-
P1	f_2_5_1_41	1.0087333223088533			-
P1	f_3_7_1_13	1.1015850699943972			-
P1	f_3_7_1_9	1.1015850699943972			-
P1	f_4_1_1_15	2.2248889404558705			-
P1	f_3_2_2_21	1.4268743356436415			-
P1	f_2_7_1_22	0.669766			-
P1	f_2_1_1_215	1.7230817709358206			-
P1	f_2_1_1_216	1.7230817709358206			-
P1	f_3_1_21_4	2.33911			0.00648531
P1	f_2_8_3_24	1.2187378453190352			-
P1	f_3_5_1_31	1.0091767178555806			0.022229618153942678
P1	f_2_7_10_2	0.7798123354242552			-
P1	f_2_9_1_1	1.4273652609188492			-
P1	f_3_5_99_2	1.2355603911876076			-
P1	f_2_4_2_48	1.6077479621912645			0.0495102
P1	f_5_1_3_26	1.7107335384415894			-
P1	f_6_3_4_6	1.4159359193390992			-
P1	f_3_5_1_9	1.5347			-
P1	f_5_1_3_7	1.8415038225074067			-
P1	f_3_2_1_196	0.7845130769810345			-
P1	f_1_3_1_43	1.8255197562792058			-
P1	f_1_3_1_13	1.5641174221477012			-
P1	f_3_2_2_1	1.9352164317380833			-
P1	f_4_2_1_103	0.7873967569679355			-
P1	f_2_7_7_56	1.8469743659547353			-
P1	f_2_1_1_10	1.7933049488721073			-
P1	f_4_1_3_39	1.934401748916327			-
P1	f_6_3_2_14	1.754469894489307			-
P1	f_3_5_1_15	0.7123650936592328			-
P1	f_2_1_1_179	1.1338990655481533			-
P1	f_6_2_1_22	2.04261			-
P1	f_4_2_1_53	1.9222373396712815			-
P1	f_5_5_1_18	0.5994669752794048			-
P1	f_1_2_1_10	2.633171248624259			-
P1	f_3_1_26_8	1.8731024792660587			-
P1	f_2_4_1_251	1.0469511971993364			-
P1	f_1_2_7_10	1.6518956276798424			-
P1	f_2_3_1_193	1.436496555880533			-
P1	f_3_5_1_2	3.248550039976921			-
P1	f_3_4_25_1	1.534015858645561			-
P1	f_1_1_1_367	2.2596113641175943			-
P1	f_2_3_1_82	1.607957066160516			-
P1	f_2_7_1_190	1.0053742090563265			-
P1	f_1_16_3_2	1.566537754549197			-
P1	f_1_14_14_47	0.6369228316197717			-
P1	f_1_1_1_83	1.4971252419761947			-
P1	f_1_1_1_93	1.4971252419761947			-
P1	f_4_1_1_73	1.4971252419761947			-
P1	f_4_1_1_79	1.1610754613768635			-
P1	f_2_5_1_77	1.699948332237938			-
P1	f_5_3_1_30	1.3855000606546162			-
P1	f_6_3_2_31	1.5574109361032258			-
P1	f_6_3_2_34	1.5574109361032258			-
P1	f_2_7_8_28	1.584296632922398			-
P1	f_1_5_1_40	0.41239264766429234			-
P1	f_4_1_2_27	2.071069490571487			-
P1	f_3_2_1_81	1.0213895552326977			-
P1	f_1_8_99_2	1.4543292487202473			-
P1	f_2_4_1_315	2.3431595533085647			-
P1	f_2_3_1_209	1.772018939692506			-
P1	f_2_7_1_157	1.6639924680453588			0.0495102
P1	f_3_4_24_40	0.6683482647100127			-
P1	f_5_4_99_27	1.779122764595803			-
P1	f_1_8_7_3	2.202067529109562			-
P1	f_1_8_98_4	2.044074826779404			-
P1	f_4_2_3_153	1.148539175237141			-
P1	f_2_8_3_10	1.341988872870154			-
P1	f_4_1_3_34	1.033247206475638			-
P1	f_2_1_1_172	1.4227622264752569			-
P1	f_2_4_1_7	1.6659913686140566			-
P1	f_2_7_1_196	0.24611561421890696			-
P1	f_2_7_1_205	0.24611561421890696			-
P1	f_3_5_1_105	1.3800389585142112			0.00739713
P1	f_1_1_1_6	1.2361794273486642			-
P1	f_1_2_1_18	0.6047664215071502			-
P1	f_1_2_1_27	0.6047664215071502			-
P1	f_2_7_1_200	0.6804811345856692			-
P1	f_1_3_1_22	1.6459775726295922			-
P1	f_1_2_3_3	0.7571387885996208			-
P1	f_1_1_1_88	1.188583985592897			-
P1	f_3_5_1_4	1.2874094743932112			-
P1	f_3_2_1_93	1.6918355418838291			-
P1	f_2_4_1_339	1.1895939087812986			0.022229618153942678
P1	f_2_4_1_340	1.1895939087812986			0.022229618153942678
P1	f_5_1_1_5	1.6871805791821557			-
P1	f_1_3_1_10	2.1272734847035384			-
P1	f_1_3_99_26	0.4026741001176989			-
P1	f_1_3_99_28	0.4026741001176989			-
P1	f_1_3_99_29	0.4026741001176989			-
P1	f_1_3_99_31	0.4026741001176989			-
P1	f_2_3_1_117	1.6140796729895013			-
P1	f_2_3_1_89	0.9716809178568765			-
P1	f_3_5_1_47	0.43732679582849787			-
P1	f_1_1_1_137	0.6401128540099881			-
P1	f_2_6_1_14	0.8988978855314281			-
P1	f_6_3_4_18	1.6651775589344089			-
P1	f_2_7_1_201	1.338464812582687			-
P1	f_5_1_3_25	0.7816555080802572			-
P1	f_4_99_1_1	0.7367498958567946			-
P1	f_4_99_1_9	0.7367498958567946			-
P1	f_2_7_1_144	1.0438085629937062			-
P1	f_3_2_1_24	2.0452169834016605			-
P1	f_4_3_1_7	0.39720957243084004			-
P1	f_2_7_1_193	1.5778999448790305			-
P1	f_2_7_1_199	1.692254656897396			-
P1	f_5_1_1_20	1.727389549159552			-
P1	f_1_17_99_7	1.2182909964285304			-
P1	f_2_3_3_10	1.3137421149517754			-
P1	f_3_6_3_2	2.188736864979206			-
P1	f_3_1_4_3	1.5700595827128554			-
P1	f_1_3_8_7	1.5937853746149246			-
P1	f_2_3_2_3	0.7279409975627694			-
P1	f_3_6_1_9	1.5078829097999706			-
P1	f_1_13_12_16	0.8992351400613351			-
P1	f_1_1_1_65	0.5821935896079192			-
P1	f_5_1_3_15	0.16023601361731885			-
P1	f_3_5_3_18	0.3901477179577696			-
P1	f_3_1_1_24	1.182851644860345			-
P1	f_3_4_21_83	1.9497668956219605			-
P1	f_3_11_1_1	0.46170156426431536			-
P1	f_3_5_1_38	0.7871040509847218			-
P1	f_2_3_2_2	2.028933627445711			-
P1	f_3_4_19_13	2.028933627445711			-
P1	f_3_5_3_8	1.9929517842262847			0.00639227
P1	f_3_4_11_19	1.2008595819048518			-
P1	f_1_1_1_60	1.4845280750026564			-
P1	f_2_6_1_13	1.4704199203092205			0.0495102
P1	f_3_5_3_1	0.9424266391148176			-
P1	f_1_1_1_343	1.3694395196964928			-
P1	f_1_1_1_44	1.3694395196964928			-
P1	f_2_7_1_12	0.29989800719762827			-
P1	f_5_3_99_11	0.5342368088365542			-
P1	f_2_8_3_5	1.7551991213362284			-
P1	f_3_4_21_62	1.605678434546219			-
P1	f_3_4_21_96	1.8954628559029723			-
P1	f_2_3_1_210	0.578652			-
P1	f_1_1_1_385	0.6245157802448082			-
P1	f_3_5_1_5	0.7932987397364942			-
P1	f_3_1_21_7	1.0540443632500431			-
P1	f_4_2_2_10	0.8909626140741176			-
P1	f_3_6_3_44	1.5855101041003268			-
P1	f_2_3_1_118	0.21336548934960176			-
P1	f_1_1_1_215	0.3210873061979188			-
P1	f_1_1_1_26	1.8298233909602795			-
P1	f_2_4_1_10	1.768732029490754			-
P1	f_2_3_1_222	0.196751			-
P1	f_1_2_1_87	0.5884425077543429			-
P1	f_2_7_1_177	0.303788			-
P1	f_1_14_99_57	1.0339634295579032			-
P1	f_2_6_1_104	1.6713867057129446			-
P1	f_1_1_1_350	0.3756698946194458			-
P1	f_1_1_1_380	0.6462105682027353			-
P1	f_1_18_1_3	0.4681407431694928			-
P1	f_1_3_1_34	1.5943577535154436			-
P1	f_1_1_1_346	1.3314974758453622			-
P1	f_2_7_1_36	1.3545094759823426			-
P1	f_2_1_3_6	0.16112038383015556			-
P1	f_3_4_24_28	1.8920513730517257			-
P1	f_3_4_24_29	0.5934846807227825			-
P1	f_1_8_1_2	1.2878940475089669			-
P1	f_1_7_1_15	0.31820687519451346			-
P1	f_1_1_1_35	0.6780828817499167			-
P1	f_2_3_1_16	0.4150108528542314			-
P1	f_4_1_1_104	1.266165642442951			-
P1	f_1_1_1_157	1.8693970534881919			-
P1	f_1_14_13_22	1.3997240035977723			-
P1	f_1_14_15_3	0			-
P1	f_3_6_1_3	1.510503287748081			-
P1	f_3_1_2_20	0.14969640940250345			-
P1	f_4_1_2_17	1.5159593794281934			-
P1	f_2_8_3_1	1.1677328285075514			-
P1	f_2_3_1_181	0			-
P1	f_3_2_2_4	0.7092693095759164			-
P1	f_5_4_99_20	1.5075404644739083			-
P1	f_5_3_4_1	1.05947			-
P1	f_3_4_24_25	1.9256427103257938			-
P1	f_3_4_24_26	1.9256427103257938			-
P1	f_4_1_1_31	2.0527506352231097			-
P1	f_2_7_1_208	2.0395066969172917			-
P1	f_2_3_2_10	1.377672667280743			-
P1	f_2_1_1_35	0.699282			-
P1	f_1_1_1_127	1.1250342844122003			-
P1	f_1_12_99_6	1.0834789068513166			-
P1	f_4_2_1_32	0.7290962820518937			-
P1	f_1_8_5_7	1.3047154637138103			-
P1	f_3_1_3_90	1.4683126353594171			-
P1	f_4_1_1_12	1.1961966418939038			-
P1	f_3_5_1_6	0.6902305602322576			-
P1	f_3_5_1_87	0.4557164460725647			-
P1	f_4_4_1_1	1.9099443992221892			-
P1	f_4_2_1_22	0.10996786139539533			-
P1	f_2_8_3_19	0.9577138219973729			-
P1	f_1_1_1_305	0.4831678507365709			-
P1	f_2_1_2_13	0.4831678507365709			-
P1	f_2_6_1_87	0.25414051639318697			-
P1	f_2_1_1_222	1.3361375095285262			0.022229618153942678
P1	f_2_1_1_64	1.3361375095285262			0.022229618153942678
P1	f_2_8_3_8	1.7394467443771027			-
P1	f_2_8_3_9	1.7394467443771027			-
P1	f_3_2_2_8	0.8451875371931479			-
P1	f_3_1_2_12	1.3456704453398094			-
P1	f_3_5_1_32	0.5915896172562491			-
P1	f_3_5_1_68	0.8564481315558483			-
P1	f_1_7_2_3	1.1453624844906416			-
P1	f_5_4_99_15	1.6811229934135252			-
P1	f_3_1_3_4	0.5862056993669422			-
P1	f_3_1_3_81	0.5862056993669422			-
P1	f_2_3_1_243	0.5318394332550412			-
P1	f_3_6_3_55	1.4476467979803405			-
P1	f_6_3_2_7	0.628179			-
P1	f_3_1_31_1	1.473069185683153			0.037040730591937875
P1	f_4_1_3_4	0.9684853835791107			-
P1	f_6_4_1_4	0.8214906610814401			-
P1	f_4_2_1_18	1.088568004914524			-
P1	f_6_2_1_48	0.7003739861227497			-
P1	f_3_6_3_28	1.2951274966149189			-
P1	f_3_4_19_1	0.3290937526827081			-
P1	f_1_3_1_28	0.9428190355064379			-
P1	f_2_7_7_58	0.7420909694876913			-
P1	f_2_4_99_16	1.3549326139574662			-
P1	f_3_5_1_54	0.9563484351869984			-
P1	f_1_3_1_104	0.4676149070116321			-
P1	f_3_8_1_5	0.24195413263992327			-
P1	f_1_16_3_1	1.0563459098296601			-
P1	f_5_4_3_2	1.675982016210697			-
P1	f_1_1_1_159	0.9428190355064379			-
P1	f_1_5_5_1	0.579707			-
P1	f_2_5_1_26	0.9118723397712429			-
P1	f_2_1_1_79	0.6063230346399752			-
P1	f_3_4_21_19	0.36237727382848145			-
P1	f_1_3_1_74	0.6770397838181922			-
P1	f_4_1_2_28	0.0595659			-
P1	f_2_4_1_12	1.544678202896986			-
P1	f_2_7_8_42	0.5768636905910777			-
P1	f_1_5_3_1	1.1662339244482385			-
P1	f_2_4_1_349	1.486458056965851			0.00476268
P1	f_1_1_1_135	0.7686449026756133			-
P1	f_1_1_1_281	1.5980390277070087			-
P1	f_1_5_1_28	0.5143954850135829			-
P1	f_2_3_2_16	1.377672667280743			-
P1	f_2_3_1_18	1.849757798512746			-
P1	f_1_11_1_5	0.11132125310984037			-
P1	f_1_1_1_335	1.8191766680266994			-
P1	f_2_6_1_98	1.6713867057129446			-
P1	f_3_5_99_7	0.5999187907566673			-
P1	f_1_1_1_303	1.0705419870915456			-
P1	f_1_1_1_4	1.0705419870915456			-
P1	f_1_5_1_36	0.9821440129484628			-
P1	f_4_1_1_87	1.8329097938226044			-
P1	f_5_5_1_2	0.31027550235765805			-
P1	f_1_2_7_5	1.47563			-
P1	f_3_6_3_33	0.4006712955921389			-
P1	f_4_1_3_3	0.9751582517098834			0.022229618153942678
P1	f_4_2_1_6	1.1126096238041814			-
P1	f_5_1_3_22	1.4414			-
P1	f_4_1_1_7	0.738357			-
P1	f_1_5_1_51	1.3718786044965032			-
P1	f_3_1_1_41	1.5100888987278775			-
P1	f_3_4_24_56	1.1630579456124643			-
P1	f_4_1_99_1	1.823803657515727			0.0415959
P1	f_2_7_7_47	1.337308620586634			-
P1	f_1_1_1_61	2.003379016845566			-
P1	f_3_2_1_199	1.6304845987296497			-
P1	f_4_2_1_41	0.8835896159800245			-
P1	f_4_2_1_40	0.9276295999034865			-
P1	f_1_5_1_34	0.13217226196903087			-
P1	f_3_1_3_85	0			-
P1	f_2_3_2_27	0.8788525606656883			-
P1	f_2_7_1_189	0.22312532652937297			-
P1	f_2_4_1_173	0.42436181869652656			-
P1	f_2_7_1_76	1.6328133805691172			-
P1	f_2_3_1_81	1.856465404776882			-
P1	f_3_4_23_51	1.1976663832307377			-
P1	f_1_1_1_130	0.731592			-
P1	f_2_7_1_53	1.350127478264613			-
P1	f_1_16_1_3	1.4608701751679722			-
P1	f_1_5_1_41	1.4608701751679722			-
P1	f_3_2_1_183	0.35105052964500943			-
P1	f_2_4_1_180	0.00275789			-
P1	f_3_1_1_32	1.5831872381434058			-
P1	f_3_1_1_4	1.5831872381434058			-
P1	f_1_3_5_3	1.2057598042244433			-
P1	f_2_7_1_1	1.539104843994356			-
P1	f_3_1_4_17	1.7575567434991237			-
P1	f_3_6_5_5	0.6014488837919807			-
P1	f_3_1_4_4	1.2475064664815703			-
P1	f_3_4_17_11	0.5373018798957445			-
P1	f_2_7_12_2	1.0458333458082847			-
P1	f_2_3_1_251	0.44018536133026614			-
P1	f_3_4_24_84	1.8469515150077442			0.0144833
P1	f_3_1_3_64	0.8181579936894045			-
P1	f_3_1_3_95	0.8181579936894045			-
P1	f_3_6_3_1	1.580514976858086			-
P1	f_1_3_1_71	1.052432828951604			0.022229618153942678
P1	f_1_1_1_34	1.3880179825654384			-
P1	f_3_2_1_58	0.0326945			-
P1	f_6_3_1_14	1.1555214312877056			-
P1	f_3_4_19_16	0.6595			-
P1	f_2_7_1_78	0.5652597662239743			-
P1	f_3_1_3_32	0.5652597662239743			-
P1	f_2_1_1_43	1.23581			-
P1	f_2_7_11_11	1.1444576402086013			-
P1	f_1_1_2_4	0.2511540502048187			-
P1	f_3_4_24_37	0.0874037			-
P1	f_2_7_11_22	1.1846212259614521			-
P1	f_4_2_99_21	0			-
P1	f_2_3_2_23	1.103366397988276			-
P1	f_6_2_1_45	1.232			-
P1	f_1_6_2_2	1.3469257710807168			-
P1	f_3_5_1_110	0.3699142609612286			-
P1	f_5_1_3_29	0.9127431000298397			-
P1	f_2_7_1_113	0.017070844117734834			-
P1	f_2_7_1_74	0.4738692867632329			-
P1	f_1_1_1_330	0.9888675122068588			-
P1	f_1_1_1_62	0.9888675122068588			-
P1	f_1_1_1_108	0.8554719636389881			-
P1	f_2_3_1_50	0.9837838191045328			-
P1	f_6_3_1_12	1.5400621928382616			-
P1	f_6_2_1_8	1.1203059125766384			-
P1	f_2_4_1_117	0.2601088927579871			-
P1	f_3_6_1_17	0.0200573			-
P1	f_2_7_11_17	0.9403052422747739			-
P1	f_2_7_8_11	1.4003352480905922			-
P1	f_4_1_1_21	0.5470912214919651			-
P1	f_3_4_21_50	1.9907039293220863			-
P1	f_3_1_1_13	0.7141528654484274			-
P1	f_3_1_4_12	1.4006226476167642			-
P1	f_3_2_1_33	0.9675970579801523			-
P1	f_2_7_1_20	0.3584744848679146			-
P1	f_2_5_1_114	1.4008491669737277			-
P1	f_2_7_11_21	0.7154075933386362			-
P1	f_2_1_1_319	1.247519765439133			-
P1	f_1_1_1_300	1.021031903774803			-
P1	f_2_7_4_14	1.23581			-
P1	f_2_4_2_6	1.071565519422086			-
P1	f_2_5_1_46	1.5314575119651028			0.0144833
P1	f_1_1_1_2	1.0206497997977788			-
P1	f_5_3_3_17	1.469935450168963			-
P1	f_3_1_4_57	1.5766658671295406			-
P1	f_2_5_1_86	1.4536715578761192			-
P1	f_2_5_1_88	1.4536715578761192			-
P1	f_2_4_1_345	1.5360060493525924			-
P1	f_2_3_1_265	1.4397775735467229			-
P1	f_6_3_1_19	1.7438825755352183			-
P1	f_3_5_1_119	1.892781865752644			-
P1	f_1_2_1_81	1.92573			-
P1	f_1_1_1_339	1.851887598889761			0.0495102
P1	f_3_2_2_16	1.8912449351293532			0.0224867
P1	f_4_2_1_159	1.6338651192294829			0.022229618153942678
P1	f_4_1_1_32	1.70937			-
P1	f_5_2_1_13	1.601395475927469			-
P1	f_2_7_7_92	0.9130093157945277			-
P1	f_1_2_7_12	1.8456199792684762			-
P1	f_2_7_7_68	1.2638692632157724			-
P1	f_1_1_1_384	2.1568416092708502			-
P1	f_4_2_1_115	1.8989320143829853			-
P1	f_3_4_11_24	0.7066752324541496			-
P1	f_2_1_1_246	1.1996142640235228			-
P1	f_6_2_1_12	0.966917			-
P1	f_3_5_4_29	1.3162037059581155			-
P1	f_3_5_4_39	1.558286384717146			-
P1	f_6_2_1_13	1.5689374156668008			-
P1	f_3_2_2_24	0.9993871521447354			0.022229618153942678
P1	f_2_1_1_98	1.4410901295895622			-
P1	f_3_5_4_27	1.0070617493300709			-
P1	f_2_4_1_336	1.3506451001495015			-
P1	f_3_4_23_52	1.224404850351564			-
P1	f_6_3_2_36	1.2247343465818241			-
P1	f_1_13_12_3	1.163552190889416			-
P1	f_1_13_12_9	1.163552190889416			-
P1	f_2_2_1_10	1.1770375135049564			-
P1	f_2_3_1_263	0.4188364176529199			-
P1	f_3_6_3_10	1.4997596298995906			-
P1	f_2_8_4_1	1.7251528647163945			-
P1	f_2_5_1_89	1.315719761758496			-
P1	f_3_1_2_14	1.1616064202950425			-
P1	f_6_1_2_1	1.0685635985674344			-
P1	f_6_3_2_35	1.0685635985674344			-
P1	f_6_2_1_41	1.0566043186049976			-
P1	f_2_3_1_247	1.8290786541616808			0.0144833
P1	f_1_3_7_1	1.056801155570511			-
P1	f_4_1_1_52	1.3380902847231073			-
P1	f_4_2_1_160	0.8146973497679505			-
P1	f_2_1_1_272	1.5606250556613879			-
P1	f_2_1_1_86	1.9436513266492332			-
P1	f_4_2_3_152	1.5155349134604017			-
P1	f_4_2_3_154	1.5155349134604017			-
P1	f_2_7_7_67	1.0757654358638848			-
P1	f_1_21_98_1	0.6569729950172348			-
P1	f_2_1_1_224	0.5884425077543429			-
P1	f_3_2_2_26	0.33130647117714135			-
P1	f_2_4_1_329	0.8822811845409623			-
P1	f_2_3_1_59	0.7988671317151358			-
P1	f_4_2_1_5	0.6830635007563657			-
P1	f_6_3_4_23	1.6590745642896663			-
P1	f_2_1_1_21	0.0997424			-
P1	f_3_5_1_102	1.0896940705607412			-
P1	f_1_14_13_142	1.1153563519508316			-
P1	f_4_6_1_16	1.1907449135208794			-
P1	f_2_7_4_26	1.222538325600447			-
P1	f_2_4_1_152	1.1432435694928338			-
P1	f_2_4_1_65	1.1432435694928338			-
P1	f_2_8_3_6	1.5889982625023817			0.022229618153942678
P1	f_5_4_3_3	1.904973108999112			0.022229618153942678
P1	f_5_1_3_8	1.353766182288724			0.022229618153942678
P1	f_2_7_8_36	1.2906681190433646			-
P1	f_2_4_1_293	1.8383751103135022			0.022229618153942678
P1	f_5_1_3_23	1.7321143809743114			-
P1	f_4_2_2_8	1.6539514000382927			-
P1	f_4_2_2_7	1.0839702203272195			-
P1	f_3_6_3_7	1.3982434027254866			-
P1	f_2_5_1_76	1.659525226678671			-
P1	f_6_1_1_23	1.7555431054787802			-
P1	f_2_4_1_287	1.4841362082505998			-
P1	f_4_3_1_14	1.2748927538048362			0.00789277
P1	f_1_4_1_11	1.4795423125958407			-
P1	f_1_2_99_7	1.7203730250005733			-
P1	f_4_2_1_167	1.3878990483068594			-
P1	f_3_1_3_93	0.19410222400248006			-
P1	f_6_3_1_17	1.5013359783703464			0.022229618153942678
P1	f_6_3_2_32	1.5013359783703464			0.0495102
P1	f_6_3_2_41	1.5013359783703464			0.022229618153942678
P1	f_2_4_1_161	1.199637128793041			-
P1	f_4_1_3_16	0.9325029894300887			-
P1	f_3_6_1_61	1.1774929995502466			-
P1	f_2_7_7_74	1.5601966850223612			-
P1	f_3_4_17_18	0.497682			-
P1	f_1_2_1_58	0.7332246642712709			-
P1	f_2_1_1_258	1.1864071671496437			-
P1	f_2_1_3_10	1.8329097938226044			-
P1	f_2_7_1_119	0.28682907930026513			-
P1	f_2_7_1_163	0.28682907930026513			-
P1	f_3_6_1_21	0.775477			-
P1	f_2_3_1_169	0.6869381708466784			-
P1	f_3_2_1_197	0.5655826801059092			-
P1	f_2_7_11_12	1.15785			-
P1	f_3_4_22_43	1.3651887463577408			-
P1	f_3_5_1_81	1.390116731080253			-
P1	f_2_4_1_289	0.7253918142228233			-
P1	f_4_2_1_127	0.3636877292618053			-
P1	f_5_4_4_4	0.3636877292618053			-
P1	f_3_2_1_184	0.35105052964500943			-
P1	f_2_7_1_162	0.7966349884025812			-
P1	f_3_4_21_10	0.8280452408316621			-
P1	f_3_5_1_103	0.4308926858390444			-
P1	f_2_5_1_120	0.6569729950172348			-
P1	f_4_3_1_24	1.047114128180842			-
P1	f_5_4_3_6	1.047114128180842			-
P1	f_2_4_1_37	0.4006712955921389			-
P1	f_2_4_1_40	0.4006712955921389			-
P1	f_2_4_1_88	0.4006712955921389			-
P1	f_2_7_4_31	1.6167047067347027			-
P1	f_1_5_1_43	0.8702442531514089			-
P1	f_3_4_22_41	1.1617324086049665			-
P1	f_2_4_1_308	1.1983860752600506			-
P1	f_5_1_1_12	1.4176984535688741			-
P1	f_3_4_24_80	1.8024471497886259			-
P1	f_3_1_30_1	0.7106529557325413			-
P1	f_5_4_99_58	1.302113449379542			-
P1	f_1_1_1_173	0.9428190355064379			-
P1	f_1_1_1_377	0.9428190355064379			-
P1	f_1_1_1_378	0.9428190355064379			-
P1	f_2_4_2_30	1.0783675747518122			-
P1	f_1_14_18_1	1.2568003574141156			-
P1	f_3_4_22_27	0.9406961839318189			-
P1	f_3_4_24_15	0.0874037			-
P1	f_2_7_1_37	0.23828633847808725			-
P1	f_3_6_3_38	0.8238749229913591			-
P1	f_1_21_4_1	1.216531107364075			-
P1	f_2_1_1_11	0.928778			-
P1	f_3_4_22_34	0.7967936556594574			-
P1	f_2_4_1_122	0.9305694530380898			-
P1	f_2_7_8_34	0.8869025324962858			-
P1	f_3_4_24_3	1.1363050235412266			-
P1	f_2_4_1_247	1.655761816980891			-
P1	f_5_1_3_10	0.31780883889874734			-
P1	f_2_1_1_245	0.8370845411245231			-
P1	f_2_4_1_303	0.9305694530380898			-
P1	f_2_4_1_292	0.9117444809960008			-
P1	f_4_1_1_103	1.5427264159848397			-
P1	f_4_1_1_46	1.6062314801295892			-
P1	f_1_1_1_413	0.689002			-
P1	f_2_1_1_334	1.052432828951604			0.022229618153942678
P1	f_3_6_3_9	1.3437941096802024			-
P1	f_3_6_4_3	0.848121			-
P1	f_2_4_1_304	0.417701			-
P1	f_2_7_11_18	0.9916564421846588			-
P1	f_3_5_5_7	0.7970973927910223			-
P1	f_3_2_1_176	0.7141084207300141			-
P1	f_2_5_1_68	1.6227696311524458			-
P1	f_2_4_1_335	0.30826352094243564			-
P1	f_2_4_1_144	0			-
P1	f_1_1_1_91	1.2065393775968336			-
P1	f_5_1_3_5	0.24195413263992327			-
P1	f_5_4_4_3	0.5699128128141909			-
P1	f_2_4_1_321	1.0689058780169258			-
P1	f_2_4_1_342	0.5670697355215827			-
P1	f_6_2_1_34	0.9797938634395648			-
P1	f_2_3_1_202	0.4108625545681527			-
P1	f_2_1_1_137	0.7702022272568606			-
P1	f_1_12_98_2	1.007621746972113			-
P1	f_2_1_3_1	0.6401712709507699			-
P1	f_6_4_1_7	0.61896			-
P1	f_2_4_1_266	0.5382698114400267			-
P1	f_3_4_22_38	1.039673037105319			-
P1	f_1_3_7_13	0.5365500180744217			-
P1	f_3_1_1_102	0.4264785589758368			-
P1	f_1_3_1_85	0.8864375097216327			-
P1	f_3_6_1_56	0.6499166170017815			-
P1	f_3_1_25_1	0.6891126697782507			-
P1	f_2_4_2_26	0.6323364670111918			-
P1	f_2_4_1_60	0.13811453683728417			-
P1	f_2_1_1_5	0.0612745			-
P1	f_2_1_1_248	0.672031			-
P1	f_2_1_1_302	0.22671467184948987			-
P1	f_1_3_1_33	0.43820070509798303			-
P1	f_3_1_6_8	0.28890262274615514			-
P1	f_3_1_4_44	0.7180763656558806			-
P1	f_6_3_2_43	0.5625067738391706			-
P2	f_3_2_1_23	4.123841537442484			-
P2	f_3_2_1_40	3.220205881728124			-
P2	f_3_2_1_51	3.763695856445763			-
P2	f_3_5_4_3	2.7364670675558633			-
P2	f_3_6_4_12	4.305747400354558			-
P2	f_2_7_7_13	3.269053377325709			-
P2	f_2_2_1_7	3.4191082869335507	ASP	2.1922086013194853	0.016309171877755033
P2	f_3_2_1_21	4.100452954629217			-
P2	f_5_4_99_28	3.2013017269766286			-
P2	f_5_4_99_29	3.2013017269766286			-
P2	f_2_7_1_35	2.8572231839810374			-
P2	f_3_6_3_34	3.1049751980624243			-
P2	f_2_7_7_8	3.2048235527161992			-
P2	f_3_6_1_55	3.1382595747786555			-
P2	f_5_99_1_2	3.732369006777361			-
P2	f_2_7_1_71	3.033166535655389			-
P2	f_4_1_1_19	3.248709391331733			-
P2	f_2_7_2_8	3.0669937592695113			-
P2	f_2_7_1_26	3.09332			-
P2	f_2_7_7_2	3.093968444453274			-
P2	f_3_1_3_10	2.977112936830774			-
P2	f_3_6_3_8	3.12115			-
P2	f_3_2_2_10	2.824404049302817			0.016309171877755033
P2	f_3_6_4_13	3.3739121418585696			-
P2	f_2_7_1_4	3.2878686296576363			-
P2	f_1_1_1_42	2.6434655118278236			-
P2	f_3_4_21_89	3.2760462079790087			-
P2	f_1_17_1_8	2.9922264498750173			-
P2	f_2_7_7_3	2.8564130803781467			-
P2	f_3_4_21_102	3.7085			-
P2	f_1_3_5_1	3.154351905188301			-
P2	f_1_3_5_4	3.254193845609796			-
P2	f_2_4_2_7	2.822588392978405			-
P2	f_3_2_1_55	3.4986827852786213			-
P2	f_6_3_1_2	3.566860971318899			-
P2	f_2_3_1_41	3.4737881892172298			-
P2	f_4_2_1_59	3.1477954377150072			-
P2	f_1_1_1_100	3.160029089426909			-
P2	f_1_1_1_36	2.663001832947306			-
P2	f_2_6_1_83	3.2521	ASP	2.1113801646176356	0.037373
P2	f_5_1_1_7	2.979181659217296			-
P2	f_6_3_5_4	3.2351711293620795			-
P2	f_1_4_1_13	3.7554572628000087			-
P2	f_1_4_1_14	3.7554572628000087			-
P2	f_1_4_7_1	3.493426595623276			-
P2	f_1_1_1_267	3.1658264104944056			-
P2	f_2_5_1_7	3.2846600457471373			-
P2	f_5_1_3_14	3.0409858689258398			-
P2	f_2_7_7_43	1.91019			-
P2	f_2_5_1_101	1.8386708661779396			-
P2	f_2_5_1_56	2.6724261526987165			-
P2	f_1_1_1_22	3.1312503954479376			-
P2	f_2_1_2_9	3.0826018455056863	ASP	2.0146617104147415	0.010405619868873598
P2	f_2_7_7_87	2.9418991186330743			-
P2	f_2_7_1_2	3.5161535579552656			-
P2	f_1_1_1_133	3.0290068180054535			-
P2	f_2_6_1_85	2.9363393945060303			-
P2	f_4_1_3_27	3.492845259346921	ASP	2.470922141763219	0.010405619868873598
P2	f_4_2_1_20	3.517912501946168			-
P2	f_5_3_1_24	3.220453208065009	ASP	2.126697240777888	0.016309171877755033
P2	f_4_1_1_48	2.950944688187174			-
P2	f_2_4_2_18	3.0709394136924804			-
P2	f_5_1_3_1	2.9474369036551717			-
P2	f_3_1_1_11	3.5325032854245166			-
P2	f_3_2_1_82	3.034372757860564			-
P2	f_3_2_1_1	3.624910027748621			-
P2	f_2_4_1_346	2.888729078750877			-
P2	f_2_5_1_75	3.253078602403194			-
P2	f_1_2_1_12	2.830937551371066			-
P2	f_1_1_1_262	3.062360719395909			-
P2	f_2_1_1_192	3.156978298098993			-
P2	f_3_5_1_53	2.7839947715493274			-
P2	f_3_5_3_12	3.0151147746666447			-
P2	f_2_7_7_7	4.2311176488212965			-
P2	f_1_3_1_14	3.006245855684212			-
P2	f_1_3_98_1	3.185427495811888			-
P2	f_4_2_3_5	3.0873167937047943			-
P2	f_5_2_1_8	3.9493278382899324			-
P2	f_6_3_4_3	3.0734771220257358			-
P2	f_3_2_1_139	3.0399204821661634			-
P2	f_3_2_1_37	3.008516722308739			-
P2	f_3_2_1_8	3.4495255584654716			-
P2	f_4_1_2_48	2.9708820715157738			-
P2	f_5_4_2_12	3.4139171893221287			-
P2	f_3_2_2_27	3.0244706437570517			0.037373
P2	f_5_99_1_3	3.7024156017960634			-
P2	f_6_3_2_8	3.355243840960774			-
P2	f_2_4_1_227	3.27108			-
P2	f_6_3_2_9	3.282588055926934			-
P2	f_2_7_8_13	3.2268262499646294			-
P2	f_6_3_2_13	3.3383125935203726			-
P2	f_3_4_16_4	4.096777740546649			-
P2	f_2_1_1_199	3.178688457581559			-
P2	f_3_1_5_1	3.171787442014898			-
P2	f_3_6_1_23	2.9579705474509166			0.024974679293054212
P2	f_6_1_1_12	3.166707989027565			-
P2	f_4_1_1_36	3.0535197769017612			-
P2	f_6_3_2_5	3.0749004018910995			-
P2	f_2_6_1_9	3.2624855386489413			-
P2	f_1_1_1_23	3.103037127011538			-
P2	f_2_4_2_17	2.9680583489716352			-
P2	f_2_1_1_191	3.144325767890589			-
P2	f_6_3_4_19	3.101193995916241			-
P2	f_2_7_7_38	2.828021999591308			-
P2	f_2_4_1_18	3.3195074609971766			-
P2	f_2_1_1_45	2.996162102381076			-
P2	f_3_4_11_4	3.1680147223711783			-
P2	f_6_4_1_1	3.205761180059106			-
P2	f_1_7_1_13	2.6402142705337006			-
P2	f_2_7_1_24	3.743960402927482			-
P2	f_3_1_1_29	2.922508303404549			-
P2	f_4_2_3_4	3.1568681977285844			-
P2	f_6_2_1_26	2.8324211321330623			-
P2	f_4_1_3_36	2.7086458876049084			-
P2	f_2_2_1_9	2.989860093558404			-
P2	f_5_4_4_2	2.8948710188147118			-
P2	f_3_1_2_28	2.5645049248193916			-
P2	f_3_1_3_48	3.217117317767886			-
P2	f_6_1_1_6	3.2236885846310246			-
P2	f_1_1_1_94	3.005285756738532			-
P2	f_5_3_1_9	3.1659492701021725			-
P2	f_3_6_1_27	3.364272702544462			-
P2	f_1_1_1_29	2.9330676153083193			-
P2	f_3_4_21_107	2.801457886861681			-
P2	f_5_4_2_2	3.1533601353488456			-
P2	f_2_1_1_177	2.796091607744375			-
P2	f_2_7_6_3	2.990868113306219			-
P2	f_3_5_4_5	2.81603			-
P2	f_3_2_1_99	3.4672040068785774			-
P2	f_3_1_3_3	4.260132641413317			-
P2	f_3_2_1_177	3.755543902043494			-
P2	f_3_2_1_156	2.8396711744960204			-
P2	f_6_3_4_2	3.1737814496698054			-
P2	f_4_2_3_3	2.3041459649166636			-
P2	f_2_1_1_294	1.912923067225831			0.010271837730705762
P2	f_2_7_1_181	1.912923067225831			0.010271837730705762
P2	f_3_2_1_73	2.500455180329868			-
P2	f_2_7_13_3	3.7896415020375596			-
P2	f_3_6_3_4	3.179876632388137			-
P2	f_3_6_3_54	3.192623142531312			-
P2	f_2_4_2_19	2.9725888736095523			-
P2	f_3_1_22_4	2.845443062749827			-
P2	f_2_1_1_190	3.13892			-
P2	f_4_2_99_18	3.007953077069366			-
P2	f_3_1_26_11	2.981762422055339			-
P2	f_3_6_1_66	3.246731328764374			-
P2	f_6_1_1_9	3.341392407007448			-
P2	f_2_1_1_228	2.986852632367065			-
P2	f_3_4_11_9	3.4335342808087033			-
P2	f_6_3_5_3	3.4081839858361307			-
P2	f_3_2_1_78	3.462827030738204			-
P2	f_3_2_1_22	3.449696427666461			-
P2	f_3_1_1_53	3.4979458057979964			-
P2	f_2_4_1_281	2.9053430314515274			-
P2	f_5_1_3_11	2.935301739896645			-
P2	f_1_17_4_1	2.9908769569789313			-
P2	f_1_5_1_38	2.742221511338582			-
P2	f_1_5_1_39	2.7222862734616924			-
P2	f_5_3_1_17	2.840555845127341			-
P2	f_5_1_1_1	3.359399645471799			-
P2	f_3_2_2_9	2.808882572177874			-
P2	f_2_4_99_17	3.347497711317011			-
P2	f_5_4_99_25	3.047731517060667			-
P2	f_2_3_1_129	3.1118911696417086			-
P2	f_2_7_7_19	3.2888353488653417			-
P2	f_2_7_7_72	3.3060393713445917			-
P2	f_5_3_1_1	3.195885564103801			-
P2	f_3_5_4_16	2.8392317261500937			-
P2	f_3_1_11_2	2.9479006135170707			-
P2	f_2_1_2_3	3.232968037941576			-
P2	f_3_5_4_10	3.2353490220911567			-
P2	f_1_5_1_20	2.9926453299175817			-
P2	f_3_2_1_14	2.172746131365495			-
P2	f_2_7_1_48	3.4917128946416023			-
P2	f_2_4_2_9	2.9415700300542476			-
P2	f_4_1_1_49	2.940472423276416			-
P2	f_2_5_1_31	3.033498698463663			0.037373
P2	f_5_1_1_3	3.0195325342232135			-
P2	f_2_1_1_104	2.807799825659245			-
P2	f_4_2_1_10	2.8808936332506914			-
P2	f_2_5_1_6	3.2298493848228396			-
P2	f_4_2_1_75	3.057030366307122			-
P2	f_3_1_26_5	2.847245622610474			-
P2	f_6_1_1_1	3.1757646436727045			-
P2	f_1_1_1_69	2.8650409686688896			-
P2	f_3_4_21_105	3.0142107364522115			-
P2	f_6_1_1_10	3.186512579315159			-
P2	f_2_4_2_14	3.5603954429849356	ASP	2.3371789795877036	0.037373
P2	f_1_2_7_8	3.327080828532231			-
P2	f_3_5_1_3	2.7845484650963495			-
P2	f_6_2_1_30	3.353843502234266			-
P2	f_3_5_1_16	3.0569505040084946			-
P2	f_2_6_1_1	3.3816968470348567			-
P2	f_2_6_1_2	3.0526791602876457			-
P2	f_2_6_1_66	3.0526791602876457			-
P2	f_6_2_1_3	3.8086453953922583			-
P2	f_4_1_3_38	2.2353395048833384			-
P2	f_3_4_13_22	2.9928490178985028			-
P2	f_6_1_1_20	3.4766525174039136			-
P2	f_3_4_21_88	2.479481057163015			-
P2	f_3_4_11_18	3.056552120459435			-
P2	f_2_7_7_6	3.8145698555466914			-
P2	f_4_1_2_13	3.013115098877107			-
P2	f_4_2_1_136	3.266481441597216			0.016309171877755033
P2	f_5_1_99_6	3.274072776475365	ASP	2.0596421660493616	0.00648531
P2	f_2_4_2_8	2.86293			-
P2	f_2_7_4_3	2.9210079982990407			-
P2	f_3_1_3_5	3.522454949710715			-
P2	f_3_6_1_45	3.269681006986058			-
P2	f_3_5_4_25	3.097648361447665			-
P2	f_4_1_99_12	3.1042253660894117			-
P2	f_5_3_1_16	2.9130969120899506			-
P2	f_3_5_1_10	2.7530550704968895			-
P2	f_5_1_3_13	2.839317870387199			-
P2	f_2_7_1_11	3.3405154521350062			-
P2	f_3_6_3_14	3.4701521493082184			-
P2	f_6_3_5_1	3.3018173941284075			-
P2	f_5_4_99_23	3.475117584689526			-
P2	f_2_5_1_74	2.9727603361890678			-
P2	f_4_3_3_7	3.1474274352445595			-
P2	f_2_5_1_49	3.4703687078024723			-
P2	f_4_2_1_51	3.08515			-
P2	f_5_4_99_5	3.1232773409174466			-
P2	f_1_3_1_12	2.9338734422188706			-
P2	f_3_6_5_4	3.0601378788510165			-
P2	f_1_5_1_5	2.9223997667777333			-
P2	f_3_5_4_9	2.9223997667777333			-
P2	f_3_1_3_73	2.5357740892542457			-
P2	f_2_7_8_26	2.8854136095751075			-
P2	f_2_4_2_21	2.955453411054774			-
P2	f_2_7_1_156	2.7145948856664983			-
P2	f_2_7_7_62	2.7329568171029477			-
P2	f_4_2_1_9	3.2168771614427043	ASP	2.2590029253907082	0.00394775
P2	f_2_2_1_6	3.3897131307456556			-
P2	f_3_1_2_21	2.9211641829275607			-
P2	f_1_1_1_86	2.911853216864674			-
P2	f_3_4_22_40	3.4145956024136526			-
P2	f_1_8_4_11	2.565524563007856			-
P2	f_1_8_4_12	2.567107291079451			-
P2	f_6_5_1_2	3.355495050206362			-
P2	f_2_7_1_33	3.0963125305498567			-
P2	f_1_5_1_7	2.885144509118552			-
P2	f_4_1_2_19	2.6323833125638068			-
P2	f_5_3_1_14	2.514802281438864			-
P2	f_2_7_1_5	2.895938511557213			-
P2	f_2_7_1_51	2.747285799304751			-
P2	f_2_5_1_47	3.190640158268004			-
P2	f_5_3_1_8	3.1317824247372816			-
P2	f_1_4_1_16	2.9061520662158427			-
P2	f_2_3_1_241	2.9592088398841994			-
P2	f_2_8_4_3	3.19885			-
P2	f_1_1_1_219	2.9679486096885452	ASP	2.14912	0.024974679293054212
P2	f_6_1_1_16	3.1493802684542187			-
P2	f_2_8_3_18	2.977106574016119			-
P2	f_3_1_2_1	2.935684783868948			-
P2	f_4_4_1_8	3.205502065881296			-
P2	f_5_4_99_18	2.918592070681832			-
P2	f_1_17_7_1	3.1886291862555933			-
P2	f_1_17_7_3	3.1886291862555933			-
P2	f_2_7_1_40	3.0327462657403728			-
P2	f_2_3_1_39	2.9683280362228746			-
P2	f_2_4_1_319	1.9104591011908758			-
P2	f_2_4_1_320	1.9104591011908758			-
P2	f_3_2_1_52	3.3975372495639196			-
P2	f_3_1_21_3	3.4613223041956247			-
P2	f_3_4_14_5	3.4994742441814006			-
P2	f_3_2_1_4	3.6344036718162998			-
P2	f_3_1_3_104	2.640640074111033			-
P2	f_1_3_1_101	2.4184959650109743			-
P2	f_1_3_1_111	2.2710211137269143			-
P2	f_1_3_1_83	2.2710211137269143			-
P2	f_1_3_7_11	2.4184959650109743			-
P2	f_1_1_1_85	3.0341335300513266			-
P2	f_2_3_1_182	3.037058584171402			-
P2	f_4_2_1_33	3.3437495209520476			-
P2	f_4_2_1_35	3.3437495209520476			-
P2	f_2_3_3_13	3.2239776104735443			-
P2	f_2_7_1_6	3.1869329804438653			-
P2	f_5_1_3_3	3.2844622780432813			-
P2	f_1_1_1_3	3.211709337223475			-
P2	f_2_7_2_4	3.443281219809864			-
P2	f_4_2_1_3	2.9839263718573776			-
P2	f_4_2_1_99	2.2345798181370173			-
P2	f_3_4_23_43	2.3406482312186223			-
P2	f_3_5_1_108	3.037213122548091			-
P2	f_6_3_2_10	3.27317			-
P2	f_2_1_1_198	3.0276877716893638			-
P2	f_2_4_1_129	3.6867581268080913			-
P2	f_2_3_1_191	2.9673755759843146			-
P2	f_1_1_1_17	3.1411017278878473			-
P2	f_1_1_1_57	2.9658541056684196			-
P2	f_1_1_1_58	2.9998955209210716			-
[truncated: 3,181 more rows]

## Sheet: CAZY
Group	Feature	LDA Score	Class	Mean Abundance	P-value
P1	GH95	4.669599118723949			-
P1	GH3	5.096227735941125			-
P1	GH51	4.506830602474993			-
P1	GH28	3.9535700884478517			-
P1	GH57	3.9154100814382615			-
P1	GT4	4.3466239068421775	ASP	3.5070570895235758	0.024974679293054212
P1	GH43	4.636107071632428			-
P1	GT28	4.291614859208262			-
P1	CBM48	4.686844332213702			-
P1	GH13	5.001286849442254			-
P1	GH31	5.013638862081892			-
P1	GH8	3.856620455851169			-
P1	GH26	4.416209418974054	ASP	3.4085617033941324	0.010405619868873598
P1	GH18	3.225198500124716			-
P1	GT25	3.1551585049257462			-
P1	GH20	3.95151			-
P1	GH5	4.642539107551799			-
P1	GH9	4.589814335438403			-
P1	GH23	3.4820151448505348			-
P1	GT51	4.663620437920312			-
P1	GT2	4.545356842911055			-
P1	PL11	4.103991074082423	ASP	3.2767455433475616	0.024974679293054212
P1	GH32	4.240976651736166			-
P1	GT3	4.356693804489296			-
P1	GH77	4.661138151771454			-
P1	GT30	4.103311853092829	ASP	3.1121868022388535	0.037373
P1	GH101	2.2698997093931137			-
P1	CE10	4.585023512155227	CNT	3.6992267588168115	0.024974679293054212
P1	GT19	4.049285287498685			-
P1	GT36	3.9415586780183345			-
P1	GT5	4.0787397400188175			-
P1	GH29	4.1481777512589755			-
P1	GH103	2.5898550426312155			-
P1	GT9	4.028036432548684			-
P1	GH65	4.068346314234445			-
P1	GT35	4.335911315952006			-
P1	PL4	2.9746225655296055			-
P1	GH30	3.5963009016077296			-
P1	GH19	2.8262193166743406			-
P1	GH94	3.159922175249425			-
P1	GH97	4.0515057630170155			-
P1	GH88	2.869414788018618			-
P1	PL8	2.839461775124694			-
P1	CE1	3.667938845194197			-
P1	CBM6	2.99308			-
P1	GH66	3.218164978550348			-
P1	GT26	3.3414429891947544			-
P1	GH16	2.340410674253697			-
P1	GH33	3.1652954819668095			-
P1	GT66	3.121885416457181			-
P1	GT39	3.2266138800782524			-
P1	GH105	3.6972974747970584	ASP	2.8282690766011416	0.010405619868873598
P1	GH59	3.325264817178133			-
P1	GT1	3.007930973397374			-
P1	GH38	3.006373241477442			-
P1	CBM50	1.6188790009103182			-
P1	GH130	2.1424973058747714	ASP	2.7007873928842328	0.022229618153942678
P1	AA10	1.508117379026486			-
P1	CBM73	1.508117379026486			-
P1	GH102	1.3054357466757716			-
P1	GH68	2.7384764567500497			-
P1	GH63	1.835649756139162			-
P1	GT8	2.2266146082795384			-
P1	GT84	2.586229743358634			-
P1	GH116	2.89428			-
P1	GT10	2.1154701652905104			-
P1	PL12	2.4979944625090122			-
P1	PL21	2.0642670547354407			-
P1	GT6	1.3870026153327384			-
P1	GT11	2.1200570234467446			-
P1	GT89	2.0802192398557966			-
P1	GH1	2.795562083312988			-
P1	GH48	1.6744785178516899			-
P1	GT17	0.8539567633714307			-
P1	GT81	1.498072770387714			-
P1	GT14	1.586721684113321			-
P2	GH95	4.601374402757659			-
P2	GH3	5.064212128263915			-
P2	GH51	4.442920904273829			-
P2	GH28	3.989324840401291			-
P2	GH57	3.8653420134193603			-
P2	GT4	4.267670992122926			-
P2	GH43	4.577969455293081			-
P2	GT28	4.270313067631852			-
P2	CBM48	4.670052609395607			-
P2	GH13	5.018877974055125			-
P2	GH31	4.990851307768259			-
P2	GH8	3.796921242060838			-
P2	GH26	4.337750444260227			-
P2	GH18	3.163915022637277			-
P2	GT25	3.0551273929613325			-
P2	GH20	3.953597644573204			-
P2	GH5	4.652433230219001			-
P2	GH9	4.6001613680512845			-
P2	GH23	3.597838811291323			-
P2	GT51	4.654962093846157			-
P2	GT2	4.5298622502037444			-
P2	PL11	3.9445035571444533			-
P2	GH32	4.298010465439815			-
P2	GT3	4.356677710930285			-
P2	GH77	4.655586431983961			-
P2	GT30	4.062234402919575			-
P2	GH101	2.7846596142031634			-
P2	CE10	4.482321301455202			-
P2	GT19	4.033301151450832			-
P2	GT36	4.039385484671888			-
P2	GT5	4.08057			-
P2	GH29	4.148989321226751			-
P2	GH103	2.745848408153548			-
P2	GT9	4.030545391940191			-
P2	GH65	4.1298408807516465			-
P2	GT35	4.449676030636482			-
P2	PL4	3.3988970797526132			-
P2	GH30	3.5526051173242226			-
P2	GH19	2.7788540672845987			-
P2	GH94	3.3358546215978078			-
P2	GH97	4.069379445640577			-
P2	GH88	2.978426232591898			-
P2	PL8	2.8760873735600434			-
P2	CE1	3.6630054624977295			-
P2	CBM6	3.2188542746686784			-
P2	GH66	3.3851262576625882			-
P2	GT26	3.436577208654757	CNT	2.654307694237126	0.037373
P2	GH16	2.809615669570854			-
P2	GH33	3.4097987113261343	CNT	2.966597726242439	0.016309171877755033
P2	GT66	3.287594414472953			-
P2	GT39	3.6878165725550898			-
P2	GH105	3.6897142590950844			-
P2	GH59	3.134043470754801			-
P2	GT1	3.177463281128222			-
P2	GH38	2.989001935723681			-
P2	CBM50	1.8163786921834086			-
P2	GH130	2.0172088131783465			-
P2	AA10	1.7240266601793155			-
P2	CBM73	1.7240266601793155			-
P2	GH68	3.112574589352169			-
P2	GH63	2.223506490414997			-
P2	GH37	1.1526419114314452			-
P2	GT8	2.3011648090790544	ASP	2.4686118916539765	0.0495102
P2	GT84	3.0787657947458973			-
P2	GH39	2.1887972688869146			-
P2	GH15	1.9234563300868932			-
P2	GH116	2.977708464803699			-
P2	GT10	1.8428730252027146			-
P2	PL12	2.2404652232342523			-
P2	PL21	1.967819243169581			-
P2	GT6	1.4983850681536932			-
P2	GT11	2.06338			-
P2	GH1	1.7989348018520446			-
P2	GH48	2.4509745104370095	ASP	2.4535653500389114	0.022229618153942678
P2	CBM42	1.203936665056693			-
P2	GH54	1.203936665056693			-
P2	GT81	1.1644883961188803			-
P2	GH6	2.071804781307558			-
P2	GH74	1.7230449919952509			-
P2	GT14	1.3941859023201886			-
P2	CBM20	1.5801763764832395			-
P3	GH95	4.648584999521963			-
P3	GH3	5.09779	CNT	3.951331298602053	0.00394775
P3	GH51	4.499406428014163	CNT	3.650781027388045	0.00648531
P3	GH28	3.9984395538642694			-
P3	GH57	3.9540634152486502	CNT	3.226816945536333	0.016309171877755033
P3	GT4	4.289693061229022			-
P3	GH43	4.663573357011578	CNT	3.914187541783793	0.00648531
P3	GT28	4.303124770848172			-
P3	CBM48	4.678551715397288			-
P3	GH13	5.053855213435218	ASP	4.234733946654569	0.010405619868873598
P3	GH31	5.027411067132763			-
P3	GH8	3.766274743986004			-
P3	GH26	4.335706809737359			-
P3	GH18	3.3575053710395544			-
P3	GT25	3.1134918345337503			-
P3	GH20	4.018026054099114			-
P3	GH5	4.65571			-
P3	GH9	4.602982355475385			-
P3	GH23	3.511633984092746	ASP	3.175511969529974	0.010405619868873598
P3	GT51	4.675304076204769			-
P3	GT2	4.5738210985579455	ASP	3.516934940008155	0.010405619868873598
P3	PL11	4.020413957072465			-
P3	GH32	4.345670120775973			-
P3	GT3	4.332511913713599			-
P3	GH77	4.69257			-
P3	GT30	4.086708705599145			-
P3	GH101	2.2779190787253314			-
P3	CE10	4.519843975997561			-
P3	GT19	4.062291699711715			-
P3	GT36	3.906938948459038			-
P3	GT5	4.171567108164064			-
P3	GH29	4.161145483425018			-
P3	GH103	2.4267820221099923			-
P3	GT9	4.043682953254854			-
P3	GH65	4.080496591215291			-
P3	GT35	4.525371406136389			-
P3	PL4	3.1950356181496997			-
P3	GH30	3.405235706831082			-
P3	GH19	2.6365275890651785			-
P3	GH94	3.6411941306470634	ASP	3.3094185451955447	0.024974679293054212
P3	GH97	4.031591803791139			-
P3	GH88	2.8913933050501117			-
P3	PL8	2.723050514933753			-
P3	CE1	3.654421080766163			-
P3	CBM6	3.2046868945453753			-
P3	GH66	2.977818339492528			-
P3	GT26	3.405250206622325			-
P3	GH16	2.047313838511524			-
P3	GH33	3.299475113258324			-
P3	GT66	3.4092768239334967	CNT	3.2935700872299147	0.00369988
P3	GT39	3.6784629251275245	ASP	3.1715374604792443	0.010405619868873598
P3	GH105	3.7250719731095296			-
P3	GH59	3.23295			-
P3	GT1	3.282454987977906			-
P3	GH38	3.268450351284919	ASP	3.235764050284974	0.00987554
P3	CBM50	2.098480475637215			-
P3	GH130	2.488354001264743			-
P3	AA10	2.2907601717817845			-
P3	CBM73	2.2907601717817845			-
P3	GH102	1.7486897613651693			-
P3	GH68	3.1757672816719476			-
P3	GH63	2.166840912130305			-
P3	GT20	2.2905920818619747			-
P3	GH37	2.0953902086657643			-
P3	GT8	1.9066359394265509			-
P3	GT84	3.4813852074084255	ASP	3.3950476132097798	0.013195103132507576
P3	GH116	2.7323102173982927			-
P3	GT10	1.746015193193659			-
P3	PL12	1.9409048344771125			-
P3	GT11	2.781302124888981			-
P3	GT89	1.9021973912271533			-
P3	GH48	1.9671592593102087			-
P3	CBM42	1.4543778633787159			-
P3	GH54	1.4543778633787159			-
P3	GT81	1.9812315426373188			-

## Sheet: KEGGPATHWAY
Group	Feature	LDA Score	Class	Mean Abundance	P-value
P1	map00230	4.4772616278073505			-
P1	map03030	4.02928			-
P1	map00051	4.0544765634049655	ASP	2.622217392947786	0.024974679293054212
P1	map00520	4.228593700267952			-
P1	map01110	4.967384446333073			-
P1	map03410	3.6563011428079584			-
P1	map00730	3.6640190056777993	CNT	2.4873504841001717	0.010405619868873598
P1	map00900	3.7650696671377566			-
P1	map01130	4.803670250676837			-
P1	map00460	3.850551623319569			-
P1	map00500	4.371925594072633			-
P1	map00940	3.7867955760050203			-
P1	map00750	3.379473825726419			-							P-value (from the Kruskal-Wallis test)	Whether the feature is significantly discriminative (usually 1 if it is)
P1	map02010	4.218231417797867			-
P1	map00240	4.406690773319703			-
P1	map03018	3.9301896744404536			-
P1	map00400	3.9897074803603716	CNT	2.511979666575722	0.024974679293054212
P1	map01230	4.657397937010952			-
P1	map00330	3.6655668469636544			-
P1	map00220	3.893677246348466			-
P1	map01210	3.9698110109473004			-
P1	map00740	3.4970395932896414			-
P1	map00010	4.097308336765523	ASP	2.5184872651000503	0.010405619868873598
P1	map01120	4.656624719056183			-
P1	map00020	3.779604362360254			-
P1	map00480	3.3667903754233834			-
P1	map00720	3.9821743234781133			-
P1	map01200	4.429053564248544			-
P1	map04146	3.527925737513873			-
P1	map02024	4.176037600806008			-
P1	map03060	3.7885020918019063			-
P1	map00261	3.463266809223704	ASP	2.248512501984312	0.010405619868873598
P1	map00300	3.8830327912261127			-
P1	map03440	4.129348359550055	ASP	2.361642264025245	0.037373
P1	map00770	3.863010616532742			-
P1	map00190	3.8911263956124076			-
P1	map00650	3.7591476315731356			-
P1	map05134	3.2923538256687634			-
P1	map00250	4.221707707303814			-
P1	map00630	3.994015388870791			-
P1	map00910	3.739635900023652			-
P1	map02020	4.112768971127721	CNT	2.5277095296597274	0.037373
P1	map04217	3.5197695253695165			-
P1	map04724	3.36671			-
P1	map04727	3.379816427616019			-
P1	map00061	3.89203			-
P1	map00780	3.5754885370796434			-
P1	map01212	3.877691686642921			-
P1	map00333	3.071868793198436			0.024974679293054212
P1	map01040	2.843772939398669			-
P1	map04112	3.960011223059957			-
P1	map00550	4.163842339809858	CNT	2.4046407881338285	0.024974679293054212
P1	map05111	3.596710938727906	CNT	2.327657211386936	0.037373
P1	map00040	3.9570449861412333			-
P1	map00053	3.2681836747264037			-
P1	map00670	3.8155534974938483			-
P1	map00970	4.131894338360557			-
P1	map00521	3.608044048552393			-
P1	map00524	3.2085519506244733			-
P1	map00523	3.1961816456069885			-
P1	map00405	2.988694311741577	CNT	2.02515	0.010405619868873598
P1	map00790	3.648424628022679			-
P1	map02025	3.301280492690436	CNT	2.3349161527168207	0.010405619868873598
P1	map00260	4.022908566524552			-
P1	map00030	3.8373569752191488	ASP	2.4786923267015215	0.010405619868873598
P1	map00710	3.72182			-
P1	map00908	2.881593016260636			-
P1	map04066	2.594144048762251			-
P1	map05010	2.3548983086037043			-
P1	map03070	3.8147756273102775			-
P1	map01501	3.926670028601069	CNT	2.4060371484999905	0.024974679293054212
P1	map04210	2.701689419162417			-
P1	map03430	4.092727289734073			-
P1	map04978	1.264309957166461			-
P1	map00680	3.92222			-
P1	map05340	2.606264130785282			-
P1	map03010	3.9780033154475998			-
P1	map00471	3.513661193208291			-
P1	map01502	3.7040493145411055			-
P1	map00983	3.730948118296978			-
P1	map00340	3.5772107461433826			-
P1	map00350	3.2913817102620517			-
P1	map00360	3.5247783579559866			-
P1	map00401	3.315517410807184			-
P1	map00960	3.2506752046228384			-
P1	map00540	3.848712722534165			-
P1	map01523	3.352465374362506			-
P1	map04212	3.2572102994620136			-
P1	map04940	2.8388724755440706			0.024974679293054212
P1	map05152	3.2178577101768044	ASP	2.079979016879479	0.037373
P1	map00620	4.013847351315416			-
P1	map00130	3.402387326793167			-
P1	map01053	2.9993764396700953			-
P1	map00564	3.6589779046885478			-
P1	map01503	3.711505793300329			-
P1	map03420	3.944959060041226			-
P1	map00640	3.6536826627929337			-
P1	map01524	2.759792841026541			-
P1	map04016	2.8296966199733675			-
P1	map00760	3.7739503755845853			-
P1	map03013	3.1259914014470014			-
P1	map02030	3.4142365344945675			-
P1	map02040	2.815573955097332			-
P1	map00561	3.5167272953991175			-
P1	map00603	3.254524471071362	CNT	2.0790549707373875	0.037373
P1	map02060	2.971377339946316			-
P1	map00473	3.4144981479361998			-
P1	map00270	4.0337659691895285			-
P1	map00562	3.145702282067172			-
P1	map04213	3.0893058217184697			-
P1	map00941	2.4985735300803653			-
P1	map00945	2.4985735300803653			-
P1	map00860	3.932304555183287			-
P1	map00450	3.641155206854832			-
P1	map00290	3.7032158957492656			-
P1	map00950	2.9873754299869844			-
P1	map00071	3.5043780154913238			-
P1	map03320	3.4952662819460145			-
P1	map04216	3.485991963167132			-
P1	map04714	3.4598008969216445			-
P1	map04920	3.459340221980719			-
P1	map03020	3.3717608957116982			-
P1	map04152	3.0199391545017176			-
P1	map05230	3.214205046666711			-
P1	map00195	3.388786390824043	ASP	2.2895220200052675	0.024974679293054212
P1	map00920	3.4924293579461936			-
P1	map00660	3.45564			-
P1	map00310	2.8350935672273696			0.024974679293054212
P1	map05120	3.2186640231276975			0.024974679293054212
P1	map04922	3.3134095779595745			-
P1	map04930	2.6402826526394056			-
P1	map05165	2.6460481054187213			-
P1	map05203	2.6751983292102994			-
P1	map00513	2.6897474908577523			-
P1	map00531	3.3108186303703575	CNT	2.481462564713617	0.00648531
P1	map00604	2.6249012689253797			-
P1	map04142	3.1842908325538835			-
P1	map04974	3.223335781184715			-
P1	map00966	2.772266311597107			-
P1	map04621	2.980924593357642			-
P1	map04626	3.3351			-
P1	map05132	2.283632856783141			-
P1	map02026	3.5817318888371217			-
P1	map05418	3.110299505953305			-
P1	map00627	2.730149711858984			-
P1	map00332	2.972030648080864			-
P1	map00430	3.1817751238125163			-
P1	map04122	3.2179763259538325			-
P1	map04070	2.784488738745354			-
P1	map00785	2.565489180084747			-
P1	map00280	3.3452664608687006	ASP	2.394978179616364	0.024974679293054212
P1	map04614	2.4707637275319976			-
P1	map00525	3.03172			-
P1	map04141	3.0298574274258163			-
P1	map04151	3.0694065643846673			-
P1	map04612	2.7786303037793725			-
P1	map04657	2.772271097152795			-
P1	map04659	2.772271097152795			-
P1	map04914	2.777907791440926			-
P1	map04915	2.7788784836988336			-
P1	map05200	2.834036467297299			-
P1	map05215	2.774834465018292			-
P1	map00196	3.223305948200037			-
P1	map04931	3.3621245528255326			-
P1	map04910	3.229958985385146			-
P1	map00440	2.7638498358983887			-
P1	map05133	3.160987835998947			-
P1	map00590	2.696900651303072			-
P1	map04918	2.705079632726184			-
P1	map00410	3.190684788570713			-
P1	map00380	2.2146656693396727			-
P1	map00643	1.4966321181030864			-
P1	map04113	2.5604052278551714			0.037373
P1	map00944	2.659794565924037			-
P1	map01051	2.901611771171243			-
P1	map00563	1.9415617295572283			-
P1	map03008	2.7486373323458837			-
P1	map05205	2.689713336433024			-
P1	map05100	2.314384209726667			-
P1	map00625	2.7037445757279364			-
P1	map00362	2.5373138689620633			-
P1	map01220	2.6915453405579126			-
P1	map04013	2.0308384070821166			-
P1	map04068	2.155668581442212			-
P1	map04211	2.045563074440238			-
P1	map05016	2.2043237358232406			-
P1	map00830	2.208394474849245			-
P1	map00510	2.620820014134934			-
P1	map04072	1.6016460297648758			-
P1	map05231	1.9462314039619562			-
P1	map04973	2.9886154493697874			-
P1	map00633	2.24577			-
P1	map04214	1.596833312515284			-
P1	map04917	2.0268783011914087			-
P1	map01055	2.479323557167667			-
P1	map03460	2.066626408239504			-
P1	map04723	1.304605112983748			-
P1	map04932	1.6706453514629243			-
P1	map05012	1.6865014987933913			-
P1	map04964	2.961934553633708			-
P1	map03015	1.4640829218032352			-
P1	map03022	1.7958649229774026			-
P1	map05169	1.7831976768377187			-
P1	map00903	1.873852085096893			0.037373
P1	map00930	2.0350593300907764			-
P1	map05143	1.7851506127601555			-
P1	map04137	0.756504			-
P1	map04144	1.4798769519493937			-
P1	map05167	1.595844909730911			-
P1	map00072	2.0503651368371814			-
P1	map05150	2.6570994536574735			-
P1	map04020	1.6508165714856198			-
P1	map04071	1.869626986369126			-
P1	map04370	1.0390276028820005			-
P1	map04371	1.4847636139330067			-
P1	map04666	1.2633751040395076			-
P1	map05146	2.642798876528512			-
P1	map00626	2.3669171686269377			-
P1	map00980	1.7938161673346849			-
P1	map00982	1.7446203380318877			-
P1	map00981	1.513870346087684			-
P1	map00311	1.5789306241987862			-
P1	map05206	3.0790268817597113			-
P1	map01054	2.6427149458392547			-
P1	map00621	1.8018615982400954			-
P1	map00622	1.8018615982400954			-
P1	map00120	2.1978704488644554			-
P1	map00121	2.2081696063457246			-
P1	map03450	1.3989902146544355			-
P1	map00909	1.5611994179219304			-
P1	map00361	1.835234511203635			-
P1	map00364	1.1962771032685333			-
P1	map00623	1.1962771032685333			-
P1	map00472	1.5894054591005018			-
P1	map00404	1.9556707136349207			-
P1	map00565	1.5954828128241314			-
P1	map00140	1.7224155886670867			-
P1	map00514	1.8587552263070917			-
P1	map00515	1.8666020116435464			-
P1	map04640	1.450016202599654			-
P1	map04140	1.60338			-
P1	map04145	1.6100709986211623			-
P1	map05323	1.4938647914744305			-
P1	map04080	1.2521430096526078			-
P1	map04979	1.5419930243927154			-
P1	map05166	1.5779644116895848			-
P1	map00100	1.7887059264247964			-
P1	map05219	1.3249572940611416			-
P1	map04110	1.5306325118410848			-
P1	map04530	1.3773403900881223			-
P1	map05161	1.5698626276065393			-
P1	map03050	1.684750879176502			-
P1	map05131	1.8111569458662553			0.022229618153942678
P1	map00906	1.5405273827300174			-
P1	map01062	0.4406453701273129			-
P1	map04138	1.5958145012711158			-
P1	map04115	1.5098688802658793			-
P1	map04215	1.4272024837192934			-
P1	map05014	1.4351914937745949			-
P1	map05145	1.4272024837192934			-
P1	map05164	1.5905928539654837			-
P1	map05168	1.7554582161992809			-
P1	map05210	1.4272024837192934			-
P1	map05222	1.4806773969745493			-
P1	map05416	1.4272024837192934			-
P1	map00791	1.1601647631801786			-
P1	map04934	1.8620493154516502			-
P1	map05211	1.8204942644024997			-
P1	map04011	0.349631			-
P1	map04919	1.3959695841546502			-
P1	map05110	1.6405963247289916			0.00280167
P1	map05225	0.1326043663435741			-
P1	map05142	1.560673352238073			-
P1	map00281	0.8820001865913865			0.0415959
P1	map00592	1.2084852273107187			-
P1	map00642	0.0333295			-
P1	map00365	0			-
P1	map00965	0.8788297721542707			-
P1	map04726	0.947106			-
P1	map04728	1.371819658359908			-
P1	map05030	0.32091132175499126			-
P1	map05031	1.2248201524904785			-
P1	map05034	1.1386380184254103			-
P1	map04260	0.9877716268583929			-
P1	map05020	0.41332933339396527			-
P1	map05322	0			-
P1	map00591	1.2084852273107187			-
P1	map04139	0.2230988883463571			-
P1	map04810	1.2466052438279016			-
P1	map05130	0			-
P1	map00062	0.6098476225647084			-
P1	map04150	0.807052			-
P1	map04111	1.2722691866507154			-
P1	map04114	1.4650816747917217			-
P1	map04392	0.237332			-
P1	map03040	1.1301988157184493			-
P1	map01521	0.4315580241710781			-
P1	map01522	1.2294876212818309			-
P1	map04010	0.32091132175499126			-
P1	map04012	0			-
P1	map04014	1.2036366362045856			-
P1	map04015	0			-
P1	map04022	1.741696753817912			-
P1	map04024	1.7159805327850177			-
P1	map04062	0.32091132175499126			-
P1	map04218	1.3806521003782484			-
P1	map04261	1.6162585743255846			-
P1	map04270	1.514742052505143			-
P1	map04320	1.005869848912044			-
P1	map04350	1.0344521665432191			-
P1	map04360	0			-
P1	map04380	0.8070354626703239			-
P1	map04510	1.2723073382218368			-
P1	map04540	1.1716994281403412			-
P1	map04611	1.5259402195297658			-
P1	map04620	0.6836505540953329			-
P1	map04668	1.4420758925165562			-
P1	map04713	1.2040408276402539			-
P1	map04720	1.371819658359908			-
P1	map04722	0.059945			-
P1	map04725	0.990343			-
P1	map04730	1.1056937769320145			-
P1	map04912	1.4420758925165562			-
P1	map04916	0.8788297721542707			-
P1	map04921	1.651391417206168			-
P1	map04926	0.5009792961301407			-
P1	map04933	0.031703870556675305			-
P1	map04960	0.9877716268583929			-
P1	map05160	0.7754700681733615			-
P1	map05214	0.059945			-
P1	map05226	1.425093807286798			-
P1	map04390	1.1315993033663307			-
P1	map04120	1.2883980683502696			-
P1	map04923	0.9079189900355954			-
P1	map04924	0.9578243827005202			-
P1	map05410	0.6594533324716877			-
P1	map04961	0.9877716268583929			-
P1	map04962	1.2507322471157454			-
P1	map04972	1.5244076834888358			-
P1	map04710	1.187259407676352			-
P1	map04623	0.15411121669601202			-
P1	map05162	1.1005337918385412			-
P1	map04721	0.7169258365044922			-
P1	map04966	0.7169258365044922			-
P1	map04310	1.1207717380475923			-
P1	map04976	1.6717983433536392			-
P1	map04742	0.947106			-
P1	map04340	1.0344521665432191			-
P1	map04341	1.0344521665432191			-
P1	map04740	0.9655524796868316			-
P1	map04750	1.371819658359908			-
P1	map04911	1.1650200036585994			-
P1	map04913	0.32091132175499126			-
P1	map04925	1.5711662649791946			-
P1	map04927	0.947106			-
P1	map04970	1.5978986922654728			-
P1	map04971	1.2775772632383007			-
P1	map05032	0.7293985534647444			-
P1	map05414	0.32091132175499126			-
P1	map04744	0			-
P1	map04745	0.8980465699345964			-
P1	map04075	0.932655			-
P1	map05202	0			-
P1	map04975	1.0990064066932559			-
P1	map04512	0.031703870556675305			-
P1	map00253	1.2724464427850188			-
P1	map01056	1.2724464427850188			-
P1	map00984	0.7984982110358118			-
P1	map04610	0.9324455262440481			-
P1	map04514	0.3310229771044876			-
P1	map01059	0.6698245679650924			-
P1	map00601	0.013714421236482362			-
P1	map01052	0.6787491838421256			-
P1	map00532	0.24900432212556253			-
P1	map00534	0.24900432212556253			-
P2	map00230	4.475353449027202			-
P2	map03030	4.0232269409651575			-
P2	map00051	4.006596453614061			-
P2	map00520	4.200613399745098			-
P2	map01110	4.959843887530187			-
P2	map03410	3.654362517420242			-
P2	map00730	3.662468716481619			-
P2	map00900	3.7480511469190443			-
P2	map01130	4.807198407670356			-
P2	map00460	3.804623458923616			-
P2	map00500	4.355133509265259			-
P2	map00940	3.740391267342509			-
P2	map00750	3.3477634331267345			-
P2	map02010	4.257271226878095			-
P2	map00240	4.396303107833581			-
P2	map03018	3.932813829221254			-
P2	map00400	3.969089712857654			-
P2	map01230	4.6612523817981915			-
P2	map00330	3.6601482873970483			-
P2	map00220	3.851469905704065			-
P2	map01210	3.99837			-
P2	map00740	3.46466			-
P2	map00010	4.0952026671141954			-
P2	map01120	4.678859012408112			-
P2	map00020	3.8217920788868467			-
P2	map00480	3.370381830080463			-
P2	map00720	4.006871264659039			-
P2	map01200	4.4509	CNT	2.822283402250198	0.00648531
P2	map04146	3.510153715677819			-
P2	map02024	4.188423754956913			-
P2	map03060	3.7758195434504858			-
P2	map00261	3.4433916862088587			-
P2	map00300	3.8767710622355223			-
P2	map03440	4.128480999944537			-
P2	map00770	3.8819115458303446			-
P2	map00190	3.898596423910856			-
P2	map00650	3.8086059371707237			-
P2	map05134	3.291515130445751			-
P2	map00250	4.202442652765324			-
P2	map00630	3.9841450963506597	CNT	2.5603969791573813	0.010405619868873598
P2	map00910	3.7485149019396107	CNT	2.442020605670105	0.024974679293054212
P2	map02020	4.115824996872761			-
P2	map04217	3.532889196517636			-
P2	map04724	3.3195397934515847			-
P2	map04727	3.3371435497530224			-
P2	map00061	3.8537812274451912			-
P2	map00780	3.563731461634326			-
P2	map01212	3.8478846840341934			-
P2	map00333	3.003066042996463			-
P2	map01040	2.824287242132894			-
P2	map04112	3.9250494228155453			-
P2	map00550	4.133562364767604			-
P2	map05111	3.612646333653608			-
P2	map00040	3.8826032293145945			-
P2	map00053	3.2030651519398963			-
P2	map00670	3.7915288687769104			-
P2	map00970	4.150663928589321			-
P2	map00521	3.597926000237436			-
P2	map00524	3.1374294213165026			-
P2	map00523	3.21438			-
P2	map00405	2.9468186794287985			0.024974679293054212
P2	map00790	3.6346211960817483			-
P2	map02025	3.3264172658885394			-
P2	map00260	4.025748702165293			-
P2	map00030	3.8389758498192044			-
P2	map00710	3.7409994762478864			-
P2	map00908	2.8680479411528528			-
P2	map04066	2.7652995389791664			-
P2	map05010	2.5481278956618287			-
P2	map03070	3.8460030380648282			-
P2	map01501	3.902555500750716			-
P2	map04210	2.639625645914426			-
P2	map03430	4.109196981096965			-
P2	map04978	1.1780474281583282			-
P2	map00680	3.9863803263310698			-
P2	map05340	2.638591781524226			0.024974679293054212
P2	map03010	4.0188583035766285			-
P2	map00471	3.449041847171319			-
P2	map01502	3.677587907411653			-
P2	map00983	3.6808820484921374			-
P2	map00340	3.5956699019768807			-
P2	map00350	3.3296173072374855			-
P2	map00360	3.5175901610956686			-
P2	map00401	3.319881171414261			-
P2	map00960	3.2561293630699306			-
P2	map00540	3.794184588190649			-
P2	map01523	3.335080965623891			-
P2	map04212	3.2781853702465327			-
P2	map04940	2.8061935725161766			-
P2	map05152	3.2422095766371632			-
P2	map00620	4.046345325610193			-
P2	map00130	3.354605937464534			-
P2	map01053	2.8908285769069635			-
P2	map00564	3.666061802141129			-
P2	map01503	3.6510617903446296			-
P2	map03420	3.9492592711316243			-
P2	map00640	3.666091881745351			-
P2	map01524	2.8082497733043077			-
P2	map04016	2.89186			-
P2	map00760	3.766797902958897			-
P2	map03013	3.1080248184802444			-
P2	map02030	3.3979524344551497			-
P2	map02040	2.953283106762225			-
P2	map00561	3.529275318253785			-
P2	map00603	3.1810217004471797			-
P2	map02060	3.1256645844604387			-
P2	map00473	3.3527987052658945			-
P2	map00270	4.03673			-
P2	map00562	3.1255942838905613			-
P2	map04213	3.108243806848823			-
P2	map00941	2.4245892409241305			-
P2	map00945	2.4245892409241305			-
P2	map00860	3.9108952989764436			-
P2	map00450	3.619782480893336			-
P2	map00290	3.7381121697934816			-
P2	map00950	3.006144861032357			-
P2	map00071	3.5255246507224727			-
P2	map03320	3.459860156293874			-
P2	map04216	3.452286766652445			-
P2	map04714	3.433165601305977			-
P2	map04920	3.425369138449533			-
P2	map03020	3.4249805892096954			-
P2	map04152	2.9778106917859994			-
P2	map05230	3.209399146615629			-
P2	map00195	3.4006898411279276			-
P2	map00920	3.494773603317089			-
P2	map00660	3.4821599841519877			-
P2	map00310	2.853940176404308			-
P2	map05120	3.172496895487065			-
P2	map04922	3.3570076875406833			-
P2	map04930	2.662518596501966			-
P2	map05165	2.6917705396082954			-
P2	map05203	2.6760027912425524			-
P2	map00513	2.6628933234963172			-
P2	map00531	3.179037431158641			-
P2	map00604	2.578207490038297			-
P2	map04142	3.0563987099115977			-
P2	map04974	3.1372156054498324			-
P2	map00966	2.7741752087903784			-
P2	map04621	2.999956354307126			-
P2	map04626	3.2658934038206633			-
P2	map05132	2.500099070852606			-
P2	map02026	3.5798489661972464			-
P2	map05418	3.1120689829332804			-
P2	map00627	2.7306485434814416			-
P2	map00332	2.976448933649757			-
P2	map00430	3.179394969073362			-
P2	map04122	3.228918272754375			-
P2	map04070	2.8540237560920105			-
P2	map00785	2.4840902099195645			-
P2	map00280	3.3105995955951633			-
P2	map04614	2.5581580038712026			-
P2	map00525	3.02828	CNT	2.0252598949700995	0.010405619868873598
P2	map04141	3.04603			-
P2	map04151	3.0283505777808766			-
P2	map04612	2.7943396340164153			-
P2	map04657	2.7729363545191714			-
P2	map04659	2.7729363545191714			-
P2	map04914	2.7729363545191714			-
P2	map04915	2.7729363545191714			-
P2	map05200	2.8637740719104445			-
P2	map05215	2.7734093813234355			-
P2	map00196	3.295634936477476			-
P2	map04931	3.3811485121590183			-
P2	map04910	3.260071557410309			-
P2	map00440	2.741393213759002			-
P2	map05133	3.114799982289609			0.037373
P2	map00590	2.672141398992017			-
P2	map04918	2.668584404194742			-
P2	map00410	3.162337801762354			-
P2	map00380	2.386560239443157			-
P2	map00643	1.7340926967379162			-
P2	map04113	2.4331408750338954			-
P2	map00944	2.4859806175530412			-
P2	map01051	2.9564296360178637			-
P2	map00563	1.6279444298091488			-
P2	map03008	2.8002374350970776			-
P2	map05205	2.7264150025644684			-
P2	map05100	2.162298375599569			-
P2	map00625	2.8707886600879133			-
P2	map00362	2.62622			-
P2	map01220	2.8152046925024568			-
P2	map04013	2.132695144076756			-
P2	map04068	2.1905064333389257			-
P2	map04211	2.1663710478586133			-
P2	map05016	2.288561519245342			0.024974679293054212
P2	map00830	2.283869757224593			-
P2	map00510	2.5537266950278106			-
P2	map04072	1.711650939319023			-
P2	map05231	2.1887500886373226			-
P2	map04973	3.0638936337779388			-
P2	map00633	2.4851216233654188			-
P2	map04214	1.6425560601645228			-
P2	map04917	2.0175649395578334			-
P2	map01055	2.541978331793412			0.037373
P2	map03460	2.0551402038404496			0.046319840644606536
P2	map04723	1.3304688546735102			0.00334562
P2	map04932	1.599008463007543			0.0239683
P2	map05012	1.6203680766249444			0.00639227
P2	map04964	2.874665407254926			-
P2	map03015	1.656869064437497			-
P2	map03022	2.1114350163929014			-
P2	map05169	1.7342499901733899			-
P2	map00903	1.7934837733500033			-
P2	map00930	1.9407699412241812			-
P2	map05143	2.1131343167864416			-
P2	map04137	0.8493383779138497			-
P2	map04144	1.061804636158345			-
P2	map05167	1.2400242659916347			-
P2	map00072	2.273401700518509			-
P2	map05150	2.6874764052009636	CNT	2.2110713741647268	0.037373
P2	map04020	1.2466871220369542			-
P2	map04071	2.10028			0.024974679293054212
P2	map04370	1.1145645329308136			-
P2	map04371	1.7054082506264436			-
P2	map04666	1.65995			-
P2	map05146	2.693759765707662			-
P2	map00626	2.5348449682902996			-
P2	map00980	2.015387383728572			-
P2	map00982	2.00911			-
P2	map00981	1.5791444006851736			-
P2	map00311	1.9865000977218061			-
P2	map05206	3.092791417528428			-
P2	map01054	2.692893372019825			-
P2	map00621	1.759963750357965			-
P2	map00622	1.759963750357965			-
P2	map00120	2.0726585508619912			-
P2	map00121	2.074884560260771			-
P2	map03450	1.576077140594628			-
P2	map00909	1.6208521102229765			-
P2	map00361	1.9694147751690443			-
P2	map00364	1.313046087256008			-
P2	map00623	1.313046087256008			-
P2	map00472	1.7652203000454527			-
P2	map00404	1.7766391331304048			-
P2	map00565	1.6831186047023534			0.00369988
P2	map00140	1.7575733516655618			-
P2	map00514	2.308360960999425			-
P2	map00515	2.308360960999425			-
P2	map04640	1.8242399679430998			-
P2	map04140	1.6943658242939763			-
P2	map04145	1.4299148866229172			-
P2	map05323	1.3662528098610451			-
P2	map04080	1.077389331013966			-
P2	map04979	1.1108091988672004			-
P2	map05166	1.697593647994667			-
P2	map00100	1.861998282139927			-
P2	map05219	1.6781944805564954			-
P2	map04110	1.524797682604349			-
P2	map04530	1.2567560707498555			-
P2	map05161	1.4528883007379012			-
P2	map03050	1.85999			-
P2	map05131	2.1498020348226445			0.0224867
P2	map00906	1.591426228379822			-
P2	map01062	0.9655806525636895			-
P2	map04138	1.4838633838176378			-
P2	map04115	1.0132712341135868			-
P2	map04215	1.0132712341135868			-
P2	map05014	1.0456106033321808			-
P2	map05145	1.1093167455625152			-
P2	map05164	1.4888590085123534			-
P2	map05168	1.6210050878121325			0.0415959
P2	map05210	1.6357725529523262			-
P2	map05222	1.0132712341135868			-
P2	map05416	1.0132712341135868			-
P2	map00791	1.1090035787497299			-
P2	map04934	2.103535759239157			-
P2	map05211	2.103535759239157			-
P2	map04011	0			-
P2	map04919	0			-
P2	map05110	1.7668242362633422			-
P2	map05225	1.6186710808949925			-
P2	map05142	1.9888088968303779			-
P2	map05204	0.0153671			-
P2	map00281	0.4821163644679143			-
P2	map00592	1.4842738007821483			0.00280167
P2	map00642	0			-
P2	map00365	0			-
P2	map00965	0.9701367906262854			-
P2	map04728	0.15517586944905037			-
P2	map05031	0.15517586944905037			-
P2	map05034	0.3650803046835938			-
P2	map05020	0			-
P2	map04622	0.1547598182773994			-
P2	map05322	0			-
P2	map00591	1.474276577894128			0.00280167
P2	map04139	0.7368061559665895			-
P2	map04810	0.15517586944905037			-
P2	map00062	0.44127110844205475			-
P2	map04150	1.6254669461116749			-
P2	map04111	1.1880660464312967			-
P2	map04114	0.15517586944905037			-
P2	map01521	1.6254669461116749			-
P2	map01522	1.6262158833009648			-
P2	map04010	0.2800963430895096			-
P2	map04012	1.5914737571215825			-
P2	map04014	0			-
P2	map04022	1.1283904110534704			-
P2	map04024	0.7823669034855093			-
P2	map04218	0.465724			-
P2	map04261	0.7823669034855093			-
P2	map04270	0.9450091132181362			-
P2	map04320	1.0473814695514536			-
P2	map04350	1.5914737571215825			-
P2	map04380	0.25339642807008805			-
P2	map04510	0.5524686190947965			-
P2	map04540	0.8681270259326627			-
P2	map04611	0.9450091132181362			-
P2	map04620	0.2800963430895096			-
P2	map04660	0			-
P2	map04664	0			-
P2	map04713	0.8681270259326627			-
P2	map04720	0.15517586944905037			-
P2	map04722	0.40687142286357253			-
P2	map04725	0.38340486396369594			-
P2	map04730	0.8681270259326627			-
P2	map04916	0.9701367906262854			-
P2	map04921	1.4612518438646644			-
P2	map04933	0.2707364186013965			-
P2	map04960	0			-
P2	map05140	0.2800963430895096			-
P2	map05160	0.937166			-
P2	map05212	1.5914737571215825			-
P2	map05213	0			-
P2	map05221	1.5914737571215825			-
P2	map05223	0			-
P2	map05224	1.5914737571215825			-
P2	map05226	1.6262158833009648			-
P2	map04136	0.7368061559665895			-
P2	map04390	0.2707364186013965			-
P2	map04120	0.657529			-
P2	map04923	0.8681270259326627			-
P2	map04924	0			-
P2	map05410	0			-
P2	map04961	0.302756			-
P2	map04962	1.1296012126235522			-
P2	map04972	0.9488933953457307			-
P2	map04623	0			-
P2	map05162	0.996196			-
P2	map04721	0.8742767032665881			-
P2	map04966	0.8742767032665881			-
P2	map04310	1.0575110823399367			-
P2	map04976	1.4811491896800142			-
P2	map04740	0.8681270259326627			-
P2	map04750	0.15517586944905037			-
P2	map04925	0.6654920853051658			-
P2	map04927	0			-
P2	map04970	1.0795521623637252			-
P2	map04064	0.2800963430895096			-
P2	map04075	0.6772519673111778			-
P2	map04624	0.2800963430895096			-
P2	map04975	1.0954374110566345			-
P2	map00253	0.9959388827235955			-
P2	map01056	0.9959388827235955			-
P2	map00984	1.3860564941434173			-
P2	map04610	0.6060500866513622			-
P2	map04514	0.5781357399447148			-
P2	map01059	0.811312			-
P2	map00601	0.12202818815325357			-
P2	map01052	0.5715444201662296			-
P2	map04977	0.42101358925556415			-
P2	map00532	0.0946452			-
P2	map00534	0.0946452			-
P3	map00230	4.484241142722456	ASP	2.8592098109225774	0.037373
P3	map03030	4.028721781131876			-
P3	map00051	4.038875895960161			-
P3	map00520	4.204755750398414			-
P3	map01110	4.961756171481125			-
P3	map03410	3.6562222064149528	ASP	2.3280249184955335	0.00394775
P3	map00730	3.63196			-
P3	map00900	3.7477378152421994			-
P3	map01130	4.806221799099293			-
P3	map00460	3.8407940825001816	CNT	2.852516802904191	0.00394775
P3	map00500	4.345893414468606	CNT	2.6800087485213573	0.037373
P3	map00940	3.776007867377591	CNT	2.8385337266550192	0.00394775
P3	map00750	3.354241905120012	CNT	2.0516296514200323	0.010405619868873598
P3	map02010	4.308088549518678	ASP	3.260862666823071	0.037373
P3	map00240	4.406702421925098			-
P3	map03018	3.918139290813424			-
P3	map00400	3.9750463704384895			-
P3	map01230	4.658228359900238			-
P3	map00330	3.692729369373655			-
P3	map00220	3.8837540795244907	CNT	2.7382762018760096	0.00648531
P3	map01210	3.994262864111121			-
P3	map00740	3.5085012108867835	CNT	2.5588851569574693	0.00394775
P3	map00010	4.091040647829932			-
P3	map01120	4.6669461500096086			-
P3	map00020	3.8214398955026008			-
P3	map00480	3.3422828855039564			-
P3	map00720	4.035789987360058			-
P3	map01200	4.4402219584311196			-
P3	map04146	3.5348			-
P3	map02024	4.198822683828296			-
P3	map03060	3.774552191718694			-
P3	map00261	3.4345015405952384			-
P3	map00300	3.878567911225901			-
P3	map03440	4.130097940999804	ASP	2.7246059698644416	0.016309171877755033
P3	map00770	3.8691119913568595	CNT	2.4106296664597155	0.024974679293054212
P3	map00190	3.894758936146895			-
P3	map00650	3.8248470999077386			-
P3	map05134	3.327179423028577	ASP	2.2926231506485144	0.010405619868873598
P3	map00250	4.21325			-
P3	map00630	3.9825927990432723			-
P3	map00910	3.7250249230801735			-
P3	map02020	4.107232082625158			-
P3	map04217	3.5293734412461397			-
P3	map04724	3.3397416558652053			-
P3	map04727	3.3482804761143092			-
P3	map00061	3.8796219356022617			-
P3	map00780	3.566738465723509			-
P3	map01212	3.868873586407855			-
P3	map00333	3.0260647598920674			-
P3	map01040	2.8214550436062447			-
P3	map04112	3.940130563605668			-
P3	map00550	4.138159655490568			-
P3	map05111	3.5886197577691252	CNT	2.2631548297012194	0.00648531
P3	map00040	3.9219900753379333			-
P3	map00053	3.2075176233485325			-
P3	map00670	3.7873489377247154			-
P3	map00970	4.1597			-
P3	map00521	3.606097672356797	CNT	2.4792030199415445	0.010405619868873598
P3	map00524	3.1645175401842214			-
P3	map00523	3.2034819145373072			-
P3	map00405	2.9245388216453367			-
P3	map00790	3.633786542510021	CNT	2.40136	0.00648531
P3	map02025	3.226818713037432			-
P3	map00260	4.019873257223228			-
P3	map00030	3.834059558647401			-
P3	map00710	3.739021487526694			-
P3	map00908	2.9016412111888825			-
P3	map04066	2.690135765659448			-
P3	map05010	2.4876696682397537			0.037373
P3	map03070	3.809411245329201			-
P3	map01501	3.9011688339922244			-
P3	map04210	2.709828915478267			-
P3	map03430	4.097			-
P3	map04978	1.2702940747588525			-
P3	map00680	3.956820166658896			-
P3	map05340	2.61319			0.024974679293054212
P3	map03010	4.046637812520438	ASP	3.0263702294853676	0.00394775
P3	map00471	3.490777982087726			-
P3	map01502	3.681675612706102			-
P3	map00983	3.703555026146103			-
P3	map00340	3.625308218613688	ASP	2.3043427015446722	0.016309171877755033
P3	map00350	3.3263319819291497			-
P3	map00360	3.538292191966593			-
P3	map00401	3.3402175677992947			-
P3	map00960	3.279037849694988			-
P3	map00540	3.825884088371869	CNT	2.827425197667262	0.037373
P3	map01523	3.3490857725139436			-
P3	map04212	3.330903502881232	ASP	2.5183957563453565	0.00394775
P3	map04940	2.8873544625369503	ASP	2.0845181049830934	0.00648531
P3	map05152	3.24675			-
P3	map00620	4.056604189698161			-
P3	map00130	3.3781055897725674			-
P3	map01053	2.94001			-
P3	map00564	3.646590130882527			-
P3	map01503	3.667657539770183			-
P3	map03420	3.946546904947914	ASP	2.35545	0.024974679293054212
P3	map00640	3.677310589996126			-
P3	map01524	2.8439563293869834			-
P3	map04016	2.879383334669823			-
P3	map00760	3.7743942127586454			-
P3	map03013	3.1509835561521027			-
P3	map02030	3.408969293603108			-
P3	map02040	2.801382972489666			-
P3	map00561	3.53684			-
P3	map00603	3.220161492508241			-
P3	map02060	3.1332540103829163			-
P3	map00473	3.3706756480477678			-
P3	map00270	4.023418123880923			-
P3	map00562	3.1419077187380426			-
P3	map04213	3.1082846307545577			-
P3	map00941	2.4437055915008252			-
P3	map00945	2.4437055915008252			-
P3	map00860	3.964232382411706	CNT	2.929277691875669	0.010405619868873598
P3	map00450	3.6122292397654965			-
P3	map00290	3.7380122966825247	CNT	2.2684077474562656	0.016309171877755033
P3	map00950	3.018658284690242			0.037373
P3	map00071	3.5238145659797726			-
P3	map03320	3.498197960631845			-
P3	map04216	3.4878274065488317			-
P3	map04714	3.4637633091257185			-
P3	map04920	3.4614389325537314			-
P3	map03020	3.468498544269905	ASP	2.5286954317656813	0.037373
P3	map04152	2.987238945282766			-
P3	map05230	3.1723743301453022			-
P3	map00195	3.4177392718499213			-
P3	map00920	3.4769554829784712			-
P3	map00660	3.507523671145458	CNT	2.264749431893479	0.016309171877755033
P3	map00310	2.9239233342064046	ASP	2.141221643118243	0.010405619868873598
P3	map05120	3.2295038592103613			-
P3	map04922	3.354229869999198			-
P3	map04930	2.5689292833529187			-
P3	map05165	2.6688006889934806			-
P3	map05203	2.6066678196969244			-
P3	map00513	2.7005972784865446			-
P3	map00531	3.2590982170783658			-
P3	map00604	2.616637294331901			-
P3	map04142	3.136263612952296			-
P3	map04974	3.17936			-
P3	map00966	2.7915585104015834			-
P3	map04621	2.9521970135235067			-
P3	map04626	3.286613694781166	CNT	2.0542962107029554	0.016309171877755033
P3	map05132	2.375516173335502			0.037373
P3	map02026	3.562308324902587			-
P3	map05418	3.1060711107160457			-
P3	map00627	2.7451691999060355			-
P3	map00332	2.9848694119933454			-
P3	map00430	3.162656019301658			-
P3	map04122	3.1984439994855323			-
P3	map04070	2.831280091119709			-
P3	map00785	2.5593107908202537			-
P3	map00280	3.348732330362871			-
P3	map04614	2.412641342395692			-
P3	map00525	2.989217069360472			-
P3	map04141	3.035318338222511			-
P3	map04151	3.0269152717382437			-
P3	map04612	2.7714396322132395			-
P3	map04657	2.7354767929431287			-
P3	map04659	2.7354767929431287			-
P3	map04914	2.737788283731088			-
P3	map04915	2.7354767929431287			-
P3	map05200	2.8493283708425228			-
P3	map05215	2.7361538184331957			-
P3	map00196	3.232105603138406	CNT	2.5032014835572776	0.00394775
P3	map04931	3.3824629770744488			-
P3	map04910	3.267079519370481			-
P3	map00440	2.716121261076711			-
P3	map05133	3.094863953941901			-
P3	map00590	2.6431707280103867			-
P3	map04918	2.6711710189839346			0.010405619868873598
P3	map00410	3.1593891983081317			-
P3	map00380	2.499281578685148			-
P3	map00643	1.8037163534502507			-
P3	map04113	2.5594920752024626			-
P3	map00944	2.5620682220841675			-
P3	map01051	2.968520818197855			-
P3	map00563	1.7252828097868576			-
P3	map03008	2.8244354116739943			-
P3	map05205	2.7391125608996005			0.037373
P3	map05100	2.40795			-
P3	map00625	2.819641983082214			-
P3	map00362	2.7084119364845938			0.037373
P3	map01220	2.8143457288537648			-
P3	map04013	2.1221235915869805			-
P3	map04068	2.2482594888245147			-
P3	map04211	2.195799064341137			-
P3	map05016	2.4668226208738586			-
P3	map00830	2.3582283210765813			0.010405619868873598
P3	map00510	2.664786084870626			0.037373
P3	map04072	2.1812771031899936			0.016309171877755033
P3	map05231	2.1487864287515612			-
P3	map04973	3.112393088355367	ASP	2.5457307763016104	0.00648531
P3	map00633	2.407937444538879			-
P3	map04214	1.0584754583163798			-
P3	map04917	2.098728818968718			0.010405619868873598
P3	map01055	2.5047650308401703			-
P3	map03460	2.1836335204937654			0.00648531
P3	map04723	1.1975827890338802			-
P3	map04932	1.8068386467520174			-
P3	map05012	1.5333273590945495			-
P3	map04964	2.9351056883337527			-
P3	map03015	1.970502490999292			-
P3	map03022	2.1889867795975726			-
P3	map05169	2.217487712075296			-
P3	map00903	2.1243813609074333			-
P3	map00930	1.867329099139548			-
P3	map05143	1.9794556304516975			-
P3	map04137	1.8015829036360451			-
P3	map04144	2.2514552966508714			-
P3	map05167	1.2756153201947618			-
P3	map00072	2.280543965415356			-
P3	map05150	2.672954792374916			-
P3	map04020	2.0964702795996906			-
P3	map04071	2.3561475342603417			0.024974679293054212
P3	map04370	1.3928309114632478			-
P3	map04371	1.9009552328953419			0.016309171877755033
P3	map04666	1.9803634441003481			0.016309171877755033
P3	map05146	2.4830314897110473			-
P3	map00626	2.5441700672963807			-
P3	map00980	2.081066446628489			-
P3	map00982	2.081066446628489			-
P3	map00981	2.0636977673511767			0.00611748
P3	map00311	2.0111552163330813			-
P3	map05206	3.165452893602868			-
P3	map01054	2.677377484754577			-
P3	map00621	2.0663832151666894			-
P3	map00622	2.060468558639353			-
P3	map00120	2.054202455914099			0.00394775
P3	map00121	2.06188			0.00394775
P3	map03450	1.6862319161956494			0.016309171877755033
P3	map00909	1.2011261590621989			-
P3	map00361	1.882019757162027			0.00394775
P3	map00364	1.0571237588960323			-
P3	map00623	1.3091876030675136			-
P3	map00472	1.699327818895963			-
P3	map00404	1.9216244012756207			0.016309171877755033
P3	map00565	1.8802940130849592			-
P3	map00140	1.7368793985367674			-
P3	map00514	2.280341996446789			0.037373
P3	map00515	2.282417115784023			-
P3	map04640	1.575180437008851			-
P3	map04140	2.0469061434483073			-
P3	map04145	1.8060788561781702			-
P3	map05323	1.7882392291973574			-
P3	map04080	0.8083897142983288			-
P3	map04979	2.465425134192637			-
P3	map05166	1.5939395372616383			-
P3	map00100	1.5504308950757704			0.016122415343300393
P3	map05219	1.507854281606469			-
P3	map04110	1.996929194701702			-
P3	map04530	1.913577932125063			-
P3	map05161	1.5179545072624074			-
P3	map03050	1.6902464081117239			0.016122415343300393
P3	map05131	1.9514894116448018			0.0360487
P3	map00906	1.7520951346053253			-
P3	map01062	0.5942491374802661			-
P3	map04138	2.252786761382726			-
P3	map04115	1.2442214552650235			-
P3	map04215	0.3949406053841806			-
P3	map05014	0.3949406053841806			-
P3	map05145	1.6799580927947708			-
P3	map05164	1.3409754163349494			-
P3	map05168	1.936777821123062			-
P3	map05210	1.1315167808125575			-
P3	map05222	1.1315167808125575			-
P3	map05416	0.3949406053841806			-
P3	map00791	0.9219495089353448			-
P3	map04934	2.3570791979997017			0.00394775
P3	map05211	2.2300164477686395			0.00394775
P3	map04011	1.563300302309122			-
P3	map04919	1.369229689605737			-
P3	map05110	1.8700711264742123			-
P3	map05225	1.2783665924780792			-
P3	map05142	1.9562618007282548			-
P3	map00281	0.866149			-
P3	map00592	1.0836705534856022			-
P3	map00642	0.5681646875995453			-
P3	map00365	0.46945257838197346			-
P3	map00965	0.39602366118196625			-
P3	map04726	1.0284276690492624			-
P3	map04728	1.5898710390670239			-
P3	map05030	0.7456589902838402			-
P3	map05031	0.7456589902838402			-
P3	map05034	0.6626055659590611			-
P3	map00624	0			-
P3	map05020	1.1381372833702317			-
P3	map05322	0.6784733548792021			-
P3	map00591	0.9255700645967958			-
P3	map04139	1.3386842981129496			-
P3	map04810	1.5044500781535357			-
P3	map05130	0.8201445251667419			-
P3	map00062	0.6674120138600149			-
P3	map04150	1.83926			-
P3	map04111	2.0337903955635435			-
P3	map04114	2.0226182812833926			-
P3	map04392	0.9545427627843731			-
P3	map03040	1.5020611593960933			0.022229618153942678
P3	map01521	1.0592572943187832			-
P3	map01522	2.43157			-
P3	map04010	1.4675180786399522			-
P3	map04012	1.0435206552791536			-
P3	map04014	1.947616167932607			-
P3	map04015	1.0435206552791536			-
P3	map04022	2.1761227556097613			-
P3	map04024	2.220268585997962			-
P3	map04062	1.2775349073034936			-
P3	map04218	1.5583870373043527			-
P3	map04261	2.116959517412931			-
P3	map04270	1.7668317093911365			-
P3	map04320	1.82848			-
P3	map04350	1.7160694001658914			-
P3	map04360	1.0435206552791536			-
P3	map04380	1.182222532686599			-
P3	map04510	1.4298327595629452			-
P3	map04540	1.7769324175037489			-
P3	map04550	1.3440973012963475			-
P3	map04611	1.8272732202499515			-
P3	map04620	1.182222532686599			-
P3	map04650	1.0435206552791536			-
P3	map04658	0.36646841757293525			-
P3	map04660	1.1264325415121637			-
P3	map04662	1.0435206552791536			-
P3	map04664	1.0435206552791536			-
P3	map04668	1.182222532686599			-
P3	map04713	1.7492036197504426			-
P3	map04720	1.0284276690492624			-
P3	map04722	1.25203			-
P3	map04725	1.3370697201310031			-
P3	map04730	1.896416630184421			-
P3	map04912	1.8368135161883608			-
P3	map04916	0.9061451761229058			-
P3	map04921	2.298261518881504			-
P3	map04926	1.2206705948672913			-
P3	map04933	1.3044583103765843			-
P3	map04960	1.0435206552791536			-
P3	map05140	0.8936079699039745			-
P3	map05160	1.6360447181999074			-
P3	map05212	1.0435206552791536			-
P3	map05213	1.0435206552791536			-
P3	map05214	1.0435206552791536			-
P3	map05218	1.0435206552791536			-
P3	map05220	1.0435206552791536			-
P3	map05221	1.0435206552791536			-
P3	map05223	1.0435206552791536			-
P3	map05224	1.0435206552791536			-
P3	map05226	2.5904142089844253			-
P3	map04136	1.5700431985392893			-
P3	map04390	1.5040252422854814			-
P3	map04391	1.5040252422854814			-
P3	map04120	1.9941360809330828			-
P3	map04923	1.792924798899991			-
P3	map04630	1.0435206552791536			-
P3	map04924	1.3227450970409598			-
P3	map05410	1.617948754665318			-
P3	map04961	0.7456589902838402			-
P3	map04962	1.1846948829919095			-
P3	map04972	1.9598851372192252			-
P3	map04710	1.8387399584346293			-
P3	map04623	1.2977979075521777			-
P3	map05162	1.3249164607499213			-
P3	map04721	1.8054900253044381			-
P3	map04966	1.7733926895549559			-
P3	map04310	1.7470674978016765			-
P3	map04976	2.6248356908581094			-
P3	map04742	1.2641729302325213			-
P3	map04340	1.5192981117149558			-
P3	map04341	1.6126261773215664			-
P3	map04711	0.5682885124539621			-
P3	map04740	1.7687738524479275			-
P3	map04750	1.381218783140476			-
P3	map04911	1.0284276690492624			-
P3	map04913	0.7456589902838402			-
P3	map04925	2.054792643743528			-
P3	map04927	1.0284276690492624			-
P3	map04970	2.1528968149688072			-
P3	map04971	1.0284276690492624			-
P3	map05032	1.1226650921573171			-
P3	map05414	0.7456589902838402			-
P3	map04745	0.7083346672364949			-
P3	map04670	1.0435206552791536			-
P3	map04064	0.8118752592041798			-
P3	map04075	0.7878012417761175			-
P3	map04975	1.0341865174492364			-
P3	map00253	1.0746820616900834			-
P3	map01056	1.0746820616900834			-
P3	map00984	1.4570997159213015			-
P3	map04610	0.6012868274081502			-
P3	map01059	0.1729007071975476			-
P3	map01052	0.9138346578832629			-
P3	map04977	1.5499356108966105			-
P3	map00532	0			-
